# Supplementary material for: Comparative Proteomic Analysis of Cotton Fiber Development and Protein Extraction Method Comparison in Late Stage Fibers
Source: Proteomes. 2016 Feb 3;4(1):7. doi: 10.3390/proteomes4010007 (PMC5217364; doi:10.3390/proteomes4010007)
Supplement: Supplementary file 1 [file proteomes-04-00007-s001.zip]

Archive with 2 entries (2 files):
- proteomes-04-00007-Supplementary materials.pdf
- proteomes-04-00007-Supplementary_Tables.xlsx
