# Supplementary material for: Comparative Proteomic Analysis of Cotton Fiber Development and Protein Extraction Method Comparison in Late Stage Fibers
Source: Proteomes. 2016 Feb 3;4(1):7. doi: 10.3390/proteomes4010007 (PMC5217364; doi:10.3390/proteomes4010007)
Supplement: Supplementary file 1 [file proteomes-04-00007-s001.zip › proteomes-04-00007-Supplementary_Tables.xlsx]

## Sheet: Table S1
Table S1. Protein Identification. * indicates proteins identified in 10 dpa in column D, proteins identified in 15 dpa in column E using phenol extraction, respectively .
Uniprot ID	Description	Species	10 dpa	15 dpa	25 dpa	25 dpa	25 dpa	25 dpa	35 dpa	35 dpa	% Coverage	Protein e-value	Peptides	Uni Peptides	Group Name
A0A0B0NY57	Transaldolase	GOSAR	*	*	Phe	Phe+PCT	IEF+PCT	IEF	IEF+PCT	Phe	26.47	0	15	15
S4SKS9	ATP synthase subunit alpha	GOSHI	*	*	Phe	Phe+PCT	IEF+PCT	IEF	IEF+PCT	Phe	34.91	0	14	1
F1BX29	Non-specific lipid-transfer protein	GOSHI	*	*	Phe	Phe+PCT	IEF+PCT	IEF	IEF+PCT	Phe	49.17	0	10	0	GROUP247
A0A0B0MDZ8	Heat shock 70 kDa 4-like protein	GOSAR	*	*	Phe	Phe+PCT	IEF+PCT	IEF	IEF+PCT	Phe	41.4	0	25	4
A0A0B0MPM0	5-methyltetrahydropteroyltriglutamate--homocysteine methyltransferase	GOSAR	*	*	Phe	Phe+PCT	IEF+PCT	IEF	IEF+PCT	Phe	44.05	0	37	4
A0A0B0PY39	Proteasome subunit alpha type-5	GOSAR	*	*	Phe	Phe+PCT	IEF+PCT	IEF	IEF+PCT	Phe	48.1	0	7	4
A0A0B0P036	5-methyltetrahydropteroyltriglutamate--homocysteine methyltransferase	GOSAR	*	*	Phe	Phe+PCT	IEF+PCT	IEF	IEF+PCT	Phe	47.06	0	37	7
Q6VAF4	Tubulin beta-9 chain	GOSHI	*	*	Phe	Phe+PCT	IEF+PCT	IEF	IEF+PCT	Phe	72.36	0	62	0
D2WK25	UDP-glucose 6-dehydrogenase	GOSHI	*	*	Phe	Phe+PCT	IEF+PCT	IEF	IEF+PCT	Phe	43.33	0	19	0
A3F7Q2	Benzoquinone reductase	GOSHI	*	*	Phe	Phe+PCT	IEF+PCT	IEF	IEF+PCT	Phe	67.49	0	11	0	GROUP177
A8IMB0	Enolase	GOSHI	*	*	Phe	Phe+PCT	IEF+PCT	IEF	IEF+PCT	Phe	63.15	0	33	0	GROUP126
B6VC73	Adenosylhomocysteinase	GOSHI	*	*	Phe	Phe+PCT	IEF+PCT	IEF	IEF+PCT	Phe	58.14	0	36	1
Q7Y253	Profilin	GOSHI	*	*	Phe	Phe+PCT	IEF+PCT	IEF	IEF+PCT	Phe	49.64	0	8	0	GROUP221
B1PBW8	Beta-tubulin 18	GOSHI	*	*	Phe	Phe+PCT	IEF+PCT	IEF	IEF+PCT	Phe	65.32	0	50	0
D2D2Z1	UDP-D-glucose pyrophosphorylase	GOSHI	*	*	Phe	Phe+PCT	IEF+PCT	IEF	IEF+PCT	Phe	71.4	0	34	0
A0A0B0P4U1	Tubulin beta-6 chain	GOSAR	*	*	Phe	Phe+PCT	IEF+PCT	IEF	IEF+PCT	Phe	63.7	0	30	0
A0A0B0NXK0	Heat shock 70 kDa 15-like protein	GOSAR	*	*	Phe	Phe+PCT	IEF+PCT	IEF	IEF+PCT	Phe	36.61	0	26	10
A9PL21	Alpha-tubulin	GOSHI	*	*	Phe	Phe+PCT	IEF+PCT	IEF	IEF+PCT	Phe	65.56	0	53	0	GROUP105
Q8H6M7	Beta-tubulin 4 (Fragment)	GOSHI	*	*	Phe	Phe+PCT	IEF+PCT	IEF	IEF+PCT	Phe	61.43	0	16	0
A0A0B0NE51	5-methyltetrahydropteroyltriglutamate--homocysteine methyltransferase	GOSAR	*	*	Phe	Phe+PCT	IEF+PCT	IEF	IEF+PCT	Phe	52.03	0	45	0	GROUP114
S5G619	Annexin	GOSHI	*	*	Phe	Phe+PCT	IEF+PCT	IEF	IEF+PCT	Phe	52.55	0	20	0	GROUP273
A0A059Q7R9	Actin	GOSHI	*	*	Phe	Phe+PCT	IEF+PCT	IEF	IEF+PCT	Phe	70.03	0	50	1
A0A0B0P7G3	Elongation factor 2	GOSAR	*	*	Phe	Phe+PCT	IEF+PCT	IEF	IEF+PCT	Phe	38.41	0	40	2
Q7XZI7	Actin	GOSHI	*	*	Phe	Phe+PCT	IEF+PCT	IEF	IEF+PCT	Phe	70.56	0	47	0	GROUP29
E3T5W6	Vacuolar invertase 1	GOSHI	*	*	Phe	Phe+PCT	IEF+PCT	IEF	IEF+PCT	Phe	21.14	0	13	4
Q6VAF6	Tubulin beta-6 chain	GOSHI	*	*	Phe	Phe+PCT	IEF+PCT	IEF	IEF+PCT	Phe	72.44	0	56	1
B1PBV8	Beta-tubulin 2	GOSHI	*	*	Phe	Phe+PCT	IEF+PCT	IEF	IEF+PCT	Phe	69.28	0	58	1
A0A0B0MS63	Glyceraldehyde-3-phosphate dehydrogenase	GOSAR	*	*	Phe	Phe+PCT	IEF+PCT	IEF	IEF+PCT	Phe	59.23	0	28	0
A0A0B0MN73	Nucleoside diphosphate kinase B	GOSAR	*	*	Phe	Phe+PCT	IEF+PCT	IEF	IEF+PCT	Phe	66.15	0	9	3
A0A0B0N4A3	Tubulin beta-9 chain	GOSAR	*	*	Phe	Phe+PCT	IEF+PCT	IEF	IEF+PCT	Phe	59.38	0	24	0
B1PBW0	Beta-tubulin 8	GOSHI	*	*	Phe	Phe+PCT	IEF+PCT	IEF	IEF+PCT	Phe	58.35	0	54	3
A0A0B0PUC9	Acetyl-CoA acetyltransferase, cytosolic 1-like protein	GOSAR	*	*	Phe	Phe+PCT	IEF+PCT	IEF	IEF+PCT	Phe	27.27	0	8	7
A6MUS5	Beta-tubulin 1 (Fragment)	GOSHI	*	*	Phe	Phe+PCT	IEF+PCT	IEF	IEF+PCT	Phe	47.31	0	18	0
D2D2Z6	Adenosine kinase	GOSHI	*	*	Phe	Phe+PCT	IEF+PCT	IEF	IEF+PCT	Phe	60.12	0	28	0	GROUP35
A0A0B0ML95	Transketolase, chloroplastic	GOSAR	*	*	Phe	Phe+PCT	IEF+PCT	IEF	IEF+PCT	Phe	27.59	0	17	5
A9PL16	Alpha-tubulin	GOSHI	*	*	Phe	Phe+PCT	IEF+PCT	IEF	IEF+PCT	Phe	58.54	0	51	0
A0A0B0NWB8	Protein disulfide isomerase-like 1-4	GOSAR	*	*	Phe	Phe+PCT	IEF+PCT	IEF	IEF+PCT	Phe	25.08	0	14	14
A0A0B0MAY3	Uncharacterized protein	GOSAR	*	*	Phe	Phe+PCT	IEF+PCT	IEF	IEF+PCT	Phe	60.11	0	38	0	GROUP11
A0A0B0PG37	Uncharacterized protein	GOSAR	*	*	Phe	Phe+PCT	IEF+PCT	IEF	IEF+PCT	Phe	47.41	0	22	17
Q7XZJ9	Actin	GOSHI	*	*	Phe	Phe+PCT	IEF+PCT	IEF	IEF+PCT	Phe	70.82	0	50	0	GROUP242
Q9XGB7	Sucrose synthase	GOSHI	*	*	Phe	Phe+PCT	IEF+PCT	IEF	IEF+PCT	Phe	33.5	0	24	0
B1PBV9	Beta-tubulin 4	GOSHI	*	*	Phe	Phe+PCT	IEF+PCT	IEF	IEF+PCT	Phe	72.99	0	60	1
Q9M6B6	Non-specific lipid-transfer protein	GOSHI	*	*	Phe	Phe+PCT	IEF+PCT	IEF	IEF+PCT	Phe	53.33	0	10	0	GROUP286
A0A0B0NXA4	Endoplasmin	GOSAR	*	*	Phe	Phe+PCT	IEF+PCT	IEF	IEF+PCT	Phe	23.03	0	15	3
Q8H6M0	Alpha-tubulin 2 (Fragment)	GOSHI	*	*	Phe	Phe+PCT	IEF+PCT	IEF	IEF+PCT	Phe	80.37	0	23	1
A0A0B0PK82	Uncharacterized protein	GOSAR	*	*	Phe	Phe+PCT	IEF+PCT	IEF	IEF+PCT	Phe	65.58	0	35	4
A0A0B0N139	Luminal-binding 5	GOSAR	*	*	Phe	Phe+PCT	IEF+PCT	IEF	IEF+PCT	Phe	34.38	0	26	0
A0A0B0MPJ6	Cysteine synthase	GOSAR	*	*	Phe	Phe+PCT	IEF+PCT	IEF	IEF+PCT	Phe	65.43	0	21	11
C1IC54	Cinnamyl alcohol dehydrogenase	GOSHI	*	*	Phe	Phe+PCT	IEF+PCT	IEF	IEF+PCT	Phe	64.62	0	17	5
O82090	Annexin	GOSHI	*	*	Phe	Phe+PCT	IEF+PCT	IEF	IEF+PCT	Phe	65.82	0	25	3
D2D313	Catalase	GOSHI	*	*	Phe	Phe+PCT	IEF+PCT	IEF	IEF+PCT	Phe	31.5	0	12	1
A0A0B0PXG2	UTP--glucose-1-phosphate uridylyltransferase	GOSAR	*	*	Phe	Phe+PCT	IEF+PCT	IEF	IEF+PCT	Phe	71.95	0	29	2
D2D2Z8	Phosphoglycerate kinase	GOSHI	*	*	Phe	Phe+PCT	IEF+PCT	IEF	IEF+PCT	Phe	70.57	0	26	0	GROUP133
D2D309	Benzoquinone reductase	GOSHI	*	*	Phe	Phe+PCT	IEF+PCT	IEF	IEF+PCT	Phe	58.62	0	9	1
A0A0B0NWP9	T-complex 1 subunit eta	GOSAR	*	*	Phe	Phe+PCT	IEF+PCT	IEF	IEF+PCT	Phe	23.13	0	11	11
D2D316	Phosphoglycerate dehydrogenase	GOSHI	*	*	Phe	Phe+PCT	IEF+PCT	IEF	IEF+PCT	Phe	31.89	0	16	1
D2D322	Heat shock protein 70	GOSHI	*	*	Phe	Phe+PCT	IEF+PCT	IEF	IEF+PCT	Phe	46.91	0	36	4
Q6VAG1	Tubulin alpha-1 chain	GOSHI	*	*	Phe	Phe+PCT	IEF+PCT	IEF	IEF+PCT	Phe	65.85	0	59	1
A0A0B0MUA1	Rab GDP dissociation inhibitor alpha	GOSAR	*	*	Phe	Phe+PCT	IEF+PCT	IEF	IEF+PCT	Phe	41.22	0	18	12
C6GFP3	ATP synthase subunit beta	GOSHI	*	*	Phe	Phe+PCT	IEF+PCT	IEF	IEF+PCT	Phe	59.07	0	26	0	GROUP140
C4PBL7	Vacuolar invertase	GOSHI	*	*	Phe	Phe+PCT	IEF+PCT	IEF	IEF+PCT	Phe	19.53	0	13	1
K9JDH1	Fiber dehydroascorbate reductase protein	GOSHI	*	*	Phe	Phe+PCT	IEF+PCT	IEF	IEF+PCT	Phe	72.17	0	19	0	GROUP189
A0A0B0PCT7	Myosin-1	GOSAR	*	*	Phe	Phe+PCT	IEF+PCT	IEF	IEF+PCT	Phe	36.21	0	39	39
M4N630	Annexin	GOSBA	*	*	Phe	Phe+PCT	IEF+PCT	IEF	IEF+PCT	Phe	56.19	0	23	0
A0A0B0NJ42	Uncharacterized protein	GOSAR	*	*	Phe	Phe+PCT	IEF+PCT	IEF	IEF+PCT	Phe	7.29	0	4	1
A9PL15	Alpha-tubulin	GOSHI	*	*	Phe	Phe+PCT	IEF+PCT	IEF	IEF+PCT	Phe	73.33	0	72	0	GROUP159
A9PL18	Alpha-tubulin	GOSHI	*	*	Phe	Phe+PCT	IEF+PCT	IEF	IEF+PCT	Phe	78.22	0	74	0	GROUP154
C0KDV9	Alpha-tubulin 2	GOSHI	*	*	Phe	Phe+PCT	IEF+PCT	IEF	IEF+PCT	Phe	77.33	0	72	0	GROUP233
A0A0B0NG88	Malate dehydrogenase-2C mitochondrial	GOSAR	*	*	Phe	Phe+PCT	IEF+PCT	IEF	IEF+PCT	Phe	57.23	0	29	20
D2D2Z2	UDP-glucose 6-dehydrogenase	GOSHI	*	*	Phe	Phe+PCT	IEF+PCT	IEF	IEF+PCT	Phe	45.72	0	19	0	GROUP161
A0A0B0MUP2	Eukaryotic initiation factor 4A-14	GOSAR	*	*	Phe	Phe+PCT	IEF+PCT	IEF	IEF+PCT	Phe	31.95	0	10	6
Q8H6L8	Alpha-tubulin 4 (Fragment)	GOSHI	*	*	Phe	Phe+PCT	IEF+PCT	IEF	IEF+PCT	Phe	72.35	0	47	0
B1PBW5	Beta-tubulin 15	GOSHI	*	*	Phe	Phe+PCT	IEF+PCT	IEF	IEF+PCT	Phe	57.3	0	50	0
O22342	ADP,ATP carrier protein 1, mitochondrial	GOSHI	*	*	Phe	Phe+PCT	IEF+PCT	IEF	IEF+PCT	Phe	25.65	0	11	2
A0A0B0MJN0	Monodehydroascorbate reductase	GOSAR	*	*	Phe	Phe+PCT	IEF+PCT	IEF	IEF+PCT	Phe	45.53	0	16	12
A0A0B0M860	L-ascorbate peroxidase 1, cytosolic	GOSAR	*	*	Phe	Phe+PCT	IEF+PCT	IEF	IEF+PCT	Phe	68.63	0	8	0
A0A0B0MS23	Putative aldo-keto reductase 1	GOSAR	*	*	Phe	Phe+PCT	IEF+PCT	IEF	IEF+PCT	Phe	18.29	0	4	3
Q3LUM1	Elongation factor 1-alpha	GOSHI	*	*	Phe	Phe+PCT	IEF+PCT	IEF	IEF+PCT	Phe	26.85	0	17	0	GROUP104
D2D318	Malate dehydrogenase	GOSHI	*	*	Phe	Phe+PCT	IEF+PCT	IEF	IEF+PCT	Phe	58.13	0	33	0
K9JFD1	UDP-glucose pyrophosphorylase	GOSHI	*	*	Phe	Phe+PCT	IEF+PCT	IEF	IEF+PCT	Phe	76.56	0	35	2
A0A0B0MEY6	(3R)-hydroxymyristoyl-[acyl-carrier-protein] dehydratase	GOSAR	*	*	Phe	Phe+PCT	IEF+PCT	IEF	IEF+PCT	Phe	35.75	0	6	6
I1T3V0	Actin 1	GOSHI	*	*	Phe	Phe+PCT	IEF+PCT	IEF	IEF+PCT	Phe	70.82	0	50	0	GROUP242
D2D319	Dihydrolipoyl dehydrogenase	GOSHI	*	*	Phe	Phe+PCT	IEF+PCT	IEF	IEF+PCT	Phe	42.63	0	18	18
Q8H6M8	Beta-tubulin 3 (Fragment)	GOSHI	*	*	Phe	Phe+PCT	IEF+PCT	IEF	IEF+PCT	Phe	70.24	0	15	0	GROUP283
B8YPL3	Actin 1	GOSHI	*	*	Phe	Phe+PCT	IEF+PCT	IEF	IEF+PCT	Phe	70.56	0	47	0	GROUP29
A0A068LDA6	WRKY transcription factor 38	GOSHI	*	*	Phe	Phe+PCT	IEF+PCT	IEF	IEF+PCT	Phe	7.97	0	7	0
A0A0B0NUJ5	Actin	GOSAR	*	*	Phe	Phe+PCT	IEF+PCT	IEF	IEF+PCT	Phe	54.38	0	32	0
A0A0B0PQC4	5-methyltetrahydropteroyltriglutamate--homocysteine methyltransferase	GOSAR	*	*	Phe	Phe+PCT	IEF+PCT	IEF	IEF+PCT	Phe	44.84	0	36	1
Q7XZJ4	Actin	GOSHI	*	*	Phe	Phe+PCT	IEF+PCT	IEF	IEF+PCT	Phe	67.46	0	44	0
A0A0B0NKW6	Endoplasmin	GOSAR	*	*	Phe	Phe+PCT	IEF+PCT	IEF	IEF+PCT	Phe	33.43	0	22	10
A0A0B0NC41	Heat shock STI	GOSAR	*	*	Phe	Phe+PCT	IEF+PCT	IEF	IEF+PCT	Phe	41.87	0	19	10
Q8H6M5	Beta-tubulin 6 (Fragment)	GOSHI	*	*	Phe	Phe+PCT	IEF+PCT	IEF	IEF+PCT	Phe	90.77	0	15	0	GROUP283
A0A0B0MK17	Actin	GOSAR	*	*	Phe	Phe+PCT	IEF+PCT	IEF	IEF+PCT	Phe	62.86	0	37	1
B1PBW3	Beta-tubulin 13	GOSHI	*	*	Phe	Phe+PCT	IEF+PCT	IEF	IEF+PCT	Phe	55.75	0	47	1
A0A0B0NTM9	Monodehydroascorbate reductase	GOSAR	*	*	Phe	Phe+PCT	IEF+PCT	IEF	IEF+PCT	Phe	52.3	0	19	15
Q3LUM0	Elongation factor 1-alpha	GOSHI	*	*	Phe	Phe+PCT	IEF+PCT	IEF	IEF+PCT	Phe	29.02	0	16	0	GROUP202
B8YPL4	Actin 2	GOSHI	*	*	Phe	Phe+PCT	IEF+PCT	IEF	IEF+PCT	Phe	70.56	0	47	0	GROUP29
Q6VAF9	Tubulin alpha-4 chain	GOSHI	*	*	Phe	Phe+PCT	IEF+PCT	IEF	IEF+PCT	Phe	77.78	0	70	0
A0A0B0PUK6	Transketolase, chloroplastic	GOSAR	*	*	Phe	Phe+PCT	IEF+PCT	IEF	IEF+PCT	Phe	29.28	0	23	10
A0A0B0MWM7	Villin-2-like protein	GOSAR	*	*	Phe	Phe+PCT	IEF+PCT	IEF	IEF+PCT	Phe	26.67	0	11	11
Q7XZJ2	Actin	GOSHI	*	*	Phe	Phe+PCT	IEF+PCT	IEF	IEF+PCT	Phe	70.56	0	47	0	GROUP29
A0A0B0MEM5	Heat shock 90-1-like protein	GOSAR	*	*	Phe	Phe+PCT	IEF+PCT	IEF	IEF+PCT	Phe	19.94	0	14	8
E5DKA0	Atp1 (Fragment)	GOSAR	*	*	Phe	Phe+PCT	IEF+PCT	IEF	IEF+PCT	Phe	29.04	0	7	1
A0A0B0N2J8	Phosphoglucomutase, cytoplasmic	GOSAR	*	*	Phe	Phe+PCT	IEF+PCT	IEF	IEF+PCT	Phe	45.02	0	26	20
Q9FVA5	Non-specific lipid-transfer protein	GOSHI	*	*	Phe	Phe+PCT	IEF+PCT	IEF	IEF+PCT	Phe	58.33	0	11	0	GROUP284
G9B5W8	Profilin (Fragment)	GOSHI	*	*	Phe	Phe+PCT	IEF+PCT	IEF	IEF+PCT	Phe	34.38	0	6	0	GROUP252
D2D332	Glyceraldehyde-3-phosphate dehydrogenase	GOSHI	*	*	Phe	Phe+PCT	IEF+PCT	IEF	IEF+PCT	Phe	63.99	0	37	7
Q8H6L9	Alpha-tubulin 3 (Fragment)	GOSHI	*	*	Phe	Phe+PCT	IEF+PCT	IEF	IEF+PCT	Phe	74.56	0	21	1
A0A0B0P4Z3	Triosephosphate isomerase, cytosolic	GOSAR	*	*	Phe	Phe+PCT	IEF+PCT	IEF	IEF+PCT	Phe	70.83	0	13	0
A0A0B0PIV5	Putative cinnamyl alcohol dehydrogenase 9-like protein	GOSAR	*	*	Phe	Phe+PCT	IEF+PCT	IEF	IEF+PCT	Phe	55.15	0	13	1
M1G679	ATP synthase subunit alpha (Fragment)	GOSHI	*	*	Phe	Phe+PCT	IEF+PCT	IEF	IEF+PCT	Phe	38.4	0	16	3
A0A088AZU7	Heat shock protein 90	GOSHI	*	*	Phe	Phe+PCT	IEF+PCT	IEF	IEF+PCT	Phe	51.07	0	33	0
D2D321	Heat shock protein 70	GOSHI	*	*	Phe	Phe+PCT	IEF+PCT	IEF	IEF+PCT	Phe	39.81	0	32	3
Q3LUM2	Elongation factor 1-alpha	GOSHI	*	*	Phe	Phe+PCT	IEF+PCT	IEF	IEF+PCT	Phe	29.02	0	16	0
A0A0B0P6G0	Tubulin alpha chain	GOSAR	*	*	Phe	Phe+PCT	IEF+PCT	IEF	IEF+PCT	Phe	62.31	0	59	0
G9B5N7	Profilin (Fragment)	GOSHI	*	*	Phe	Phe+PCT	IEF+PCT	IEF	IEF+PCT	Phe	34.38	0	6	0	GROUP252
C7EW65	Peptidyl-prolyl cis-trans isomerase	GOSHI	*	*	Phe	Phe+PCT	IEF+PCT	IEF	IEF+PCT	Phe	74.57	0	21	1
A0A0B0M6C1	Putative disulfide-isomerase A6	GOSAR	*	*	Phe	Phe+PCT	IEF+PCT	IEF	IEF+PCT	Phe	25.28	0	6	1
Q6VAF8	Tubulin beta-3 chain	GOSHI	*	*	Phe	Phe+PCT	IEF+PCT	IEF	IEF+PCT	Phe	77.44	0	60	1
A0A0B0NL97	Glutamate decarboxylase 1-like protein	GOSAR	*	*	Phe	Phe+PCT	IEF+PCT	IEF	IEF+PCT	Phe	42.08	0	19	6
D2D308	Glyceraldehyde-3-phosphate dehydrogenase	GOSHI	*	*	Phe	Phe+PCT	IEF+PCT	IEF	IEF+PCT	Phe	45.59	0	21	2
Q8RU83	Beta-tubulin	GOSHI	*	*	Phe	Phe+PCT	IEF+PCT	IEF	IEF+PCT	Phe	73.93	0	63	0
A0A0B0MKV6	Elongation factor 2	GOSAR	*	*	Phe	Phe+PCT	IEF+PCT	IEF	IEF+PCT	Phe	39.38	0	38	0
Q7XZJ7	Actin	GOSHI	*	*	Phe	Phe+PCT	IEF+PCT	IEF	IEF+PCT	Phe	70.82	0	50	0	GROUP242
Q7XZJ6	Actin	GOSHI	*	*	Phe	Phe+PCT	IEF+PCT	IEF	IEF+PCT	Phe	64.72	0	45	0
A0A0B0NMR5	Leucine aminopeptidase 1-like protein	GOSAR	*	*	Phe	Phe+PCT	IEF+PCT	IEF	IEF+PCT	Phe	26.05	0	11	6
A0A059Q8K7	Actin	GOSHI	*	*	Phe	Phe+PCT	IEF+PCT	IEF	IEF+PCT	Phe	70.03	0	47	0
G1JRK5	Sucrose synthase isoform B	GOSHI	*	*	Phe	Phe+PCT	IEF+PCT	IEF	IEF+PCT	Phe	28.82	0	20	1
A0A0B0MKV3	Tubulin beta-2/beta-3 chain-like protein	GOSAR	*	*	Phe	Phe+PCT	IEF+PCT	IEF	IEF+PCT	Phe	67.09	0	28	0
Q69DC2	Annexin	GOSHI	*	*	Phe	Phe+PCT	IEF+PCT	IEF	IEF+PCT	Phe	52.22	0	15	0	GROUP74
A3F7Q4	Phenylcoumaran benzylic ether reductase-like protein	GOSHI	*	*	Phe	Phe+PCT	IEF+PCT	IEF	IEF+PCT	Phe	77.92	0	37	7
Q4TZT3	Non-specific lipid-transfer protein	GOSHI	*	*	Phe	Phe+PCT	IEF+PCT	IEF	IEF+PCT	Phe	50.86	0	10	0	GROUP247
Q8H6N0	Beta-tubulin 1	GOSHI	*	*	Phe	Phe+PCT	IEF+PCT	IEF	IEF+PCT	Phe	51.13	0	45	1
Q7XZJ3	Actin	GOSHI	*	*	Phe	Phe+PCT	IEF+PCT	IEF	IEF+PCT	Phe	67.9	0	47	0
A0A0B0N3E8	Luminal-binding 5	GOSAR	*	*	Phe	Phe+PCT	IEF+PCT	IEF	IEF+PCT	Phe	21.62	0	17	3
F1BX59	Sucrose synthase	GOSHI	*	*	Phe	Phe+PCT	IEF+PCT	IEF	IEF+PCT	Phe	34.16	0	25	0
A0A0B0MT71	Cell division cycle 48	GOSAR	*	*	Phe	Phe+PCT	IEF+PCT	IEF	IEF+PCT	Phe	29.32	0	20	0
Q8H6M3	Beta-tubulin 8 (Fragment)	GOSHI	*	*	Phe	Phe+PCT	IEF+PCT	IEF	IEF+PCT	Phe	47.62	0	9	1
C0KDV7	Beta-tubulin 14	GOSHI	*	*	Phe	Phe+PCT	IEF+PCT	IEF	IEF+PCT	Phe	60.45	0	50	0
Q7XZI9	Actin	GOSHI	*	*	Phe	Phe+PCT	IEF+PCT	IEF	IEF+PCT	Phe	67.11	0	48	0
D2D326	Luminal binding protein	GOSHI	*	*	Phe	Phe+PCT	IEF+PCT	IEF	IEF+PCT	Phe	42.49	0	29	1
D2D2Z3	UDP-L-rhamnose synthase	GOSHI	*	*	Phe	Phe+PCT	IEF+PCT	IEF	IEF+PCT	Phe	51.67	0	16	0	GROUP84
G1FNX7	Sucrose synthase isoform C	GOSHI	*	*	Phe	Phe+PCT	IEF+PCT	IEF	IEF+PCT	Phe	35.55	0	25	0	GROUP251
D2WK23	UDP-L-rhamnose synthase	GOSHI	*	*	Phe	Phe+PCT	IEF+PCT	IEF	IEF+PCT	Phe	51.67	0	16	1
A0A0B0NAM6	Chaperonin CPN60-2, mitochondrial	GOSAR	*	*	Phe	Phe+PCT	IEF+PCT	IEF	IEF+PCT	Phe	33.16	0	11	1
A0A0B0NNS3	Heat shock 70 kDa 15-like protein	GOSAR	*	*	Phe	Phe+PCT	IEF+PCT	IEF	IEF+PCT	Phe	34.35	0	24	8
O23951	Actin (Fragment)	GOSHI	*	*	Phe	Phe+PCT	IEF+PCT	IEF	IEF+PCT	Phe	77.48	0	29	0
A0A0B0NZR6	Adenosylhomocysteinase 1-like protein	GOSAR	*	*	Phe	Phe+PCT	IEF+PCT	IEF	IEF+PCT	Phe	24.12	0	18	0
A0A0B0PC87	Uncharacterized protein	GOSAR	*	*	Phe	Phe+PCT	IEF+PCT	IEF	IEF+PCT	Phe	35.26	0	9	7
Q8H6M4	Beta-tubulin 7 (Fragment)	GOSHI	*	*	Phe	Phe+PCT	IEF+PCT	IEF	IEF+PCT	Phe	53.73	0	11	0
A0A0B0NIJ9	Adenosylhomocysteinase 1-like protein	GOSAR	*	*	Phe	Phe+PCT	IEF+PCT	IEF	IEF+PCT	Phe	63.71	0	42	13
A9P7F0	Profilin	GOSHI	*	*	Phe	Phe+PCT	IEF+PCT	IEF	IEF+PCT	Phe	51.88	0	8	0	GROUP221
S5GI78	Annexin	GOSHI	*	*	Phe	Phe+PCT	IEF+PCT	IEF	IEF+PCT	Phe	42.04	0	17	0
Q6VAG0	Tubulin alpha-2 chain	GOSHI	*	*	Phe	Phe+PCT	IEF+PCT	IEF	IEF+PCT	Phe	77.33	0	72	0	GROUP233
Q6VAF7	Tubulin beta-5 chain	GOSHI	*	*	Phe	Phe+PCT	IEF+PCT	IEF	IEF+PCT	Phe	57.53	0	55	1
B1PBW6	Beta-tubulin 16	GOSHI	*	*	Phe	Phe+PCT	IEF+PCT	IEF	IEF+PCT	Phe	68.54	0	59	2
A0A0B0N1S6	3-ketoacyl-CoA thiolase 2, peroxisomal-like protein	GOSAR	*	*	Phe	Phe+PCT	IEF+PCT	IEF	IEF+PCT	Phe	43.75	0	17	14
Q4TZT6	Tubulin	GOSHI	*	*	Phe	Phe+PCT	IEF+PCT	IEF	IEF+PCT	Phe	64.04	0	56	0
C0KDV8	Beta-tubulin 3	GOSHI	*	*	Phe	Phe+PCT	IEF+PCT	IEF	IEF+PCT	Phe	71.81	0	59	0
B1PBW2	Beta-tubulin 11	GOSHI	*	*	Phe	Phe+PCT	IEF+PCT	IEF	IEF+PCT	Phe	71.56	0	56	2
B1PBW1	Beta-tubulin 10	GOSHI	*	*	Phe	Phe+PCT	IEF+PCT	IEF	IEF+PCT	Phe	65.32	0	57	0
A1XJ49	Actin depolymerizing factor 6	GOSHI	*	*	Phe	Phe+PCT	IEF+PCT	IEF	IEF+PCT	Phe	72.66	0	12	0	GROUP197
D2D320	Heat shock protein 70	GOSHI	*	*	Phe	Phe+PCT	IEF+PCT	IEF	IEF+PCT	Phe	47.76	0	38	10
I1T4R2	Sucrose synthase Sus1	GOSHI	*	*	Phe	Phe+PCT	IEF+PCT	IEF	IEF+PCT	Phe	39.25	0	27	0	GROUP235
A0A0B0N6J3	Uncharacterized protein	GOSAR	*	*	Phe	Phe+PCT	IEF+PCT	IEF	IEF+PCT	Phe	28.82	0	8	0
C6ZDA9	Ascorbate peroxidase	GOSHI	*	*	Phe	Phe+PCT	IEF+PCT	IEF	IEF+PCT	Phe	68.8	0	18	2
C8YQV0	Sucrose synthase	GOSHI	*	*	Phe	Phe+PCT	IEF+PCT	IEF	IEF+PCT	Phe	39.25	0	27	0	GROUP235
A0A0B0MV73	Glyceraldehyde-3-phosphate dehydrogenase-2C cytosolic	GOSAR	*	*	Phe	Phe+PCT	IEF+PCT	IEF	IEF+PCT	Phe	52.41	0	11	3
Q7XZJ8	Actin	GOSHI	*	*	Phe	Phe+PCT	IEF+PCT	IEF	IEF+PCT	Phe	66.84	0	46	0
A6MUS8	Beta-tubulin 2 (Fragment)	GOSHI	*	*	Phe	Phe+PCT	IEF+PCT	IEF	IEF+PCT	Phe	81.42	0	15	2
Q6RY01	UDP glucose pyrophosphorylase (Fragment)	GOSHI	*	*	Phe	Phe+PCT	IEF+PCT	IEF	IEF+PCT	Phe	71.15	0	3	0
D2D325	Heat shock protein 70	GOSHI	*	*	Phe	Phe+PCT	IEF+PCT	IEF	IEF+PCT	Phe	47.22	0	35	1
Q7XZJ1	Actin	GOSHI	*	*	Phe	Phe+PCT	IEF+PCT	IEF	IEF+PCT	Phe	65.52	0	46	0
D2D324	Isocitrate dehydrogenase [NADP]	GOSHI	*	*	Phe	Phe+PCT	IEF+PCT	IEF	IEF+PCT	Phe	57.18	0	26	1
A9PL17	Alpha-tubulin	GOSHI	*	*	Phe	Phe+PCT	IEF+PCT	IEF	IEF+PCT	Phe	64.37	0	55	2
D2D2Z9	Annexin	GOSHI	*	*	Phe	Phe+PCT	IEF+PCT	IEF	IEF+PCT	Phe	48.73	0	19	0
A0A0B0NFA8	Chaperonin CPN60-2, mitochondrial	GOSAR	*	*	Phe	Phe+PCT	IEF+PCT	IEF	IEF+PCT	Phe	35.83	0	15	1
I1T4B7	Non-specific lipid-transfer protein	GOSHI	*	*	Phe	Phe+PCT	IEF+PCT	IEF	IEF+PCT	Phe	49.17	0	10	0	GROUP247
A0A0B0PD51	Phosphoglucomutase, cytoplasmic	GOSAR	*	*	Phe	Phe+PCT	IEF+PCT	IEF	IEF+PCT	Phe	30.76	0	16	10
S5G971	Annexin	GOSHI	*	*	Phe	Phe+PCT	IEF+PCT	IEF	IEF+PCT	Phe	53.8	0	13	0	GROUP111
A0A0B0PR35	Fructose-bisphosphate aldolase cytoplasmic isozyme	GOSAR	*	*	Phe	Phe+PCT	IEF+PCT	IEF	IEF+PCT	Phe	35.98	0	19	4
B1PBW9	Beta-tubulin 19	GOSHI	*	*	Phe	Phe+PCT	IEF+PCT	IEF	IEF+PCT	Phe	67.79	0	58	0
D4P4U1	Phospholipase D	GOSHI	*	*	Phe	Phe+PCT	IEF+PCT	IEF	IEF+PCT	Phe	49.69	0	34	0	GROUP229
Q3LUM6	Elongation factor 1-alpha	GOSHI	*	*	Phe	Phe+PCT	IEF+PCT	IEF	IEF+PCT	Phe	26.17	0	17	0
A0A0B0P3Z6	Tubulin alpha-3/alpha-5 chain-like protein	GOSAR	*	*	Phe	Phe+PCT	IEF+PCT	IEF	IEF+PCT	Phe	57.68	0	51	0
A0A0B0P6Q0	Enolase 2	GOSAR	*	*	Phe	Phe+PCT	IEF+PCT	IEF	IEF+PCT	Phe	46.31	0	24	0
Q7XZK0	Actin	GOSHI	*	*	Phe	Phe+PCT	IEF+PCT	IEF	IEF+PCT	Phe	70.82	0	50	0	GROUP242
Q3LUM5	Elongation factor 1-alpha	GOSHI	*	*	Phe	Phe+PCT	IEF+PCT	IEF	IEF+PCT	Phe	26.85	0	19	0	GROUP71
A0A0B0NK38	3-ketoacyl-CoA thiolase 2, peroxisomal-like protein	GOSAR	*	*	Phe	Phe+PCT	IEF+PCT	IEF	IEF+PCT	Phe	44.27	0	17	6
Q7XZK1	Actin	GOSHI	*	*	Phe	Phe+PCT	IEF+PCT	IEF	IEF+PCT	Phe	51.46	0	39	0
B1PBW7	Beta-tubulin 17	GOSHI	*	*	Phe	Phe+PCT	IEF+PCT	IEF	IEF+PCT	Phe	56.76	0	53	0
A0A0B0PNZ4	Tubulin alpha-6 chain	GOSAR	*	*	Phe	Phe+PCT	IEF+PCT	IEF	IEF+PCT	Phe	51.45	0	48	2
S5GFP3	Annexin	GOSHI	*	*	Phe	Phe+PCT	IEF+PCT	IEF	IEF+PCT	Phe	64.87	0	23	0
Q7XZJ0	Actin	GOSHI	*	*	Phe	Phe+PCT	IEF+PCT	IEF	IEF+PCT	Phe	70.82	0	50	0	GROUP242
A0A0B0P6J1	Luminal-binding 5	GOSAR	*	*	Phe	Phe+PCT	IEF+PCT	IEF	IEF+PCT	Phe	38.96	0	14	0
A0A0B0P3F4	Elongation factor 2	GOSAR	*	*	Phe	Phe+PCT	IEF+PCT	IEF	IEF+PCT	Phe	42.82	0	40	5
A0A0B0P781	GTP-binding nuclear Ran-3-like protein	GOSAR	*	*	Phe	Phe+PCT	IEF+PCT	IEF	IEF+PCT	Phe	57.01	0	13	13
Q7XZJ5	Actin	GOSHI	*	*	Phe	Phe+PCT	IEF+PCT	IEF	IEF+PCT	Phe	70.56	0	47	0	GROUP29
O81221	Actin	GOSHI	*	*	Phe	Phe+PCT	IEF+PCT	IEF	IEF+PCT	Phe	71.88	0	39	0	GROUP200
A0A0B0PNR9	Uncharacterized protein	GOSAR	*	*	Phe	Phe+PCT	IEF+PCT	IEF	IEF+PCT	Phe	44.77	0	16	13
A0A0B0NTY1	Tubulin beta-1 chain	GOSAR	*	*	Phe	Phe+PCT	IEF+PCT	IEF	IEF+PCT	Phe	83.26	0	33	0
A1XJ46	Actin depolymerizing factor 3	GOSHI	*	*	Phe	Phe+PCT	IEF+PCT	IEF	IEF+PCT	Phe	72.66	0	12	0	GROUP197
A0A0B0NB42	Beta-fructofuranosidase, soluble isoenzyme I	GOSAR	*	*	Phe	Phe+PCT	IEF+PCT	IEF	IEF+PCT	Phe	27.72	0	10	0
A0A0B0MJ51	Uncharacterized protein	GOSAR	*	*	Phe	Phe+PCT	IEF+PCT	IEF	IEF+PCT	Phe	67.82	0	42	0
H2D5S4	Aspartate aminotransferase	GOSHI	*	*	Phe	Phe+PCT	IEF+PCT	IEF	IEF+PCT	Phe	42.47	0	14	1
Q3LUM3	Elongation factor 1-alpha	GOSHI	*	*	Phe	Phe+PCT	IEF+PCT	IEF	IEF+PCT	Phe	29.08	0	19	0	GROUP204
G8XQW2	Peptidyl-prolyl cis-trans isomerase	GOSHI	*	*	Phe	Phe+PCT	IEF+PCT	IEF	IEF+PCT	Phe	74.57	0	21	1
D2D2Z0	UDP-D-glucose pyrophosphorylase	GOSHI	*	*	Phe	Phe+PCT	IEF+PCT	IEF	IEF+PCT	Phe	74.09	0	30	3
A0A0B0P1L4	Heat shock STI	GOSAR	*	*	Phe	Phe+PCT	IEF+PCT	IEF	IEF+PCT	Phe	30.34	0	15	6
A0A0B0NJR5	Pyrophosphate--fructose 6-phosphate 1-phosphotransferase subunit alpha	GOSAR	*	*	Phe	Phe+PCT	IEF+PCT	IEF	IEF+PCT	Phe	48.86	0	26	19
A0A097P8M3	Annexin 1	GOSHI	*	*	Phe	Phe+PCT	IEF+PCT	IEF	IEF+PCT	Phe	59.49	0	23	0
Q7XZI8	Actin	GOSHI	*	*	Phe	Phe+PCT	IEF+PCT	IEF	IEF+PCT	Phe	53.58	0	35	1
P93158	Annexin (Fragment)	GOSHI	*	*	Phe	Phe+PCT	IEF+PCT	IEF	IEF+PCT	Phe	53.97	0	13	0	GROUP111
B1PBW4	Beta-tubulin 14	GOSHI	*	*	Phe	Phe+PCT	IEF+PCT	IEF	IEF+PCT	Phe	63.15	0	56	0
A0A0B0N979	Heat shock 70 kDa 1-like protein	GOSAR	*	*	Phe	Phe+PCT	IEF+PCT	IEF	IEF+PCT	Phe	40.32	0	29	3
A0A0B0N935	Fructose-bisphosphate aldolase, cytoplasmic isozyme	GOSAR	*	*	Phe	Phe+PCT	IEF+PCT	IEF	IEF+PCT	Phe	55.59	0	31	16
P93157	Annexin (Fragment)	GOSHI	*	*	Phe	Phe+PCT	IEF+PCT	IEF	IEF+PCT	Phe	63.17	0	21	0
A0A0B0MGZ2	Actin	GOSAR	*	*	Phe	Phe+PCT	IEF+PCT	IEF	IEF+PCT	Phe	55.44	0	29	0
A0A0B0NS33	Tubulin beta-3 chain	GOSAR	*	*	Phe	Phe+PCT	IEF+PCT	IEF	IEF+PCT	Phe	84.62	0	30	0
A0A0B0MV98	Uncharacterized protein	GOSAR	*	*	Phe	Phe+PCT	IEF+PCT	IEF	IEF+PCT	Phe	44.42	0	19	1
A0A0B0P2Z7	Tubulin beta-9 chain	GOSAR	*	*	Phe	Phe+PCT	IEF+PCT	IEF	IEF+PCT	Phe	71.04	0	26	0
D2D306	Serine hydroxymethyltransferase	GOSHI	*	*	Phe	Phe+PCT	IEF+PCT	IEF	IEF+PCT	Phe	52.02	0	27	0	GROUP148
Q4TZT4	Non-specific lipid-transfer protein	GOSHI	*	*	Phe	Phe+PCT	IEF+PCT	IEF	IEF+PCT	Phe	49.17	0	10	0	GROUP247
A0A0B0MIF0	Enolase 2	GOSAR	*	*	Phe	Phe+PCT	IEF+PCT	IEF	IEF+PCT	Phe	32.51	0	19	2
C0M0F9	Cytosolic ascorbate peroxidase	GOSHI	*	*	Phe	Phe+PCT	IEF+PCT	IEF	IEF+PCT	Phe	62.8	0	20	1
A9PL20	Alpha-tubulin	GOSHI	*	*	Phe	Phe+PCT	IEF+PCT	IEF	IEF+PCT	Phe	58.8	0	55	0	GROUP85
A0A0B0N1V9	L-ascorbate peroxidase 2, cytosolic	GOSAR	*	*	Phe	Phe+PCT	IEF+PCT	IEF	IEF+PCT	Phe	50	0	14	0
A7KIX5	Cytosolic ascorbate peroxidase 1	GOSHI	*	*	Phe	Phe+PCT	IEF+PCT	IEF	IEF+PCT	Phe	70.8	0	21	1
A9PL14	Alpha-tubulin	GOSHI	*	*	Phe	Phe+PCT	IEF+PCT	IEF	IEF+PCT	Phe	58.8	0	55	0	GROUP85
D2WK24	UDP-glucose 6-dehydrogenase	GOSHI	*	*	Phe	Phe+PCT	IEF+PCT	IEF	IEF+PCT	Phe	30	0	13	0
A0A0B0MTN9	ATP synthase subunit beta, mitochondrial	GOSAR	*	*	Phe	Phe+PCT	IEF+PCT	IEF	IEF+PCT	Phe	53.02	0	11	0
Q6VAF5	Tubulin beta-7 chain	GOSHI	*	*	Phe	Phe+PCT	IEF+PCT	IEF	IEF+PCT	Phe	62.16	0	47	10
I1T4R1	Sucrose synthase Sus1	GOSHI	*	*	Phe	Phe+PCT	IEF+PCT	IEF	IEF+PCT	Phe	35.4	0	26	0	GROUP249
D4P4T8	Phospholipase D	GOSHI	*	*	Phe	Phe+PCT	IEF+PCT	IEF	IEF+PCT	Phe	48.33	0	34	0	GROUP228
A9PL19	Alpha-tubulin	GOSHI	*	*	Phe	Phe+PCT	IEF+PCT	IEF	IEF+PCT	Phe	78.22	0	72	0	GROUP187
I1T3U1	Actin 1	GOSDA	*	*	Phe	Phe+PCT	IEF+PCT	IEF	IEF+PCT	Phe	60.48	0	44	0
A0A0B0NE06	Serine hydroxymethyltransferase 1	GOSAR	*	*	Phe	Phe+PCT	IEF+PCT	IEF	IEF+PCT	Phe	32.06	0	15	1
D2D305	4-hydroxy-4-methyl-2-oxoglutarate aldolase	GOSHI	*	*	Phe	Phe+PCT	IEF+PCT	IEF	IEF+PCT	Phe	47.59	0	7	0	GROUP14
G1JRK6	Sucrose synthase isoform C	GOSHI	*	*	Phe	Phe+PCT	IEF+PCT	IEF	IEF+PCT	Phe	31.16	0	20	0
Q208T5	Actin depolymerizing factor 2	GOSHI	*	*	Phe	Phe+PCT	IEF+PCT	IEF	IEF+PCT	Phe	72.66	0	12	0	GROUP197
A0A0B0NVW8	5-methyltetrahydropteroyltriglutamate--homocysteine methyltransferase	GOSAR	*	*	Phe	Phe+PCT	IEF+PCT	IEF	IEF+PCT	Phe	50.65	0	36	4
A0A0B0NQH0	Tubulin alpha-2 chain	GOSAR	*	*	Phe	Phe+PCT	IEF+PCT	IEF	IEF+PCT	Phe	47.07	0	35	2
P17598	Catalase isozyme 1	GOSHI	*	*	Phe	Phe+PCT	IEF+PCT	IEF	IEF+PCT	Phe	32.52	0	12	1
A3F7Q3	Benzoquinone reductase	GOSHI	*	*	Phe	Phe+PCT	IEF+PCT	IEF	IEF+PCT	Phe	67.49	0	10	0	GROUP183
A0A0B0NZY7	Actin-7-like protein	GOSAR	*	*	Phe	Phe+PCT	IEF+PCT	IEF	IEF+PCT	Phe	64.41	0	27	0
A0A0B0MX93	Tubulin beta-1 chain-like protein	GOSAR		*	Phe	Phe+PCT	IEF+PCT	IEF	IEF+PCT	Phe	58.85	0	23	0
Q7G0F8	Alcohol dehydrogenase A (Fragment)	GOSHI		*	Phe	Phe+PCT	IEF+PCT	IEF	IEF+PCT	Phe	29.95	0	6	0	GROUP280
A0A0B0PUW5	Tubulin beta-7 chain	GOSAR		*	Phe	Phe+PCT	IEF+PCT	IEF	IEF+PCT	Phe	55.84	0	22	0
A4L9H3	Alcohol dehydrogenase A	GOSHI		*	Phe	Phe+PCT	IEF+PCT	IEF	IEF+PCT	Phe	39.27	0	13	0	GROUP212
Q7G0E8	Alcohol dehydrogenase A (Fragment)	GOSHI		*	Phe	Phe+PCT	IEF+PCT	IEF	IEF+PCT	Phe	39.91	0	8	0	GROUP274
A0A0B0N150	Uncharacterized protein	GOSAR		*	Phe	Phe+PCT	IEF+PCT	IEF	IEF+PCT	Phe	29.84	0	12	0	GROUP77
O82791	Alcohol dehydrogenase A (Fragment)	GOSHI		*	Phe	Phe+PCT	IEF+PCT	IEF	IEF+PCT	Phe	38.46	0	8	0	GROUP274
D2D2Z5	Fructokinase	GOSHI		*	Phe	Phe+PCT	IEF+PCT	IEF	IEF+PCT	Phe	80.49	0	24	0
A0A0B0PLZ8	Eukaryotic initiation factor 4A-8	GOSAR		*	Phe	Phe+PCT	IEF+PCT	IEF	IEF+PCT	Phe	10.07	0	3	0
Q7G0F2	Alcohol dehydrogenase A (Fragment)	GOSHI		*	Phe	Phe+PCT	IEF+PCT	IEF	IEF+PCT	Phe	29.95	0	6	0	GROUP280
A0A0B0PRA2	Actin	GOSAR		*	Phe	Phe+PCT	IEF+PCT	IEF	IEF+PCT	Phe	63.66	0	41	1
A0A0B0PAF9	Tubulin beta-8 chain-like protein	GOSAR		*	Phe	Phe+PCT	IEF+PCT	IEF	IEF+PCT	Phe	78.42	0	33	0
D2D329	Superoxide dismutase [Cu-Zn]	GOSHI		*	Phe	Phe+PCT	IEF+PCT	IEF	IEF+PCT	Phe	36.84	0	7	1
I7CUD1	NADPH-dependent mannose-6-phosphate reductase	GOSHI		*	Phe	Phe+PCT	IEF+PCT	IEF	IEF+PCT	Phe	50.16	0	12	1
Q7G0G5	Alcohol dehydrogenase A (Fragment)	GOSHI		*	Phe	Phe+PCT	IEF+PCT	IEF	IEF+PCT	Phe	30.23	0	6	0	GROUP280
A0A0B0MU22	Alanine aminotransferase 2, mitochondrial-like protein	GOSAR		*	Phe	Phe+PCT	IEF+PCT	IEF	IEF+PCT	Phe	17.97	0	9	7
Q7G0C6	Alcohol dehydrogenase A (Fragment)	GOSHI		*	Phe	Phe+PCT	IEF+PCT	IEF	IEF+PCT	Phe	30.09	0	6	0	GROUP280
Q7G0C5	Alcohol dehydrogenase A (Fragment)	GOSHI		*	Phe	Phe+PCT	IEF+PCT	IEF	IEF+PCT	Phe	30.52	0	6	0	GROUP280
Q1W2I7	Superoxide dismutase [Cu-Zn]	GOSHI		*	Phe	Phe+PCT	IEF+PCT	IEF	IEF+PCT	Phe	36.84	0	7	0	GROUP51
A0A0B0MTL5	Tubulin beta-5 chain	GOSAR		*	Phe	Phe+PCT	IEF+PCT	IEF	IEF+PCT	Phe	79.02	0	31	0
Q7G0F1	Alcohol dehydrogenase A (Fragment)	GOSHI		*	Phe	Phe+PCT	IEF+PCT	IEF	IEF+PCT	Phe	38.81	0	8	0	GROUP274
Q7G0B3	Alcohol dehydrogenase A (Fragment)	GOSHI		*	Phe	Phe+PCT	IEF+PCT	IEF	IEF+PCT	Phe	38.99	0	8	0	GROUP274
A0A0B0NVV8	Actin-58	GOSAR		*	Phe	Phe+PCT	IEF+PCT	IEF	IEF+PCT	Phe	58.62	0	32	1
Q7G0G3	Alcohol dehydrogenase A (Fragment)	GOSHI		*	Phe	Phe+PCT	IEF+PCT	IEF	IEF+PCT	Phe	38.64	0	8	0	GROUP274
Q3SAX1	Superoxide dismutase [Cu-Zn]	GOSHI		*	Phe	Phe+PCT	IEF+PCT	IEF	IEF+PCT	Phe	36.84	0	8	0	GROUP89
A0A0B0MM86	Actin	GOSAR		*	Phe	Phe+PCT	IEF+PCT	IEF	IEF+PCT	Phe	53.58	0	33	1
Q7G0F4	Alcohol dehydrogenase A (Fragment)	GOSHI		*	Phe	Phe+PCT	IEF+PCT	IEF	IEF+PCT	Phe	29.82	0	6	0	GROUP280
A0A0B0ME04	2,3-bisphosphoglycerate-independent phosphoglycerate mutase	GOSAR	*		Phe	Phe+PCT	IEF+PCT	IEF	IEF+PCT	Phe	24.19	0	13	4
B6REZ9	14-3-3b protein	GOSHI	*		Phe	Phe+PCT	IEF+PCT	IEF	IEF+PCT	Phe	64.93	0	16	0	GROUP172
A0A0B0NLT1	Glyceraldehyde-3-phosphate dehydrogenase-2C cytosolic	GOSAR	*		Phe	Phe+PCT	IEF+PCT	IEF	IEF+PCT	Phe	43.99	0	17	0
A0A0B0PHE8	Triosephosphate isomerase, chloroplastic	GOSAR	*		Phe	Phe+PCT	IEF+PCT	IEF	IEF+PCT	Phe	44.3	0	14	3
A0A0B0MEP6	UDP-glucuronic acid decarboxylase 1	GOSAR	*		Phe	Phe+PCT	IEF+PCT	IEF	IEF+PCT	Phe	46.06	0	16	5
A0A0B0PDP7	Eukaryotic initiation factor 4A-9	GOSAR	*		Phe	Phe+PCT	IEF+PCT	IEF	IEF+PCT	Phe	20.54	0	4	0
O65344	Glutathione S-transferase (Fragment)	GOSHI	*		Phe	Phe+PCT	IEF+PCT	IEF	IEF+PCT	Phe	41.61	0	8	0
Q8VWN8	GRP-like protein 1	GOSHI	*		Phe	Phe+PCT	IEF+PCT	IEF	IEF+PCT	Phe	47.63	0	12	0	GROUP162
D9Z6D4	14-3-3g protein	GOSHI	*		Phe	Phe+PCT	IEF+PCT	IEF	IEF+PCT	Phe	63.36	0	16	0	GROUP167
B6RF02	14-3-3e protein	GOSHI	*		Phe	Phe+PCT	IEF+PCT	IEF	IEF+PCT	Phe	66.03	0	19	0
D2D2Z7	Alpha-soluble NSF attachment protein	GOSHI	*		Phe	Phe+PCT	IEF+PCT	IEF	IEF+PCT	Phe	53.98	0	11	0	GROUP184
A0A0B0MZX2	ATP synthase subunit beta, mitochondrial	GOSAR	*		Phe	Phe+PCT	IEF+PCT	IEF	IEF+PCT	Phe	29.17	0	7	2
A6MUT1	Annexin (Fragment)	GOSHI	*		Phe	Phe+PCT	IEF+PCT	IEF	IEF+PCT	Phe	55.3	0	7	0	GROUP215
G1ED19	Protein disulfide isomerase	GOSHI	*		Phe	Phe+PCT	IEF+PCT	IEF	IEF+PCT	Phe	28.69	0	8	2
Q0PW29	GRP-like protein 2	GOSHI	*		Phe	Phe+PCT	IEF+PCT	IEF	IEF+PCT	Phe	47.63	0	12	0	GROUP162
A0A0B0PKT8	Tubulin alpha-3/alpha-5 chain-like protein	GOSAR	*		Phe	Phe+PCT	IEF+PCT	IEF	IEF+PCT	Phe	36	0	24	2
A0A0B0MLS5	T-complex 1 subunit beta	GOSAR	*		Phe	Phe+PCT	IEF+PCT	IEF	IEF+PCT	Phe	36.05	0	14	4
A0A0B0PQL7	Acetylornithine deacetylase	GOSAR	*		Phe	Phe+PCT	IEF+PCT	IEF	IEF+PCT	Phe	20.18	0	8	8
Q8W4Z7	Annexin (Fragment)	GOSHI	*		Phe	Phe+PCT	IEF+PCT	IEF	IEF+PCT	Phe	57.03	0	7	0	GROUP215
A0A0B0M730	Glyceraldehyde-3-phosphate dehydrogenase-2C cytosolic	GOSAR	*		Phe	Phe+PCT	IEF+PCT	IEF	IEF+PCT	Phe	31.3	0	11	4
Q9M6R4	Glutathione S-transferase	GOSHI	*		Phe	Phe+PCT	IEF+PCT	IEF	IEF+PCT	Phe	32.38	0	11	0
A0A0B0NYX9	Uncharacterized protein	GOSAR	*		Phe	Phe+PCT	IEF+PCT	IEF	IEF+PCT	Phe	38.29	0	8	8
A0A075C4Z3	Translationally controlled tumor protein	GOSHI	*		Phe	Phe+PCT	IEF+PCT	IEF	IEF+PCT	Phe	36.9	0	5	0	GROUP2
A0A0B0PEJ2	Glyceraldehyde-3-phosphate dehydrogenase-2C cytosolic	GOSAR	*		Phe	Phe+PCT	IEF+PCT	IEF	IEF+PCT	Phe	43.73	0	13	3
Q6S9W9	Betaine-aldehyde dehydrogenase	GOSHI			Phe	Phe+PCT	IEF+PCT	IEF	IEF+PCT	Phe	39.56	0	15	0	GROUP81
D9Z6D3	14-3-3f protein	GOSHI			Phe	Phe+PCT	IEF+PCT	IEF	IEF+PCT	Phe	47.22	0	11	5
A0A0B0P0M1	Uncharacterized protein	GOSAR			Phe	Phe+PCT	IEF+PCT	IEF	IEF+PCT	Phe	28.81	0	14	14
Q8VXK7	Alpha-tubulin (Fragment)	GOSHI			Phe	Phe+PCT	IEF+PCT	IEF	IEF+PCT	Phe	83.33	0	27	0
R9QQU5	Pectin methylesterase 5	GOSHI			Phe	Phe+PCT	IEF+PCT	IEF	IEF+PCT	Phe	33.53	0	17	1
A0A0B0PP45	Uncharacterized protein	GOSAR			Phe	Phe+PCT	IEF+PCT	IEF	IEF+PCT	Phe	24.62	0	12	5
I1T8B2	B-1,4-glucanase	GOSHI			Phe	Phe+PCT	IEF+PCT	IEF	IEF+PCT	Phe	21.05	0	13	0	GROUP76
I6VAY2	FRK2	GOSHE			Phe	Phe+PCT	IEF+PCT	IEF	IEF+PCT	Phe	80.49	0	25	1
B6RF01	14-3-3d protein	GOSHI			Phe	Phe+PCT	IEF+PCT	IEF	IEF+PCT	Phe	59.77	0	14	0	GROUP198
Q9SQ73	Alpha-tubulin (Fragment)	GOSHI			Phe	Phe+PCT	IEF+PCT	IEF	IEF+PCT	Phe	94.7	0	29	0
A0A0B0NYV6	ABC transporter D family member 2, chloroplastic	GOSAR			Phe	Phe+PCT	IEF+PCT	IEF	IEF+PCT	Phe	27.25	0	25	25
Q4F885	Endo-alpha-1,4-glucanase	GOSHI			Phe	Phe+PCT	IEF+PCT	IEF	IEF+PCT	Phe	21.05	0	13	0	GROUP76
H2D5S7	Proteasome subunit beta type	GOSHI			Phe	Phe+PCT	IEF+PCT	IEF	IEF+PCT	Phe	51.57	0	8	0
A1XJ43	14-3-3-like protein	GOSHI			Phe	Phe+PCT	IEF+PCT	IEF	IEF+PCT	Phe	56.92	0	10	0	GROUP143
A0A0B0Q027	Actin	GOSAR			Phe	Phe+PCT	IEF+PCT	IEF	IEF+PCT	Phe	62.86	0	33	0
B1NHU5	Fasciclin-like arabinogalactan protein 1	GOSHI			Phe	Phe+PCT	IEF+PCT	IEF	IEF+PCT	Phe	31.97	0	11	0	GROUP222
Q9SQ72	Alpha-tubulin (Fragment)	GOSHI			Phe	Phe+PCT	IEF+PCT	IEF	IEF+PCT	Phe	92.13	0	26	0
F1BWY2	Endo-alpha-1,4-glucanase	GOSHI			Phe	Phe+PCT	IEF+PCT	IEF	IEF+PCT	Phe	21.05	0	13	0	GROUP76
A0A0B0MBX3	Actin-1	GOSAR			Phe	Phe+PCT	IEF+PCT	IEF	IEF+PCT	Phe	52.58	0	8	0
I1T3S5	14-3-3-like protein (Fragment)	GOSHI			Phe	Phe+PCT	IEF+PCT	IEF	IEF+PCT	Phe	57.14	0	10	0	GROUP143
Q9ZWM6	Adenylyl cyclase-associated protein	GOSHI			Phe	Phe+PCT	IEF+PCT	IEF	IEF+PCT	Phe	37.37	0	13	0	GROUP220
A0A0B0NXH8	Uncharacterized protein	GOSAR			Phe	Phe+PCT	IEF+PCT	IEF	IEF+PCT	Phe	25.75	0	9	0
A0A0B0PJZ6	Putative disulfide-isomerase A6	GOSAR			Phe	Phe+PCT	IEF+PCT	IEF	IEF+PCT	Phe	25.72	0	7	0
A0A0B0NRH5	Tubulin beta-7 chain	GOSAR			Phe	Phe+PCT	IEF+PCT	IEF	IEF+PCT	Phe	66.99	0	21	0
A0A0B0MRK8	Uncharacterized protein	GOSAR			Phe	Phe+PCT	IEF+PCT	IEF	IEF+PCT	Phe	17.42	0	13	3
I1T3X4	Adenylyl cyclase-associated protein	GOSHI			Phe	Phe+PCT	IEF+PCT	IEF	IEF+PCT	Phe	33.71	0	11	0
A0A0B0P0M0	Proteasome subunit alpha type-1-A-like protein	GOSAR			Phe	Phe+PCT	IEF+PCT	IEF	IEF+PCT	Phe	16.85	0	3	0	GROUP153
A0A0B0N0D3	Proteasome subunit alpha type-3-like protein	GOSAR			Phe	Phe+PCT	IEF+PCT	IEF	IEF+PCT	Phe	36.55	0	8	1
D2D327	Pyruvate decarboxylase	GOSHI			Phe	Phe+PCT	IEF+PCT	IEF	IEF+PCT	Phe	26.9	0	15	1
A0A0B0N5W0	Aconitate hydratase 2, mitochondrial	GOSAR			Phe	Phe+PCT	IEF+PCT	IEF	IEF+PCT	Phe	16.03	0	12	1
A0A0B0P3D3	Uncharacterized protein	GOSAR			Phe	Phe+PCT	IEF+PCT	IEF	IEF+PCT	Phe	35.26	0	16	0
F1BWY8	Adenylyl cyclase-associated protein	GOSHI			Phe	Phe+PCT	IEF+PCT	IEF	IEF+PCT	Phe	36.18	0	12	0	GROUP244
A0A0B0NLH0	Uncharacterized protein	GOSAR			Phe	Phe+PCT	IEF+PCT	IEF	IEF+PCT	Phe	22.91	0	9	3
O48873	Alpha-tubulin (Fragment)	GOSHI			Phe	Phe+PCT	IEF+PCT	IEF	IEF+PCT	Phe	84.21	0	21	0
A0A0B0N788	Mitochondrial 2-oxoglutarate/malate carrier	GOSAR			Phe	Phe+PCT	IEF+PCT	IEF	IEF+PCT	Phe	43.59	0	14	8
Q39777	Putative uncharacterized protein	GOSHI			Phe	Phe+PCT	IEF+PCT	IEF	IEF+PCT	Phe	46.01	0	16	16
F1BWX1	14-3-3-like protein	GOSHI			Phe	Phe+PCT	IEF+PCT	IEF	IEF+PCT	Phe	56.92	0	10	0	GROUP143
A0A0B0Q0H5	Soluble inorganic pyrophosphatase	GOSAR			Phe	Phe+PCT	IEF+PCT	IEF	IEF+PCT	Phe	36.11	0	8	1
I1T3X3	Adenylyl cyclase-associated protein	GOSHI			Phe	Phe+PCT	IEF+PCT	IEF	IEF+PCT	Phe	37.37	0	13	0	GROUP220
Q7Y246	Alpha-tubulin (Fragment)	GOSBA			Phe	Phe+PCT	IEF+PCT	IEF	IEF+PCT	Phe	90.74	0	22	0
Q9SQ74	Alpha-tubulin (Fragment)	GOSHI			Phe	Phe+PCT	IEF+PCT	IEF	IEF+PCT	Phe	90.15	0	26	0
A0A0B0PN51	Aconitate hydratase 1-like protein	GOSAR			Phe	Phe+PCT	IEF+PCT	IEF	IEF+PCT	Phe	11.07	0	8	2
A0A0B0MJ37	26S protease regulatory subunit S10B B-like protein	GOSAR			Phe	Phe+PCT	IEF+PCT	IEF	IEF+PCT	Phe	25.88	0	8	0	GROUP27
A0A0B0PJL5	Aconitate hydratase, cytoplasmic	GOSAR			Phe	Phe+PCT	IEF+PCT	IEF	IEF+PCT	Phe	29.44	0	20	0	GROUP186
A0A0B0NXH1	Glyceraldehyde-3-phosphate dehydrogenase-2C cytosolic	GOSAR			Phe	Phe+PCT	IEF+PCT	IEF	IEF+PCT	Phe	22.46	0	7	1
D6N3G7	Triosephosphate isomerase	GOSHI			Phe	Phe+PCT	IEF+PCT	IEF	IEF+PCT	Phe	37.46	0	11	0
Q8H6M1	Alpha-tubulin 1 (Fragment)	GOSHI			Phe	Phe+PCT	IEF+PCT	IEF	IEF+PCT	Phe	76.52	0	24	1
A0A0B0P8H5	Pyruvate kinase, cytosolic isozyme	GOSAR			Phe	Phe+PCT	IEF+PCT	IEF	IEF+PCT	Phe	14.97	0	8	0
A0A0B0NFJ8	Serine hydroxymethyltransferase, mitochondrial	GOSAR			Phe	Phe+PCT	IEF+PCT	IEF	IEF+PCT	Phe	24.74	0	10	7
A0A0B0N6K1	Uncharacterized protein	GOSAR			Phe	Phe+PCT	IEF+PCT	IEF	IEF+PCT	Phe	25.84	0	8	5
F8TRV3	14-3-3-like protein 2	GOSHI			Phe	Phe+PCT	IEF+PCT	IEF	IEF+PCT	Phe	54.02	0	10	0	GROUP115
A0A096ZQK8	Cytosolic pyruvate kinase 1	GOSHI			Phe	Phe+PCT	IEF+PCT	IEF	IEF+PCT	Phe	40.32	0	17	6
A0A0B0P8S1	Chaperone YajL	GOSAR			Phe	Phe+PCT	IEF+PCT	IEF	IEF+PCT	Phe	43.55	0	11	8
A0A0B0PT83	Ribonuclease 3-like protein	GOSAR			Phe	Phe+PCT	IEF+PCT	IEF	IEF+PCT	Phe	47.81	0	10	10
A0A0B0NC25	Beta-galactosidase 8-like protein	GOSAR			Phe	Phe+PCT	IEF+PCT	IEF	IEF+PCT	Phe	20.07	0	12	11
I1T3S6	14-3-3-like protein (Fragment)	GOSHI			Phe	Phe+PCT	IEF+PCT	IEF	IEF+PCT	Phe	57.14	0	10	0	GROUP143
A0A0B0MSA0	Putative fructose-bisphosphate aldolase 3, chloroplastic	GOSAR			Phe	Phe+PCT	IEF+PCT	IEF	IEF+PCT	Phe	13.8	0	6	0	GROUP57
D2WK32	Rhamnose synthase	GOSHI			Phe	Phe+PCT	IEF+PCT	IEF	IEF+PCT	Phe	16.34	0	7	0	GROUP205
A0A0B0NMR2	Nephrocystin-3	GOSAR			Phe	Phe+PCT	IEF+PCT	IEF	IEF+PCT	Phe	26.12	0	18	18
A0A0B0NWY7	Triosephosphate isomerase, cytosolic	GOSAR			Phe	Phe+PCT	IEF+PCT	IEF	IEF+PCT	Phe	44.09	0	9	2
A0A0B0MAR8	Uncharacterized protein	GOSAR			Phe	Phe+PCT	IEF+PCT	IEF	IEF+PCT	Phe	21.49	0	11	5
A0A0B0N223	Copper transport protein ATOX1	GOSAR			Phe	Phe+PCT	IEF+PCT	IEF	IEF+PCT	Phe	39.47	0	5	1
A9XTK9	Fasciclin-like arabinogalactan protein 4	GOSHI			Phe	Phe+PCT	IEF+PCT	IEF	IEF+PCT	Phe	31.97	0	11	0	GROUP222
A0A0B0NSH0	Aconitate hydratase 2, mitochondrial-like protein	GOSAR			Phe	Phe+PCT	IEF+PCT	IEF	IEF+PCT	Phe	17.22	0	9	1
A0A0B0P0R7	Aconitate hydratase 2, mitochondrial-like protein	GOSAR			Phe	Phe+PCT	IEF+PCT	IEF	IEF+PCT	Phe	21.44	0	15	5
D2D302	2-nitropropane dioxygenase	GOSHI			Phe	Phe+PCT	IEF+PCT	IEF	IEF+PCT	Phe	44.31	0	12	3
A0A0B0MS15	Uncharacterized protein	GOSAR			Phe	Phe+PCT	IEF+PCT	IEF	IEF+PCT	Phe	16.95	0	10	0	GROUP56
D2D307	Proteasome subunit alpha type	GOSHI			Phe	Phe+PCT	IEF+PCT	IEF	IEF+PCT	Phe	55.69	0	11	0	GROUP41
A0A0B0MPT6	Protein disulfide-isomerase like 2-1	GOSAR			Phe	Phe+PCT	IEF+PCT	IEF	IEF+PCT	Phe	28.49	0	9	1
A0A0B0NF63	Omega-hydroxypalmitate	GOSAR			Phe	Phe+PCT	IEF+PCT	IEF	IEF+PCT	Phe	37.18	0	16	16
B6REZ8	14-3-3a protein	GOSHI			Phe	Phe+PCT	IEF+PCT	IEF	IEF+PCT	Phe	56.57	0	11	0	GROUP116
A0A0B0PB16	Glutathione S-transferase F9-like protein	GOSAR			Phe	Phe+PCT	IEF+PCT	IEF	IEF+PCT	Phe	72.56	0	20	20
D9Z6D5	14-3-3h protein	GOSHI			Phe	Phe+PCT	IEF+PCT	IEF	IEF+PCT	Phe	44.57	0	9	1
A0A0B0PAW4	Proteasome subunit beta type-3-A-like protein	GOSAR			Phe	Phe+PCT	IEF+PCT	IEF	IEF+PCT	Phe	33.48	0	6	3
A0A0B0PPV7	Tubulin beta-8 chain-like protein	GOSAR			Phe	Phe+PCT	IEF+PCT	IEF	IEF+PCT	Phe	58.21	0	31	0
A0A0B0MLR1	Dehydrin ERD10-like protein	GOSAR			Phe	Phe+PCT	IEF+PCT	IEF	IEF+PCT	Phe	31.28	0	7	7
G8XR13	UDP-glucuronic acid decarboxylase 3	GOSHI			Phe	Phe+PCT	IEF+PCT	IEF	IEF+PCT	Phe	34.78	0	11	0	GROUP49
Q39782	Alcohol dehydrogenase 2a	GOSHI			Phe	Phe+PCT	IEF+PCT	IEF	IEF+PCT	Phe	21.11	0	9	0
A0A0B0PQX9	Putative voltage-gated potassium channel subunit beta-like protein	GOSAR			Phe	Phe+PCT	IEF+PCT	IEF	IEF+PCT	Phe	35.67	0	11	11
Q6T7C9	Fiber dTDP-glucose 4-6-dehydratase (Fragment)	GOSBA			Phe	Phe+PCT	IEF+PCT	IEF	IEF+PCT	Phe	37.57	0	7	0
Q9SQ75	Alpha-tubulin (Fragment)	GOSHI			Phe	Phe+PCT	IEF+PCT	IEF	IEF+PCT	Phe	78.03	0	27	0
A0A0B0PDR6	Putative lactoylglutathione lyase	GOSAR	*	*		Phe+PCT	IEF+PCT	IEF	IEF+PCT	Phe	38.75	0	11	0
Q42762	Non-specific lipid-transfer protein	GOSHI		*		Phe+PCT	IEF+PCT	IEF	IEF+PCT	Phe	44.83	0	6	0	GROUP276
Q4TZT5	Non-specific lipid-transfer protein	GOSHI		*		Phe+PCT	IEF+PCT	IEF	IEF+PCT	Phe	43.33	0	6	0	GROUP276
Q43129	Non-specific lipid-transfer protein	GOSHI		*		Phe+PCT	IEF+PCT	IEF	IEF+PCT	Phe	43.33	0	6	0	GROUP276
A6MUT3	Actin (Fragment)	GOSHI	*			Phe+PCT	IEF+PCT	IEF	IEF+PCT	Phe	37.33	0	5	0
A0A0B0P7F0	Actin-7-like protein	GOSAR	*			Phe+PCT	IEF+PCT	IEF	IEF+PCT	Phe	61.97	0	36	0
A0A0B0N468	Actin-depolymerizing factor 1	GOSAR				Phe+PCT	IEF+PCT	IEF	IEF+PCT	Phe	56.12	0	8	1
A0A0B0NHV6	Uncharacterized protein	GOSAR				Phe+PCT	IEF+PCT	IEF	IEF+PCT	Phe	39.43	0	18	0
Q6JX03	Chitinase-like protein	GOSHI				Phe+PCT	IEF+PCT	IEF	IEF+PCT	Phe	24.68	0	6	0	GROUP86
A0A0B0ME82	UTP--glucose-1-phosphate uridylyltransferase	GOSAR				Phe+PCT	IEF+PCT	IEF	IEF+PCT	Phe	76.46	0	34	0
Q6JX04	Chitinase-like protein	GOSHI				Phe+PCT	IEF+PCT	IEF	IEF+PCT	Phe	24.84	0	6	0	GROUP232
A0A0B0MT70	Proteasome subunit alpha type-2-A-like protein	GOSAR	*	*	Phe		IEF+PCT	IEF	IEF+PCT	Phe	32.39	0	8	8
A0A0B0N9C8	Methylmalonate semialdehyde dehydrogenase [acylating] 1	GOSAR			Phe		IEF+PCT	IEF	IEF+PCT	Phe	17.07	0	6	6
A0A0B0NFY6	Cysteine synthase, chloroplastic/chromoplastic	GOSAR			Phe		IEF+PCT	IEF	IEF+PCT	Phe	28.11	4.54e-300	10	10
A0A0B0P4C7	Protein YrdA	GOSAR			Phe		IEF+PCT	IEF	IEF+PCT	Phe	36.13	0	8	6
B5LXY3	Flavonoid 3-glucosyltransferase	GOSHI	*	*	Phe	Phe+PCT		IEF	IEF+PCT	Phe	28.44	0	10	6
A0A0B0NPL5	Glutathione S-transferase F6-like protein	GOSAR	*	*	Phe	Phe+PCT		IEF	IEF+PCT	Phe	40	0	9	7
A0A067XTU2	Vacuolar invertase 2a	GOSHI	*	*	Phe	Phe+PCT		IEF	IEF+PCT	Phe	10.19	0	4	1
D5FW81	Vacuolar invertase 2	GOSHI	*	*	Phe	Phe+PCT		IEF	IEF+PCT	Phe	6.96	0	3	0
I1T4P7	Sucrose synthase Sus1	GOSTH	*	*	Phe	Phe+PCT		IEF	IEF+PCT	Phe	36.77	0	26	0	GROUP268
Q9ZRC4	Sucrose synthase (Fragment)	GOSHI	*	*	Phe	Phe+PCT		IEF	IEF+PCT	Phe	20.93	0	10	0
F1BX56	Sucrose synthase	GOSBA	*	*	Phe	Phe+PCT		IEF	IEF+PCT	Phe	38.14	0	27	0	GROUP250
A0A0B0N884	Uncharacterized protein	GOSAR	*	*	Phe	Phe+PCT		IEF	IEF+PCT	Phe	25.71	0	8	8
G1JRK7	Sucrose synthase isoform D	GOSHI	*	*	Phe	Phe+PCT		IEF	IEF+PCT	Phe	21.34	0	16	0
A0A0B0MCZ1	Glycine cleavage system H, mitochondrial	GOSAR		*	Phe	Phe+PCT		IEF	IEF+PCT	Phe	25.16	0	3	3
F1BX57	Sucrose synthase	GOSHE		*	Phe	Phe+PCT		IEF	IEF+PCT	Phe	34.78	0	25	0
A0A0B0MGC8	ADP,ATP carrier 3, mitochondrial-like protein	GOSAR		*	Phe	Phe+PCT		IEF	IEF+PCT	Phe	19	0	8	3
G9BRX6	Sucrose synthase 2	GOSAR		*	Phe	Phe+PCT		IEF	IEF+PCT	Phe	7.17	0	6	0	GROUP255
A0A0B0P5S3	Glutamate decarboxylase	GOSAR	*		Phe	Phe+PCT		IEF	IEF+PCT	Phe	19.52	0	8	4
A0A0B0MYG7	Glutathione S-transferase U17-like protein	GOSAR	*		Phe	Phe+PCT		IEF	IEF+PCT	Phe	38.79	0	10	2
G9BRX8	Putative sucrose synthase 4	GOSAR	*		Phe	Phe+PCT		IEF	IEF+PCT	Phe	25.93	0	19	0	GROUP256
A0A0B0NF77	Uncharacterized protein	GOSAR	*		Phe	Phe+PCT		IEF	IEF+PCT	Phe	33.33	0	7	3
A0A0B0PV31	Alcohol dehydrogenase class-3-like protein	GOSAR			Phe	Phe+PCT		IEF	IEF+PCT	Phe	12.14	0	4	1
A0A0B0NKR9	Profilin	GOSAR			Phe	Phe+PCT		IEF	IEF+PCT	Phe	25	0	3	3
A0A0B0NYV9	26S proteasome regulatory subunit 4 A-like protein	GOSAR			Phe	Phe+PCT		IEF	IEF+PCT	Phe	21.75	0	6	1
A0A0B0MLE3	UDP-arabinopyranose mutase 1	GOSAR			Phe	Phe+PCT		IEF	IEF+PCT	Phe	11.54	0	7	0
A0A0B0MQG2	Epoxide hydrolase 2	GOSAR			Phe	Phe+PCT		IEF	IEF+PCT	Phe	28.94	0	8	5
A0A0B0N003	Sucrose synthase	GOSAR			Phe	Phe+PCT		IEF	IEF+PCT	Phe	30.99	0	22	0	GROUP75
O81233	Superoxide dismutase (Fragment)	GOSHI			Phe	Phe+PCT		IEF	IEF+PCT	Phe	37.88	2.92e-282	7	0
D2D330	Lactoylglutathione lyase	GOSHI	*	*	Phe			IEF	IEF+PCT	Phe	43.25	0	13	2
Q93WZ2	Lipoxygenase	GOSHI			Phe			IEF	IEF+PCT	Phe	10.4	0	6	6
A0A0B0NT00	Dihydrolipoyllysine-residue acetyltransferase component of pyruvate dehydrogenase complex	GOSAR	*	*	Phe	Phe+PCT	IEF+PCT		IEF+PCT	Phe	22.73	0	7	7
A0A0B0MML5	Citrate synthase, glyoxysomal	GOSAR	*	*	Phe	Phe+PCT	IEF+PCT		IEF+PCT	Phe	18.79	0	7	7
A0A0B0NR35	Elongation factor 1-alpha	GOSAR	*	*	Phe	Phe+PCT	IEF+PCT		IEF+PCT	Phe	24.59	0	16	0	GROUP141
P30567	Catalase isozyme 2	GOSHI	*	*	Phe	Phe+PCT	IEF+PCT		IEF+PCT	Phe	18.5	0	7	0	GROUP137
A0A0B0PFB6	Putative lactoylglutathione lyase	GOSAR		*	Phe	Phe+PCT	IEF+PCT		IEF+PCT	Phe	17.24	0	7	3
A0A0B0NI15	3-oxoacyl-[acyl-carrier-protein] synthase I, chloroplastic	GOSAR			Phe	Phe+PCT	IEF+PCT		IEF+PCT	Phe	26.96	0	9	0	GROUP121
I1T8B8	B-1,4-glucanase	GOSGO			Phe	Phe+PCT	IEF+PCT		IEF+PCT	Phe	15.47	0	9	0
A0A0B0NKB6	Cyanate hydratase	GOSAR			Phe	Phe+PCT	IEF+PCT		IEF+PCT	Phe	33.33	0	4	4
A0A0B0MEY3	Putative glutathione S-transferase	GOSAR			Phe	Phe+PCT	IEF+PCT		IEF+PCT	Phe	27.73	4.54e-304	5	1
A0A0B0PDD5	Formate dehydrogenase-2C mitochondrial	GOSAR			Phe	Phe+PCT	IEF+PCT		IEF+PCT	Phe	35.34	0	11	11
A0A0B0PAB0	Catalase isozyme 1	GOSAR			Phe	Phe+PCT	IEF+PCT		IEF+PCT	Phe	26.85	0	9	1
A0A0B0NAR2	Malate dehydrogenase-2C glyoxysomal	GOSAR			Phe	Phe+PCT	IEF+PCT		IEF+PCT	Phe	23.12	0	7	4
A0A067XV71	Fructose-1,6-bisphosphatase	GOSHI			Phe	Phe+PCT	IEF+PCT		IEF+PCT	Phe	49.56	0	13	0	GROUP1
A0A0B0N5P6	GluA	GOSAR				Phe+PCT	IEF+PCT		IEF+PCT	Phe	17.68	0	10	0
B2LYS0	Superoxide dismutase [Cu-Zn]	GOSHI				Phe+PCT	IEF+PCT		IEF+PCT	Phe	13.73	0	5	0	GROUP65
C1IC55	Cinnamyl alcohol dehydrogenase	GOSHI			Phe		IEF+PCT		IEF+PCT	Phe	20.45	1.89e-265	5	0	GROUP53
B5AMJ6	Cinnamyl alcohol dehydrogenase	GOSHI			Phe		IEF+PCT		IEF+PCT	Phe	29.69	1.50403463906992e-319	7	2
A0A0B0NWQ2	Adenylate kinase B	GOSAR			Phe	Phe+PCT			IEF+PCT	Phe	35.25	2.06e-280	8	4
A0A0B0MSG8	Aminomethyltransferase, mitochondrial	GOSAR			Phe	Phe+PCT			IEF+PCT	Phe	32.43	0	8	2
A0A0B0NIC6	Putative ywbO	GOSAR				Phe+PCT			IEF+PCT	Phe	36.25	3.2e-133	5	5
A0A0B0PP11	Uncharacterized protein	GOSAR			Phe				IEF+PCT	Phe	36.75	1.03e-160	4	4
A0A0B0MTJ2	Uncharacterized protein	GOSAR			Phe				IEF+PCT	Phe	19.82	9.83e-297	4	3
Q42477	Vacuolar H+-ATPase catalytic subunit	GOSHI	*	*	Phe	Phe+PCT	IEF+PCT	IEF		Phe	18.46	0	8	0
Q9M6B8	Non-specific lipid-transfer protein	GOSHI	*	*	Phe	Phe+PCT	IEF+PCT	IEF		Phe	55	0	10	0	GROUP288
P31405	V-type proton ATPase catalytic subunit A	GOSHI	*	*	Phe	Phe+PCT	IEF+PCT	IEF		Phe	18.46	0	9	0
S4TIK6	Non-specific lipid-transfer protein	GOSHI	*	*	Phe	Phe+PCT	IEF+PCT	IEF		Phe	55	0	10	0	GROUP288
A7KNZ9	Chloroplast transketolase (Fragment)	GOSBA	*	*	Phe	Phe+PCT	IEF+PCT	IEF		Phe	39.29	0	5	0
A0A0B0MC38	Actin-7-like protein	GOSAR		*	Phe	Phe+PCT	IEF+PCT	IEF		Phe	76.81	0	46	1
C6ZDB0	Chloroplast stromal ascorbate peroxidase	GOSHI		*	Phe	Phe+PCT	IEF+PCT	IEF		Phe	32.56	0	12	0	GROUP234
D2D312	Stromal ascorbate peroxidase	GOSHI		*	Phe	Phe+PCT	IEF+PCT	IEF		Phe	29.63	0	12	0	GROUP234
A0A0B0MQN8	Transketolase, chloroplastic	GOSAR		*	Phe	Phe+PCT	IEF+PCT	IEF		Phe	26.18	0	14	0
A0A0B0NAC2	3-ketoacyl-CoA thiolase 2, peroxisomal-like protein	GOSAR	*		Phe	Phe+PCT	IEF+PCT	IEF		Phe	19.65	0	8	2
A0A0B0MS04	26S protease regulatory subunit 6A A-like protein	GOSAR	*		Phe	Phe+PCT	IEF+PCT	IEF		Phe	30.37	0	10	9
A0A0B0PEQ8	T-complex 1 subunit gamma	GOSAR	*		Phe	Phe+PCT	IEF+PCT	IEF		Phe	26.73	0	12	12
A0A0B0N1E0	Heat shock 70 kDa, mitochondrial	GOSAR	*		Phe	Phe+PCT	IEF+PCT	IEF		Phe	19.94	0	9	2
A0A0B0PTG4	Importin subunit alpha-1-like protein	GOSAR	*		Phe	Phe+PCT	IEF+PCT	IEF		Phe	28.24	0	9	5
A0A0B0M9J5	Alpha-1,4-glucan-protein synthase [UDP-forming] 2	GOSAR	*		Phe	Phe+PCT	IEF+PCT	IEF		Phe	46.56	0	14	1
A0A0B0NIW3	Alpha-1,4-glucan-protein synthase [UDP-forming] 2	GOSAR	*		Phe	Phe+PCT	IEF+PCT	IEF		Phe	59.39	0	15	2
D2D336	Rhamnose synthase	GOSHI			Phe	Phe+PCT	IEF+PCT	IEF		Phe	14.09	0	6	0	GROUP171
B6RF00	14-3-3c protein	GOSHI			Phe	Phe+PCT	IEF+PCT	IEF		Phe	57.47	0	12	5
A0A0B0PUL6	Heat shock 70 kDa 17-like protein	GOSAR			Phe	Phe+PCT	IEF+PCT	IEF		Phe	16.7	9.67e-187	10	7
A0A0B0M749	Betaine aldehyde dehydrogenase 1, chloroplastic-like protein	GOSAR			Phe	Phe+PCT	IEF+PCT	IEF		Phe	24.16	0	11	9
A0A0B0PLD1	Uncharacterized protein	GOSAR			Phe	Phe+PCT	IEF+PCT	IEF		Phe	35.54	0	6	6
G8XR12	UDP-glucuronic acid decarboxylase 2	GOSHI			Phe	Phe+PCT	IEF+PCT	IEF		Phe	18.78	9.35393587306282e-314	7	0	GROUP54
A0A0B0Q0Y0	UDP-glucuronic acid decarboxylase 1	GOSAR			Phe	Phe+PCT	IEF+PCT	IEF		Phe	39.02	0	12	1
A0A0B0NUY4	Disulfide-isomerase	GOSAR			Phe	Phe+PCT	IEF+PCT	IEF		Phe	21.6	0	10	7
A0A0B0NU81	Fumarylacetoacetase	GOSAR			Phe	Phe+PCT	IEF+PCT	IEF		Phe	19.53	4.03e-294	8	7
A0A0B0P7Z9	T-complex 1 subunit beta	GOSAR			Phe	Phe+PCT	IEF+PCT	IEF		Phe	35.27	0	11	1
A0A0B0N572	Pyruvate dehydrogenase E1 component subunit beta, mitochondrial-like protein	GOSAR			Phe	Phe+PCT	IEF+PCT	IEF		Phe	16.71	0	4	0
A0A0B0MT19	Pyruvate dehydrogenase E1 component subunit beta, mitochondrial	GOSAR			Phe	Phe+PCT	IEF+PCT	IEF		Phe	28.1	0	8	0	GROUP60
A0A0B0P717	Uncharacterized protein	GOSAR			Phe		IEF+PCT	IEF		Phe	13.06	1.78092065522958e-313	6	0
A0A0B0MTH9	RuBisCO large subunit-binding subunit alpha, chloroplastic	GOSAR	*	*	Phe	Phe+PCT		IEF		Phe	11.77	0	4	1
A0A0B0MSD0	Luminal-binding 5	GOSAR	*	*	Phe	Phe+PCT		IEF		Phe	45.2	0	28	1
I1T4R3	Sucrose synthase Sus1	9ROSI	*	*	Phe	Phe+PCT		IEF		Phe	36.52	0	26	0	GROUP270
A0A0B0P197	Rab GDP dissociation inhibitor alpha	GOSAR	*		Phe	Phe+PCT		IEF		Phe	10.53	0	6	0	GROUP155
A0A0B0P351	Alpha-1,4-glucan-protein synthase [UDP-forming] 2	GOSAR	*		Phe	Phe+PCT		IEF		Phe	26.3	0	7	0
A0A0B0PKW4	Uncharacterized protein	GOSAR			Phe	Phe+PCT		IEF		Phe	19.81	0	8	2
A0A0B0P1Y2	Glycine--tRNA ligase 1, mitochondrial-like protein	GOSAR			Phe	Phe+PCT		IEF		Phe	15.33	1.17e-273	9	9
A0A0B0MQ03	Asparticase	GOSAR			Phe	Phe+PCT		IEF		Phe	11.28	3.48e-289	5	5
A0A0B0MKL6	Uncharacterized protein	GOSAR				Phe+PCT		IEF		Phe	2.7	0	3	1
A0A0B0PD21	Cct8	GOSAR						IEF		Phe	39.09	0	15	1
A0A0B0NGJ5	Cell division cycle 48	GOSAR	*	*	Phe	Phe+PCT	IEF+PCT			Phe	28.32	0	19	0
A0A0B0MEV5	Calmodulin	GOSAR	*	*	Phe	Phe+PCT	IEF+PCT			Phe	54.36	0	11	2
A0A0B0MNU0	Sucrose synthase	GOSAR	*	*	Phe	Phe+PCT	IEF+PCT			Phe	24.32	0	18	0	GROUP43
A0A0B0N3K6	Proteasome subunit alpha type-7	GOSAR			Phe	Phe+PCT	IEF+PCT			Phe	29.72	0	8	1
A0A0B0N8M4	Serine hydroxymethyltransferase 1, mitochondrial	GOSAR			Phe	Phe+PCT	IEF+PCT			Phe	5.92	0	3	0
Q93X80	3-ketoacyl-CoA thiolase	GOSHI			Phe	Phe+PCT	IEF+PCT			Phe	49.62	0	5	1
A0A0B0N1H9	Isocitrate dehydrogenase [NAD] regulatory subunit 1, mitochondrial-like protein	GOSAR			Phe	Phe+PCT	IEF+PCT			Phe	24.93	7.02e-218	7	2
M4MX50	Annexin	GOSBA			Phe	Phe+PCT	IEF+PCT			Phe	49.05	0	14	0
A0A0B0NXC1	Proteasome subunit beta type-6-like protein	GOSAR			Phe	Phe+PCT	IEF+PCT			Phe	22.55	0	5	1
A0A0B0MM48	40S ribosomal S5	GOSAR				Phe+PCT	IEF+PCT			Phe	21.8	1.64e-223	5	0	GROUP39
A0A0B0N6E6	Flavoprotein wrbA	GOSAR				Phe+PCT	IEF+PCT			Phe	20.1	0	4	2
A0A0B0MGU4	Succinate dehydrogenase [ubiquinone] flavoprotein subunit 1, mitochondrial-like protein	GOSAR				Phe+PCT	IEF+PCT			Phe	17.87	7.39e-211	7	2
Q2L917	ATP synthase subunit beta, chloroplastic	GOSHI				Phe+PCT	IEF+PCT			Phe	10.24	0	3	0	GROUP240
A0A0B0MJM0	Uncharacterized protein	GOSAR				Phe+PCT	IEF+PCT			Phe	11.11	0	5	0	GROUP30
H9LIA0	ATP synthase CF1 beta subunit	GOSHI				Phe+PCT	IEF+PCT			Phe	10.24	0	3	0	GROUP240
A0A0B0MQF8	Alpha-L-arabinofuranosidase 1-like protein	GOSAR				Phe+PCT	IEF+PCT			Phe	13.22	7.06e-228	6	6
Q9XQG0	ATP synthase subunit beta (Fragment)	GOSHI				Phe+PCT	IEF+PCT			Phe	10.71	0	3	0	GROUP240
B2LYR9	Superoxide dismutase [Cu-Zn]	GOSHI				Phe+PCT	IEF+PCT			Phe	16.77	0	5	1
A0A0B0MM52	Heat shock 70 kDa 7, chloroplastic-like protein	GOSAR	*	*	Phe		IEF+PCT			Phe	15.3	8.82e-304	9	2
A0A0B0MRQ3	Importin subunit alpha-1-like protein	GOSAR	*		Phe		IEF+PCT			Phe	10.67	3.36e-156	4	1
Q84XN3	Putative enolase (Fragment)	GOSBA	*		Phe		IEF+PCT			Phe	77.05	0	6	0
A0A0B0NMG7	Pto-interacting 1	GOSAR		*			IEF+PCT			Phe	12.15	6.82e-78	3	0	GROUP131
A0A0B0MXX6	40S ribosomal S18-like protein	GOSAR	*	*	Phe	Phe+PCT				Phe	37.5	0	4	4
A0A0B0PG61	Calreticulin	GOSAR	*	*	Phe	Phe+PCT				Phe	13.15	0	3	1
A0A0B0PJS1	Catalase isozyme 1	GOSAR			Phe	Phe+PCT				Phe	32.52	0	11	0
A0A0B0N8R8	Peroxidase 4	GOSAR			Phe	Phe+PCT				Phe	36.96	0	9	8
A0A0B0NN55	Uncharacterized protein	GOSAR			Phe	Phe+PCT				Phe	35.51	1.73e-306	4	0
A0A0B0P1P3	Uncharacterized protein	GOSAR			Phe	Phe+PCT				Phe	34.58	0	5	5
A0A0B0M9I0	Adenosylhomocysteinase	GOSAR			Phe	Phe+PCT				Phe	22.81	0	6	6
A0A0B0NTC8	Peroxidase 52-like protein	GOSAR			Phe	Phe+PCT				Phe	12.62	2.66e-208	3	2
A0A0B0MVG4	Succinyl-CoA ligase [ADP-forming] subunit alpha-1, mitochondrial	GOSAR				Phe+PCT				Phe	23.7	1.21e-95	5	0	GROUP64
G8XR16	UDP-glucuronic acid decarboxylase 1	GOSHI				Phe+PCT				Phe	9.4	9.91e-95	4	0	GROUP164
A0A0B0NDR5	60S ribosomal L22-2-like protein	GOSAR				Phe+PCT				Phe	41.94	9.84e-73	5	1
A0A0B0NPB6	Proteasome subunit alpha type-7	GOSAR				Phe+PCT				Phe	22.89	0	8	1
A0A0B0NTH1	Beta-D-xylosidase 1-like protein	GOSAR				Phe+PCT				Phe	10.49	1.66e-113	5	2
A0A0B0PDM9	Dynamin-2B-like protein	GOSAR	*		Phe					Phe	11.43	1.35e-237	11	8
A0A0B0MIW5	Uncharacterized protein	GOSAR								Phe	11.79	1.78e-50	4	4
A0A0B0MKH7	Succinate dehydrogenase [ubiquinone] iron-sulfur subunit 2, mitochondrial-like protein	GOSAR								Phe	5.28	3.92e-130	2	0
Q6WMU5	Polygalacturonase-inhibiting protein	GOSBA								Phe	27.27	0	7	1
A0A0B0N8K3	Uncharacterized protein	GOSAR								Phe	16.5	0	11	0
Q84XN2	Putative enolase (Fragment)	GOSBA								Phe	44.26	1.1e-34	2	0
A0A0B0PUQ5	Lysosomal beta glucosidase	GOSAR								Phe	5.24	3.31e-109	3	1
A0A0B0P1E1	UDP-glucuronic acid decarboxylase 1	GOSAR								Phe	18.42	2.42e-155	3	0
A0A0B0P260	Pyrophosphate-energized membrane proton pump 3	GOSAR								Phe	4.02	3.29e-22	2	0	GROUP158
A0A0B0PLT0	Beta-D-xylosidase 1-like protein	GOSAR								Phe	19.67	4.08e-91	4	1
A0A0B0MIG9	Isocitrate dehydrogenase [NADP]	GOSAR								Phe	56.45	0	25	0
B7P005	Phosphofructokinase V11 (Fragment)	GOSHI	*	*	Phe	Phe+PCT	IEF+PCT	IEF	IEF+PCT		46.44	0	9	2
A0A0B0P7T6	Pyruvate kinase, cytosolic isozyme	GOSAR	*	*	Phe	Phe+PCT	IEF+PCT	IEF	IEF+PCT		23.72	0	12	8
A0A0B0PRF2	2,3-bisphosphoglycerate-independent phosphoglycerate mutase	GOSAR	*	*	Phe	Phe+PCT	IEF+PCT	IEF	IEF+PCT		31.13	0	16	7
D2D310	Glycine-rich RNA-binding protein	GOSHI	*	*	Phe	Phe+PCT	IEF+PCT	IEF	IEF+PCT		62.5	0	9	0	GROUP63
A0A0B0MFV6	RuBisCO large subunit-binding protein subunit beta, chloroplastic	GOSAR	*	*	Phe	Phe+PCT	IEF+PCT	IEF	IEF+PCT		25.7	0	10	10
A0A0B0N236	Calnexin	GOSAR	*	*	Phe	Phe+PCT	IEF+PCT	IEF	IEF+PCT		26.83	0	10	5
D6N3G6	Chalcone-flavonone isomerase family protein	GOSHI	*	*	Phe	Phe+PCT	IEF+PCT	IEF	IEF+PCT		64.11	0	11	0	GROUP80
Q3LUL8	Elongation factor 1-alpha	GOSHI	*	*	Phe	Phe+PCT	IEF+PCT	IEF	IEF+PCT		29.02	0	12	1
A0A0B0PQP4	Uncharacterized protein	GOSAR	*	*	Phe	Phe+PCT	IEF+PCT	IEF	IEF+PCT		22.63	0	10	10
A0A0B0NE02	Methylenetetrahydrofolate reductase 2-like protein	GOSAR	*	*	Phe	Phe+PCT	IEF+PCT	IEF	IEF+PCT		24.71	0	13	7
A0A0B0MBM8	ATP-citrate synthase beta chain 1	GOSAR	*	*	Phe	Phe+PCT	IEF+PCT	IEF	IEF+PCT		20.23	0	11	3
D2WK27	UDP-glucose 6-dehydrogenase	GOSHI	*	*	Phe	Phe+PCT	IEF+PCT	IEF	IEF+PCT		35	0	14	1
Q3LUM4	Elongation factor 1-alpha	GOSHI	*	*	Phe	Phe+PCT	IEF+PCT	IEF	IEF+PCT		27.9	0	12	0
A0A0B0P9G2	ATP-citrate synthase beta chain 2-like protein	GOSAR	*	*	Phe	Phe+PCT	IEF+PCT	IEF	IEF+PCT		29.28	0	14	6
A0A0B0MNZ4	Clathrin heavy chain 2	GOSAR	*	*	Phe	Phe+PCT	IEF+PCT	IEF	IEF+PCT		19.43	0	19	0
A0A0B0NX31	Pyrophosphate--fructose 6-phosphate 1-phosphotransferase subunit beta	GOSAR	*	*	Phe	Phe+PCT	IEF+PCT	IEF	IEF+PCT		31.83	0	12	7
A0A0B0P0L2	Methylenetetrahydrofolate reductase 2-like protein	GOSAR	*	*	Phe	Phe+PCT	IEF+PCT	IEF	IEF+PCT		20.57	0	9	3
Q3LUL9	Elongation factor 1-alpha	GOSHI	*	*	Phe	Phe+PCT	IEF+PCT	IEF	IEF+PCT		22.49	0	10	0
A5HJL1	Chloroplast biotin carboxylase	GOSHI	*	*	Phe	Phe+PCT	IEF+PCT	IEF	IEF+PCT		22.99	0	9	0
A0A0B0PAL9	Actin-7-like protein	GOSAR	*	*	Phe	Phe+PCT	IEF+PCT	IEF	IEF+PCT		57.76	0	32	0
M4MZ02	Annexin	GOSBA	*	*	Phe	Phe+PCT	IEF+PCT	IEF	IEF+PCT		53.65	0	19	0
A0A0B0P2S9	L-ascorbate oxidase	GOSAR	*	*	Phe	Phe+PCT	IEF+PCT	IEF	IEF+PCT		14.97	0	6	3
D2WK26	UDP-glucose 6-dehydrogenase	GOSHI	*	*	Phe	Phe+PCT	IEF+PCT	IEF	IEF+PCT		32.71	0	14	0
A0A0B0PKZ6	Nucleoside diphosphate kinase B	GOSAR		*	Phe	Phe+PCT	IEF+PCT	IEF	IEF+PCT		51.09	0	7	1
D2D300	Peroxiredoxin	GOSHI		*	Phe	Phe+PCT	IEF+PCT	IEF	IEF+PCT		75.31	0	13	0	GROUP149
I1T4T5	Sucrose synthase	GOSHI		*	Phe	Phe+PCT	IEF+PCT	IEF	IEF+PCT		5.69	0	4	0	GROUP73
H2D5S5	Aspartate aminotransferase	GOSHI		*	Phe	Phe+PCT	IEF+PCT	IEF	IEF+PCT		17.26	0	7	1
M4MX81	Annexin	GOSBA		*	Phe	Phe+PCT	IEF+PCT	IEF	IEF+PCT		45.22	0	17	0
H6AC56	Sucrose synthase	GOSHI		*	Phe	Phe+PCT	IEF+PCT	IEF	IEF+PCT		5.69	0	4	0	GROUP73
A0A0B0P8G3	Cct8	GOSAR		*	Phe	Phe+PCT	IEF+PCT	IEF	IEF+PCT		35.21	0	14	0
G9BY14	Sucrose synthase	GOSHI		*	Phe	Phe+PCT	IEF+PCT	IEF	IEF+PCT		5.69	0	4	0	GROUP73
H6AC57	Sucrose synthase	GOSHI		*	Phe	Phe+PCT	IEF+PCT	IEF	IEF+PCT		5.69	0	4	0	GROUP73
I1T4T6	Sucrose synthase	GOSHI		*	Phe	Phe+PCT	IEF+PCT	IEF	IEF+PCT		5.69	0	4	0	GROUP73
A0A0B0N6I4	Malate dehydrogenase-2C cytoplasmic	GOSAR	*		Phe	Phe+PCT	IEF+PCT	IEF	IEF+PCT		57.23	0	30	1
A0A0B0NW28	Adenosylhomocysteinase	GOSAR	*		Phe	Phe+PCT	IEF+PCT	IEF	IEF+PCT		53.61	0	36	0
A0A0B0PDR1	RuBisCO large subunit-binding subunit alpha, chloroplastic	GOSAR	*		Phe	Phe+PCT	IEF+PCT	IEF	IEF+PCT		24.06	0	10	7
A0A0B0MPQ5	Uncharacterized protein	GOSAR	*		Phe	Phe+PCT	IEF+PCT	IEF	IEF+PCT		21.93	0	12	6
A0A0B0PTC7	Uncharacterized protein	GOSAR	*		Phe	Phe+PCT	IEF+PCT	IEF	IEF+PCT		22.08	0	7	3
A0A0B0MMF5	Elongation factor 2	GOSAR	*		Phe	Phe+PCT	IEF+PCT	IEF	IEF+PCT		35.94	0	35	1
A0A0B0NA11	Pyrophosphate--fructose 6-phosphate 1-phosphotransferase subunit beta	GOSAR	*		Phe	Phe+PCT	IEF+PCT	IEF	IEF+PCT		23.01	0	8	3
A0A0B0NEY6	Pyruvate dehydrogenase E1 component subunit alpha-2, mitochondrial-like protein	GOSAR	*		Phe	Phe+PCT	IEF+PCT	IEF	IEF+PCT		28.54	0	10	2
A0A0B0PP74	Proteasome subunit beta type-6-like protein	GOSAR	*		Phe	Phe+PCT	IEF+PCT	IEF	IEF+PCT		42.55	0	9	5
A0A0B0N974	Uncharacterized protein	GOSAR			Phe	Phe+PCT	IEF+PCT	IEF	IEF+PCT		39.58	0	10	8
A0A0B0NQV3	Isocitrate dehydrogenase [NADP]	GOSAR			Phe	Phe+PCT	IEF+PCT	IEF	IEF+PCT		13.19	0	7	2
A0A0B0MUK6	Adenosine kinase 2-like protein	GOSAR			Phe	Phe+PCT	IEF+PCT	IEF	IEF+PCT		28.45	0	9	8
D6N3G8	Transaldolase	GOSHI			Phe	Phe+PCT	IEF+PCT	IEF	IEF+PCT		14.94	0	5	0	GROUP96
A0A0B0MR66	Pyruvate kinase, cytosolic isozyme	GOSAR			Phe	Phe+PCT	IEF+PCT	IEF	IEF+PCT		12.7	0	5	1
A0A0B0NNV6	Pyruvate kinase, cytosolic isozyme	GOSAR			Phe	Phe+PCT	IEF+PCT	IEF	IEF+PCT		15.88	0	8	0	GROUP135
A0A0B0PDR8	Ubiquitin-conjugating enzyme E2 35-like protein	GOSAR			Phe	Phe+PCT	IEF+PCT	IEF	IEF+PCT		50.59	0	7	1
A0A0B0P8U3	Calreticulin	GOSAR			Phe	Phe+PCT	IEF+PCT	IEF	IEF+PCT		26.08	0	6	0
T2C543	ER-localized calreticulin	GOSAR			Phe	Phe+PCT	IEF+PCT	IEF	IEF+PCT		28.26	0	10	2
B3RFK7	Bet vI	GOSHI			Phe	Phe+PCT	IEF+PCT	IEF	IEF+PCT		71.97	0	8	2
A0A0B0NCH7	MLP-like protein 28	GOSAR			Phe	Phe+PCT	IEF+PCT	IEF	IEF+PCT		59.09	0	6	0	GROUP109
A0A0B0MZF4	Tubulin alpha-3/alpha-5 chain-like protein	GOSAR			Phe	Phe+PCT	IEF+PCT	IEF	IEF+PCT		57.68	0	57	0
A0A0B0N4X5	Uncharacterized protein	GOSAR			Phe	Phe+PCT	IEF+PCT	IEF	IEF+PCT		14.77	0	11	3
A0A0B0PSD6	Ubiquitin-conjugating enzyme E2 35-like protein	GOSAR			Phe	Phe+PCT	IEF+PCT	IEF	IEF+PCT		47.13	0	5	0
A0A0B0PPM8	Triosephosphate isomerase, cytosolic	GOSAR			Phe	Phe+PCT	IEF+PCT	IEF	IEF+PCT		30.29	0	6	0
A0A0B0MYA5	Uncharacterized protein	GOSAR			Phe	Phe+PCT	IEF+PCT	IEF	IEF+PCT		20.24	0	7	1
D2D323	Pyruvate dehydrogenase E1 component subunit alpha	GOSHI			Phe	Phe+PCT	IEF+PCT	IEF	IEF+PCT		23.6	0	12	1
A0A0B0PN36	Putative 3,4-dihydroxy-2-butanone kinase	GOSAR			Phe	Phe+PCT	IEF+PCT	IEF	IEF+PCT		15.61	0	8	7
A0A0B0MZ24	Proteasome subunit beta type-5	GOSAR			Phe	Phe+PCT	IEF+PCT	IEF	IEF+PCT		33.82	0	8	1
A0A0B0MXN0	Uncharacterized protein	GOSAR			Phe	Phe+PCT	IEF+PCT	IEF	IEF+PCT		29.76	0	4	0
A0A0B0MJS1	Calreticulin	GOSAR			Phe	Phe+PCT	IEF+PCT	IEF	IEF+PCT		35.69	0	9	5
A0A0B0PUP1	CBS domain-containing CBSX3, mitochondrial-like protein	GOSAR			Phe	Phe+PCT	IEF+PCT	IEF	IEF+PCT		44.83	0	7	7
A0A0B0PHF0	Glycine-rich RNA-binding GRP1A	GOSAR			Phe	Phe+PCT	IEF+PCT	IEF	IEF+PCT		33.16	0	6	1
Q7X9R3	Triosephosphate isomerase (Fragment)	GOSBA			Phe	Phe+PCT	IEF+PCT	IEF	IEF+PCT		83.18	0	7	0
Q6DXU0	Putative GTP-binding protein	GOSHI			Phe	Phe+PCT	IEF+PCT	IEF	IEF+PCT		37.61	0	7	0	GROUP174
Q9SQ71	Alpha-tubulin (Fragment)	GOSHI			Phe	Phe+PCT	IEF+PCT	IEF	IEF+PCT		75.4	0	20	0
A9XTK6	Arabinogalactan protein 2	GOSHI			Phe	Phe+PCT	IEF+PCT	IEF	IEF+PCT		35.39	0	17	2
A0A0B0MKQ6	Proteasome subunit alpha type-7	GOSAR			Phe	Phe+PCT	IEF+PCT	IEF	IEF+PCT		37.05	0	7	2
A0A0B0P2X2	Glutamate decarboxylase	GOSAR			Phe	Phe+PCT	IEF+PCT	IEF	IEF+PCT		24.7	0	11	1
Q6DXS7	Putative GTP-binding protein	GOSHI			Phe	Phe+PCT	IEF+PCT	IEF	IEF+PCT		37.61	0	7	0	GROUP174
A9XTK7	Fasciclin-like arabinogalactan protein 2	GOSHI			Phe	Phe+PCT	IEF+PCT	IEF	IEF+PCT		14.72	0	3	3
A9XTL0	Fasciclin-like arabinogalactan protein 5	GOSHI			Phe	Phe+PCT	IEF+PCT	IEF	IEF+PCT		20.92	0	6	0
A0A0B0NEB7	Alpha-soluble NSF attachment	GOSAR			Phe	Phe+PCT	IEF+PCT	IEF	IEF+PCT		17.99	0	5	2
A0A0B0PCP8	Alpha-soluble NSF attachment	GOSAR			Phe	Phe+PCT	IEF+PCT	IEF	IEF+PCT		30.1	0	7	2
A0A0B0NIW0	Tubulin beta-8 chain-like protein	GOSAR			Phe	Phe+PCT	IEF+PCT	IEF	IEF+PCT		66.67	0	28	0
O23953	Endo-1,3-beta-glucanase (Fragment)	GOSHI			Phe	Phe+PCT	IEF+PCT	IEF	IEF+PCT		22.56	0	8	8
A0A0B0PF14	Triosephosphate isomerase, cytosolic	GOSAR			Phe	Phe+PCT	IEF+PCT	IEF	IEF+PCT		63.24	0	13	2
Q7Y250	Arabinogalactan protein	GOSHI			Phe	Phe+PCT	IEF+PCT	IEF	IEF+PCT		26.75	0	16	1
A0A0B0N4M9	Glutamate decarboxylase 1-like protein	GOSAR			Phe	Phe+PCT	IEF+PCT	IEF	IEF+PCT		19.04	0	9	0
A0A0B0PCF6	Chaperone YajL	GOSAR			Phe	Phe+PCT	IEF+PCT	IEF	IEF+PCT		9.52	0	3	0
A0A0B0PU28	Putative glucose-6-phosphate 1-epimerase	GOSAR			Phe	Phe+PCT	IEF+PCT	IEF	IEF+PCT		35.03	0	9	0	GROUP201
A0A0B0N8Q0	Cysteine synthase	GOSAR			Phe	Phe+PCT	IEF+PCT	IEF	IEF+PCT		39.2	0	13	3
Q6WB92	Enolase	GOSBA			Phe	Phe+PCT	IEF+PCT	IEF	IEF+PCT		63.15	0	33	1
A0A0B0PVV4	Fumarate hydratase 1, mitochondrial-like protein	GOSAR			Phe	Phe+PCT	IEF+PCT	IEF	IEF+PCT		27.77	0	10	10
D2D303	Triosephosphate isomerase	GOSHI			Phe	Phe+PCT	IEF+PCT	IEF	IEF+PCT		49.61	0	11	3
A0A0B0MR89	Isocitrate dehydrogenase [NAD] catalytic subunit 5, mitochondrial-like protein	GOSAR			Phe	Phe+PCT	IEF+PCT	IEF	IEF+PCT		18.11	0	7	7
A0A0B0MVH9	Phospholipase D alpha 1	GOSAR			Phe	Phe+PCT	IEF+PCT	IEF	IEF+PCT		49.69	0	35	0
A0A0B0N717	S-adenosylmethionine synthase 4	GOSAR			Phe	Phe+PCT	IEF+PCT	IEF	IEF+PCT		6.39	0	4	1
A0A0B0P9X7	Ubiquitin-conjugating enzyme E2 variant 1C-like protein	GOSAR			Phe	Phe+PCT	IEF+PCT	IEF	IEF+PCT		39.04	0	5	0
A0A0B0PJ83	Phosphoprotein ECPP44	GOSAR			Phe	Phe+PCT	IEF+PCT	IEF	IEF+PCT		14.21	0	3	3
B1NHU2	Arabinogalactan protein 4	GOSHI			Phe	Phe+PCT	IEF+PCT	IEF	IEF+PCT		29.71	0	8	0	GROUP223
A0A0B0N8E1	Glutathione S-transferase U17-like protein	GOSAR			Phe	Phe+PCT	IEF+PCT	IEF	IEF+PCT		33.05	0	7	6
A0A0B0NEY9	Beta-xylosidase/alpha-L-arabinofuranosidase 2	GOSAR			Phe	Phe+PCT	IEF+PCT	IEF	IEF+PCT		32.99	0	17	16
A0A0B0N020	T-complex 1 subunit zeta	GOSAR			Phe	Phe+PCT	IEF+PCT	IEF	IEF+PCT		26.92	0	10	10
A0A0B0MSB2	Ubiquitin-conjugating enzyme E2 35-like protein	GOSAR			Phe	Phe+PCT	IEF+PCT	IEF	IEF+PCT		40.52	0	6	0
A0A0B0PBW1	Calreticulin	GOSAR			Phe	Phe+PCT	IEF+PCT	IEF	IEF+PCT		27.54	0	7	0
I1T3X9	Adenylyl cyclase-associated protein	GOSAI			Phe	Phe+PCT	IEF+PCT	IEF	IEF+PCT		29.51	0	12	0	GROUP261
A0A0B0PAV8	Mitochondrial outer membrane porin of 36 kDa	GOSAR			Phe	Phe+PCT	IEF+PCT	IEF	IEF+PCT		21.38	0	7	5
I1T4B8	Non-specific lipid-transfer protein	GOSHI	*	*		Phe+PCT	IEF+PCT	IEF	IEF+PCT		60	0	11	0	GROUP248
F1BX30	Non-specific lipid-transfer protein	GOSHI	*	*		Phe+PCT	IEF+PCT	IEF	IEF+PCT		60	0	11	0	GROUP248
A7TUG4	Non-specific lipid-transfer protein	GOSHI	*	*		Phe+PCT	IEF+PCT	IEF	IEF+PCT		69.17	0	12	0	GROUP219
O49200	Non-specific lipid-transfer protein	GOSHI	*	*		Phe+PCT	IEF+PCT	IEF	IEF+PCT		69.17	0	12	0	GROUP219
F1BWX3	Actin	GOSHE	*			Phe+PCT	IEF+PCT	IEF	IEF+PCT		69.23	0	48	0
B2KL35	Xyloglucan endotransglucosylase/hydrolase	GOSHI				Phe+PCT	IEF+PCT	IEF	IEF+PCT		22.15	0	6	0	GROUP225
Q84TR7	ARF1-like GTP-binding protein	GOSHI				Phe+PCT	IEF+PCT	IEF	IEF+PCT		37.02	0	7	0
A0A0B0P0C0	Ras-related RABA2a-like protein	GOSAR				Phe+PCT	IEF+PCT	IEF	IEF+PCT		39.07	0	6	0
B2KL33	Xyloglucan endotransglucosylase/hydrolase	GOSHI				Phe+PCT	IEF+PCT	IEF	IEF+PCT		33.22	0	8	0	GROUP224
B5G4Z4	XET (Fragment)	GOSBA				Phe+PCT	IEF+PCT	IEF	IEF+PCT		49.69	0	5	0
Q7Y252	Xyloglucan endotransglucosylase/hydrolase	GOSHI				Phe+PCT	IEF+PCT	IEF	IEF+PCT		33.22	0	8	0	GROUP224
B2KL34	Xyloglucan endotransglucosylase/hydrolase	GOSHI				Phe+PCT	IEF+PCT	IEF	IEF+PCT		33.22	0	8	0	GROUP224
O23950	Xyloglucan endotransglucosylase/hydrolase (Fragment)	GOSHI				Phe+PCT	IEF+PCT	IEF	IEF+PCT		34.41	0	8	0	GROUP224
Q39779	Acyl-CoA-binding protein	GOSHI				Phe+PCT	IEF+PCT	IEF	IEF+PCT		92.13	0	12	0
A0A0B0PR02	Mitochondrial 2-oxoglutarate/malate carrier	GOSAR				Phe+PCT	IEF+PCT	IEF	IEF+PCT		25.17	0	8	2
A0A0B0PKK6	NADP-dependent D-sorbitol-6-phosphate dehydrogenase	GOSAR				Phe+PCT	IEF+PCT	IEF	IEF+PCT		48.99	0	11	0
A0A0B0MKW0	Ras-related RABA2a-like protein	GOSAR				Phe+PCT	IEF+PCT	IEF	IEF+PCT		33.95	0	5	0
Q8W4Z3	ADP-ribosylation factor	GOSHI				Phe+PCT	IEF+PCT	IEF	IEF+PCT		49.17	0	10	0	GROUP62
A0A0A0R5L5	Calreticulin	GOSHI				Phe+PCT	IEF+PCT	IEF	IEF+PCT		13.19	0	5	0
A0A0B0NJC3	Clathrin heavy chain 2-like protein	GOSAR	*	*	Phe		IEF+PCT	IEF	IEF+PCT		20.54	0	22	4
A0A0B0PTZ4	Uncharacterized protein	GOSAR		*	Phe		IEF+PCT	IEF	IEF+PCT		52.38	0	8	4
A0A0B0MZT5	Cytochrome b-c1 complex subunit 7	GOSAR		*	Phe		IEF+PCT	IEF	IEF+PCT		50.82	0	7	7
A0A0B0PSC7	Clathrin heavy chain 2-like protein	GOSAR	*		Phe		IEF+PCT	IEF	IEF+PCT		15.58	0	14	1
A0A0B0Q3D3	Alanine aminotransferase 2, mitochondrial-like protein	GOSAR			Phe		IEF+PCT	IEF	IEF+PCT		12.66	0	4	2
A0A0B0MB88	Orotidine 5'-phosphate decarboxylase	GOSAR			Phe		IEF+PCT	IEF	IEF+PCT		16.28	6.95e-204	7	6
A0A0B0MNY5	Nap1l1	GOSAR			Phe		IEF+PCT	IEF	IEF+PCT		20.82	8.91751181628178e-313	6	0	GROUP46
A0A0B0MQP3	Proteasome subunit alpha type-6	GOSAR			Phe		IEF+PCT	IEF	IEF+PCT		55.75	0	11	2
Q6UA08	Acyl-CoA-binding protein	GOSBA		*			IEF+PCT	IEF	IEF+PCT		94.38	0	13	3
A0A0B0NPI7	Pyruvate kinase, cytosolic isozyme	GOSAR	*				IEF+PCT	IEF	IEF+PCT		6.83	0	4	0
A0A0B0NT75	Serine/threonine-protein kinase SAPK3	GOSAR					IEF+PCT	IEF	IEF+PCT		19.72	6.2e-107	6	5
A0A0B0P840	Uncharacterized protein	GOSAR					IEF+PCT	IEF	IEF+PCT		33.94	0	4	4
A0A0B0NQF2	Nuclear transport factor 2-like protein	GOSAR					IEF+PCT	IEF	IEF+PCT		42.62	0	4	2
A0A0B0P5X0	Uncharacterized protein	GOSAR					IEF+PCT	IEF	IEF+PCT		59.92	0	17	0
A0A0B0NLB2	Epoxide hydrolase 2	GOSAR					IEF+PCT	IEF	IEF+PCT		7.07	2.39e-277	2	1
A0A0B0NLB6	Acyl-CoA-binding	GOSAR					IEF+PCT	IEF	IEF+PCT		58.89	0	9	6
A9XTL1	Fasciclin-like arabinogalactan protein 6	GOSHI					IEF+PCT	IEF	IEF+PCT		15.35	0	5	5
A0A0B0MZB9	Nuclear transport factor 2-like protein	GOSAR					IEF+PCT	IEF	IEF+PCT		46.72	4.2e-299	5	2
A0A0B0PFP5	Pleckstrin domain-containing family A member 8	GOSAR					IEF+PCT	IEF	IEF+PCT		18.41	9.69e-93	5	5
A0A0B0PN86	Ubiquitin-conjugating enzyme E2 35-like protein	GOSAR					IEF+PCT	IEF	IEF+PCT		60.78	0	8	0
A0A0B0NJD6	Nuclear transport factor 2-like protein	GOSAR					IEF+PCT	IEF	IEF+PCT		50.82	0	5	2
I1T3S9	14-3-3-like protein (Fragment)	GOSDV					IEF+PCT	IEF	IEF+PCT		54.76	0	9	0
I1T4R7	Sucrose synthase Sus1	GOSAI	*	*	Phe	Phe+PCT		IEF	IEF+PCT		39.63	0	27	0
A0A0B0NHN3	Adipocyte plasma membrane-associated	GOSAR	*	*	Phe	Phe+PCT		IEF	IEF+PCT		28.78	0	8	7
A0A0B0NWZ1	Uncharacterized protein	GOSAR		*	Phe	Phe+PCT		IEF	IEF+PCT		80.39	0	10	10
A0A0B0NND7	T-complex 1 subunit alpha-like protein	GOSAR		*	Phe	Phe+PCT		IEF	IEF+PCT		26.25	0	11	11
A0A0B0Q2K0	MLP-like protein 28	GOSAR			Phe	Phe+PCT		IEF	IEF+PCT		52.87	0	6	0	GROUP209
A0A0B0MV18	Vip1	GOSAR			Phe	Phe+PCT		IEF	IEF+PCT		34.81	7.49e-207	6	0
A0A0B0PV78	Enoyl-[acyl-carrier-protein] reductase [NADH], chloroplastic	GOSAR			Phe	Phe+PCT		IEF	IEF+PCT		21.81	2.3e-304	6	4
A0A0B0P7S1	Heat shock cognate 80	GOSAR			Phe	Phe+PCT		IEF	IEF+PCT		46.78	0	32	1
Q3SAW9	Superoxide dismutase	GOSHI			Phe	Phe+PCT		IEF	IEF+PCT		32.47	9.58e-274	6	0
A0A0B0MRI4	Calnexin	GOSAR			Phe	Phe+PCT		IEF	IEF+PCT		24.44	0	10	5
A0A0B0MXR6	Superoxide dismutase 1 copper chaperone	GOSAR			Phe	Phe+PCT		IEF	IEF+PCT		81.71	0	4	3
A0A0B0N738	Proteasome subunit alpha type-3-like protein	GOSAR			Phe	Phe+PCT		IEF	IEF+PCT		14.58	3.02e-258	3	0
A0A0B0NLV6	L-ascorbate peroxidase 1, cytosolic	GOSAR	*			Phe+PCT		IEF	IEF+PCT		60.4	0	20	0
G1FNX3	Sucrose synthase isoform C	GOSRA				Phe+PCT		IEF	IEF+PCT		33.79	0	23	0
E3UZQ7	Xyloglucan endotransglucosylase/hydrolase	GOSHI				Phe+PCT		IEF	IEF+PCT		15.86	8.9e-182	4	0	GROUP239
A0A0B0NUB5	Non-structural polyprotein 1AB	GOSAR				Phe+PCT		IEF	IEF+PCT		29.63	4.98e-283	3	1
E3UZI8	Xyloglucan endotransglucosylase/hydrolase	GOSHI				Phe+PCT		IEF	IEF+PCT		15.86	8.9e-182	4	0	GROUP239
A0A0B0MJM2	GTP-binding SAR1A-like protein	GOSAR				Phe+PCT		IEF	IEF+PCT		39.38	0	5	0	GROUP31
A0A0B0NBK3	Acyl carrier 1, chloroplastic	GOSAR				Phe+PCT		IEF	IEF+PCT		12.5	0	2	2
G9BY15	Sucrose synthase	GOSHI				Phe+PCT		IEF	IEF+PCT		5.56	0	4	0
Q6XD33	ADP-ribosylation factor (Fragment)	GOSBA				Phe+PCT		IEF	IEF+PCT		30.37	0	5	0
A0A0B0P3K5	Epoxide hydrolase 2	GOSAR				Phe+PCT		IEF	IEF+PCT		18.15	8.62e-267	4	1
A0A0B0MB70	T-complex 1 subunit theta	GOSAR			Phe			IEF	IEF+PCT		9.82	2.89e-219	5	0
A0A0B0N6N1	Alcohol dehydrogenase class-P-like protein	GOSAR		*				IEF	IEF+PCT		41.12	0	11	0
A0A0B0MVE0	Serine/threonine-protein phosphatase 2A 65 kDa regulatory subunit A beta-like protein	GOSAR						IEF	IEF+PCT		10.07	2.81e-77	4	4
Q9SP84	Alcohol dehydrogenase (Fragment)	GOSTH						IEF	IEF+PCT		31.51	0	7	0
A0A0B0N515	Phosphate carrier, mitochondrial	GOSAR						IEF	IEF+PCT		16.14	6.35e-179	4	0	GROUP92
A0A0B0N165	Ubiquitin-NEDD8-like protein RUB1	GOSAR						IEF	IEF+PCT		16.23	7.68e-238	4	1
A0A0B0MZD9	Putative 3,4-dihydroxy-2-butanone kinase	GOSAR						IEF	IEF+PCT		5.32	2.7e-59	2	1
A0A0B0N6W9	Uncharacterized protein	GOSAR						IEF	IEF+PCT		28.46	3.91e-269	2	2
Q9SP82	Alcohol dehydrogenase (Fragment)	9ROSI						IEF	IEF+PCT		22.79	0	5	0	GROUP290
A0A0B0MI76	Uncharacterized protein	GOSAR						IEF	IEF+PCT		8.23	1.73e-207	5	1
E9L0E1	Acyl-coenzyme A oxidase	GOSHI						IEF	IEF+PCT		4.22	0	2	0	GROUP145
A0A0B0M8F2	Beta-galactosidase 1-like protein	GOSAR						IEF	IEF+PCT		4.02	3.06e-77	3	2
A0A0B0NF51	Uncharacterized protein	GOSAR						IEF	IEF+PCT		9.7	0	8	0
A0A0B0PBJ0	Aspartate aminotransferase, cytoplasmic	GOSAR						IEF	IEF+PCT		39.75	0	13	0
D2D304	Glutamine synthetase	GOSHI	*	*	Phe	Phe+PCT	IEF+PCT		IEF+PCT		12.08	0	7	0
A0A0B0P451	Uncharacterized protein	GOSAR	*		Phe	Phe+PCT	IEF+PCT		IEF+PCT		33.43	0	9	2
E7CQZ7	MFP	GOSHI	*		Phe	Phe+PCT	IEF+PCT		IEF+PCT		14.98	0	7	7
A0A0B0MM82	ATP-citrate synthase alpha chain 3-like protein	GOSAR	*		Phe	Phe+PCT	IEF+PCT		IEF+PCT		15.13	1.58101006669199e-322	7	4
A0A0B0NK47	Nitronate monooxygenase	GOSAR			Phe	Phe+PCT	IEF+PCT		IEF+PCT		31.44	0	9	0
A0A0B0MT80	Alcohol dehydrogenase class-3-like protein	GOSAR			Phe	Phe+PCT	IEF+PCT		IEF+PCT		19.15	0	5	2
A0A0B0N6J0	Aldehyde dehydrogenase family 2 member B4, mitochondrial	GOSAR			Phe	Phe+PCT	IEF+PCT		IEF+PCT		17.59	2.42e-308	8	6
A0A0B0P9V9	Glutathione S-transferase F8, chloroplastic-like protein	GOSAR			Phe	Phe+PCT	IEF+PCT		IEF+PCT		21.46	0	3	3
A0A0B0MWL7	Putative glutathione S-transferase	GOSAR			Phe	Phe+PCT	IEF+PCT		IEF+PCT		33.62	0	9	5
A0A0B0N822	Uncharacterized protein	GOSAR			Phe	Phe+PCT	IEF+PCT		IEF+PCT		20.83	0	4	2
A0A0B0PZ46	Ran-binding 1 c-like protein	GOSAR			Phe	Phe+PCT	IEF+PCT		IEF+PCT		41.2	0	10	5
A0A0B0MB16	Uncharacterized protein	GOSAR			Phe	Phe+PCT	IEF+PCT		IEF+PCT		12.06	0	4	4
A0A0B0N5R5	Soluble inorganic pyrophosphatase	GOSAR			Phe	Phe+PCT	IEF+PCT		IEF+PCT		14.88	0	5	0
A0A0B0NWK4	Ubiquitin-conjugating enzyme E2 variant 1C	GOSAR				Phe+PCT	IEF+PCT		IEF+PCT		28.67	0	3	0	GROUP147
A0A0B0MHH0	Ubiquitin-conjugating enzyme E2 variant 1A-like protein	GOSAR				Phe+PCT	IEF+PCT		IEF+PCT		20.13	9.47e-264	4	1
A4L9G8	Alcohol dehydrogenase A (Fragment)	GOSAR				Phe+PCT	IEF+PCT		IEF+PCT		42.86	0	11	0
A0A0B0PQG7	Heat shock 70 kDa, mitochondrial	GOSAR				Phe+PCT	IEF+PCT		IEF+PCT		35.63	0	16	3
D2D314	S-formylglutathione hydrolase	GOSHI				Phe+PCT	IEF+PCT		IEF+PCT		21.48	3.67e-303	5	0
F1BWY1	Endo-alpha-1,4-glucanase	GOSRA				Phe+PCT	IEF+PCT		IEF+PCT		18.66	0	11	0	GROUP243
A0A0B0N251	Proteasome subunit alpha type-3-like protein	GOSAR				Phe+PCT	IEF+PCT		IEF+PCT		31.73	0	8	1
Q6UK15	Al-induced protein	GOSHI				Phe+PCT	IEF+PCT		IEF+PCT		31.78	1.64e-211	5	1
Q6UA09	Fiber glycosyl hydrolase family 19 protein (Fragment)	GOSBA				Phe+PCT	IEF+PCT		IEF+PCT		28.57	0	5	0
A0A0B0PMU8	Actin-7-like protein	GOSAR				Phe+PCT	IEF+PCT		IEF+PCT		70.75	0	47	0
G9B5U7	Profilin (Fragment)	GOSHI				Phe+PCT	IEF+PCT		IEF+PCT		32.29	0	4	0	GROUP254
A0A0B0PZY6	Isocitrate dehydrogenase [NADP], chloroplastic	GOSAR				Phe+PCT	IEF+PCT		IEF+PCT		8.52	0	4	0
E0XJL2	Profilin	GOSHI				Phe+PCT	IEF+PCT		IEF+PCT		27.48	0	5	0	GROUP206
A0A0B0NV22	Uncharacterized protein	GOSAR			Phe		IEF+PCT		IEF+PCT		14.47	7.05e-251	5	5
A0A0B0MWF2	Fructose-1,6-bisphosphatase, cytosolic	GOSAR			Phe		IEF+PCT		IEF+PCT		11.73	4.08e-63	4	1
A0A0B0Q104	Soluble inorganic pyrophosphatase	GOSAR			Phe		IEF+PCT		IEF+PCT		33.33	0	8	1
I1T3U6	Actin 1	GOSBA		*			IEF+PCT		IEF+PCT		62.07	0	45	0
A0A0B0NIY5	Acyl-CoA-binding	GOSAR					IEF+PCT		IEF+PCT		78.65	0	10	0
G9B5Y5	Profilin (Fragment)	GOSHI					IEF+PCT		IEF+PCT		14.89	0	3	0	GROUP179
G9B617	Profilin (Fragment)	GOSHI					IEF+PCT		IEF+PCT		14.89	0	3	0	GROUP179
G9B5R7	Profilin (Fragment)	GOSHI					IEF+PCT		IEF+PCT		31.91	0	4	0	GROUP253
A0A0B0NNG7	Ras-related RABA1f-like protein	GOSAR					IEF+PCT		IEF+PCT		24.19	0	4	1
Q9XER0	Lipid transfer protein	GOSHI					IEF+PCT		IEF+PCT		50.7	1.6e-160	4	0	GROUP278
G9B5V4	Profilin (Fragment)	GOSHI					IEF+PCT		IEF+PCT		14.58	0	3	0	GROUP179
A0A0B0MQ00	Ribonuclease protein	GOSAR					IEF+PCT		IEF+PCT		16.22	9.32e-191	5	5
B1NHU4/A9XTL2	Arabinogalactan protein 3	GOSHI					IEF+PCT		IEF+PCT		17.05	6.48e-95	3	1
Q2QDG1	Ubiquitin extension protein	GOSHI					IEF+PCT		IEF+PCT		26.92	1.38e-219	4	1
A0A0B0NGL2	Fructose-1,6-bisphosphatase, cytosolic	GOSAR					IEF+PCT		IEF+PCT		18.29	2.98e-254	6	0
A0A0B0MKA0	Paired amphipathic helix protein Sin3-like 2	GOSAR					IEF+PCT		IEF+PCT		2.57	9.99e-100	10	10
G9B5P9	Profilin (Fragment)	GOSHI					IEF+PCT		IEF+PCT		15.38	0	3	0	GROUP179
G9B5T5	Profilin (Fragment)	GOSHI					IEF+PCT		IEF+PCT		14.89	0	3	0	GROUP179
A0A0B0MJI0	Uncharacterized protein	GOSAR					IEF+PCT		IEF+PCT		24.16	0	12	1
A0A0B0PDJ9	Lysosomal beta glucosidase	GOSAR					IEF+PCT		IEF+PCT		3.13	0	3	1
A0A0B0NC39	Putative aldo-keto reductase 1	GOSAR					IEF+PCT		IEF+PCT		13.02	8.33e-208	3	0
Q4TZT0	Fb28	GOSHI					IEF+PCT		IEF+PCT		50.7	1.6e-160	4	0	GROUP278
G9B5Y0	Profilin (Fragment)	GOSHI					IEF+PCT		IEF+PCT		15.38	0	3	0	GROUP179
A0A0B0P2M7	Uncharacterized protein	GOSAR			Phe	Phe+PCT			IEF+PCT		38.99	1.65e-266	5	1
A1XJ44	Actin depolymerizing factor 7	GOSHI		*		Phe+PCT			IEF+PCT		9.35	0	3	1
A0A0B0PFP6	L-ascorbate peroxidase 1, cytosolic	GOSAR				Phe+PCT			IEF+PCT		81.06	0	10	0
I1T3V9	Adenylyl cyclase-associated protein	GOSTH				Phe+PCT			IEF+PCT		37.37	0	13	0	GROUP259
A0A0B0N379	Glutathione S-transferase F6-like protein	GOSAR				Phe+PCT			IEF+PCT		8.37	1.07e-94	3	1
A0A0B0P648	Glutaredoxin-C2-like protein	GOSAR				Phe+PCT			IEF+PCT		33.64	0	3	3
B5G507	CLT1 (Fragment)	GOSBA				Phe+PCT			IEF+PCT		32.85	0	5	0
A0A0B0PTE0	ADP-ribosylation factor 2	GOSAR				Phe+PCT			IEF+PCT		16.54	0	9	0
A0A0B0MGJ3	Dynamin-related 3A-like protein	GOSAR				Phe+PCT			IEF+PCT		6.24	7.45e-42	3	3
B5G508	CLT2 (Fragment)	GOSBA				Phe+PCT			IEF+PCT		25.38	0	5	0
A0A0B0PP92	Malate dehydrogenase-2C mitochondrial	GOSAR	*		Phe				IEF+PCT		13.83	0	5	1
A0A0B0NHG6	3-oxoacyl-[acyl-carrier-protein] synthase I, chloroplastic-like protein	GOSAR			Phe				IEF+PCT		13.29	5.35e-163	4	0
A0A0B0PBS0	Uncharacterized protein	GOSAR			Phe				IEF+PCT		21.78	1.13e-249	6	6
A0A0B0MCN6	Monoglyceride lipase	GOSAR			Phe				IEF+PCT		15.67	0	3	3
A0A0B0NWR8	Putative late blight resistance R1B-23	GOSAR	*						IEF+PCT		24.81	1.82e-75	5	5
A0A0B0PEV3	WRKY transcription factor 1-like protein	GOSAR							IEF+PCT		9.66	3.18e-14	2	2
I1T3X0	Adenylyl cyclase-associated protein	GOSBA							IEF+PCT		30.11	0	11	0	GROUP260
A0A0B0NW95	Glutamate--glyoxylate aminotransferase 2-like protein	GOSAR							IEF+PCT		7.9	2e-52	3	3
A0A0B0NKY8	Uncharacterized protein	GOSAR							IEF+PCT		80.49	0	25	0
A0A0B0NHR9	NF-X1-type zinc finger NFXL1-like protein	GOSAR							IEF+PCT		1.48	1.78e-13	2	2
A0A0B0N490	Ubiquitin-conjugating enzyme E2 variant 1A-like protein	GOSAR							IEF+PCT		15.72	4.23e-255	3	0	GROUP90
A0A0B0N1M7	Uncharacterized protein	GOSAR							IEF+PCT		35.09	1.87e-221	4	4
Q9S7S9	Alcohol dehydrogenase (Fragment)	9ROSI							IEF+PCT		30.59	0	7	0	GROUP289
A0A0B0N5L5	GDSL esterase/lipase CPRD49-like protein	GOSAR							IEF+PCT		13.67	7.38e-17	2	2
A8RWF8	Biotin carboxyl carrier protein subunit	GOSHI							IEF+PCT		9.57	5.59e-30	2	1
A0A0B0N1V8	Ras-related RABB1b-like protein	GOSAR							IEF+PCT		12.32	1.27e-79	2	0	GROUP79
A0A0B0PPW0	Peroxidase 51-like protein	GOSAR							IEF+PCT		18.83	1.69e-46	3	3
A0A0B0NGV8	Alcohol dehydrogenase class-P-like protein	GOSAR							IEF+PCT		26.12	0	10	1
Q2UZT3	Endoglucanase	GOSHI							IEF+PCT		8.72	4.85e-44	3	0	GROUP246
A0A0B0P6H8	Quinone oxidoreductase-like protein 2	GOSAR							IEF+PCT		10.83	4.25e-38	2	2
A0A0B0PNW5	60S acidic ribosomal P1	GOSAR							IEF+PCT		30.7	7.51e-161	2	1
A0A0B0NEP6	Cell division cycle 48	GOSAR							IEF+PCT		28.45	0	20	1
A0A0B0PNM1	Uncharacterized protein	GOSAR							IEF+PCT		37.93	2.33e-80	2	2
A0A0B0N8J8	UDP-glucuronic acid decarboxylase 1	GOSAR							IEF+PCT		24.94	5.28650241050134e-322	8	1
A0A0B0NLV9	Malate dehydrogenase-2C cytoplasmic	GOSAR	*	*	Phe	Phe+PCT	IEF+PCT	IEF			55.72	0	31	2
A0A0B0NXV1	BAHD acyltransferase DCR-like protein	GOSAR	*	*	Phe	Phe+PCT	IEF+PCT	IEF			17.79	0	8	3
A0A0B0PKG4	Pericentrin	GOSAR	*	*	Phe	Phe+PCT	IEF+PCT	IEF			32.17	0	38	38
A0A0B0NE73	ELAV-like protein 2	GOSAR	*	*	Phe	Phe+PCT	IEF+PCT	IEF			18.83	0	7	2
A0A0B0PPY0	Villin-4-like protein	GOSAR	*	*	Phe	Phe+PCT	IEF+PCT	IEF			17.64	0	15	15
V5MYQ4	S-adenosylmethionine synthase	GOSHI	*	*	Phe	Phe+PCT	IEF+PCT	IEF			30.79	0	10	0	GROUP237
E2GMU6	S-adenosylmethionine synthase	GOSHI	*	*	Phe	Phe+PCT	IEF+PCT	IEF			30.79	0	10	0	GROUP237
A0A0B0NLD8	Uncharacterized protein	GOSAR		*	Phe	Phe+PCT	IEF+PCT	IEF			23.86	0	9	4
A0A0B0NVL4	Uncharacterized protein	GOSAR		*	Phe	Phe+PCT	IEF+PCT	IEF			17.9	0	10	4
A0A0B0MPW9	Ran-binding 1 c-like protein	GOSAR		*	Phe	Phe+PCT	IEF+PCT	IEF			35.62	0	7	2
A0A0B0P7R9	Heat shock cognate 80	GOSAR	*		Phe	Phe+PCT	IEF+PCT	IEF			42.06	0	29	1
A0A0B0MZ78	Nascent polypeptide-associated complex subunit alpha-like protein	GOSAR	*		Phe	Phe+PCT	IEF+PCT	IEF			33.52	0	4	2
Q8VWP8	Acyltransferase-like protein (Fragment)	GOSHI	*		Phe	Phe+PCT	IEF+PCT	IEF			20.97	0	8	5
A0A0B0N8P5	Heat shock 70 kDa, mitochondrial	GOSAR	*		Phe	Phe+PCT	IEF+PCT	IEF			30.54	0	13	0	GROUP102
A2IBG2	Anthocyanidin reductase	GOSHI	*		Phe	Phe+PCT	IEF+PCT	IEF			18.15	0	6	0	GROUP211
C8YQV1	Anthocyanidin reductase 2	GOSHI	*		Phe	Phe+PCT	IEF+PCT	IEF			18.15	0	6	0	GROUP211
A7L2Z6	S-adenosylmethionine synthase	GOSHI	*		Phe	Phe+PCT	IEF+PCT	IEF			26.21	0	10	1
A0A0B0PKC3	Uncharacterized protein	GOSAR	*		Phe	Phe+PCT	IEF+PCT	IEF			27.78	0	9	9
A0A0B0MHJ9	Mitochondrial-processing peptidase subunit alpha	GOSAR	*		Phe	Phe+PCT	IEF+PCT	IEF			14.6	0	9	7
Q2QCX3	Gibberellin 3-hydroxylase 2 (Fragment)	GOSHI			Phe	Phe+PCT	IEF+PCT	IEF			18.18	0	5	1
A0A0B0P4I7	Uncharacterized protein	GOSAR			Phe	Phe+PCT	IEF+PCT	IEF			17.15	0	6	6
D3Y5L7	Flavanone-3-hydroxylase	GOSHI			Phe	Phe+PCT	IEF+PCT	IEF			16.85	0	7	0	GROUP195
A0A0B0NT58	Uncharacterized protein	GOSAR			Phe	Phe+PCT	IEF+PCT	IEF			12.5	4.08278058014166e-313	6	6
A2IBF9	Flavanone-3-hydroxylase	GOSHI			Phe	Phe+PCT	IEF+PCT	IEF			16.85	0	7	0	GROUP195
A0A0B0MCL4	Proteasome subunit beta type-1	GOSAR			Phe	Phe+PCT	IEF+PCT	IEF			45.74	0	8	1
Q2QCX5	Gibberellin 20-oxidase 1	GOSHI			Phe	Phe+PCT	IEF+PCT	IEF			16.85	0	7	1
A0A0B0MH58	Enolase 1, chloroplastic-like protein	GOSAR			Phe	Phe+PCT	IEF+PCT	IEF			28.28	0	9	8
A0A0B0PJC6	Nucleosome assembly protein 1-like 1	GOSAR			Phe	Phe+PCT	IEF+PCT	IEF			28.42	0	11	7
E7CQZ9	GLU	GOSHI			Phe	Phe+PCT	IEF+PCT	IEF			13.65	1.72e-224	4	0	GROUP67
A0A0B0NL86	Glutamate dehydrogenase 1-like protein	GOSAR			Phe	Phe+PCT	IEF+PCT	IEF			13.63	5.32e-250	4	3
A0A0B0PWC7	Malonyl-CoA-acyl carrier transacylase, mitochondrial	GOSAR			Phe	Phe+PCT	IEF+PCT	IEF			34.46	0	9	9
A0A0B0MT15	Uncharacterized protein	GOSAR			Phe	Phe+PCT	IEF+PCT	IEF			26.74	0	7	0
A0A0B0ML66	Proteasome subunit alpha type-5	GOSAR			Phe	Phe+PCT	IEF+PCT	IEF			19.83	0	3	0
A0A0B0PH35	Uncharacterized protein	GOSAR			Phe	Phe+PCT	IEF+PCT	IEF			34.65	8.25e-306	5	4
A0A0B0P0E8	Ketol-acid reductoisomerase, chloroplastic	GOSAR			Phe	Phe+PCT	IEF+PCT	IEF			14.19	0	6	3
A0A0B0P6T4	Uncharacterized protein	GOSAR			Phe	Phe+PCT	IEF+PCT	IEF			14.5	0	9	0
A0A0B0PF96	Actin-depolymerizing factor 1	GOSAR			Phe	Phe+PCT	IEF+PCT	IEF			48.92	0	7	1
Q9FUI6	PR protein class 10	GOSHI			Phe	Phe+PCT	IEF+PCT	IEF			44.03	9.51e-220	5	0	GROUP139
A0A0B0NIU5	Citrate synthase, mitochondrial	GOSAR			Phe	Phe+PCT	IEF+PCT	IEF			16.7	3.51e-213	6	6
A0A0B0NSK2	Uncharacterized protein	GOSAR			Phe	Phe+PCT	IEF+PCT	IEF			29.74	0	10	1
A0A0B0NYE7	Pyruvate dehydrogenase E1 component subunit beta, mitochondrial-like protein	GOSAR			Phe	Phe+PCT	IEF+PCT	IEF			12.43	0	3	0
A0A0B0MU11	Uncharacterized protein	GOSAR		*		Phe+PCT	IEF+PCT	IEF			15.04	0	7	3
Q283Q7	Alpha expansin	GOSHI	*			Phe+PCT	IEF+PCT	IEF			34.88	0	6	0	GROUP264
I1T469	Alpha-expansin 1	GOSHI	*			Phe+PCT	IEF+PCT	IEF			34.88	0	6	0	GROUP264
B2Z3V3	Alpha expansin	GOSHI	*			Phe+PCT	IEF+PCT	IEF			29.84	0	6	0	GROUP47
A0A0B0PLV8	Uncharacterized protein	GOSAR	*			Phe+PCT	IEF+PCT	IEF			12.15	0	4	3
I1T470	Alpha-expansin 1	GOSHI	*			Phe+PCT	IEF+PCT	IEF			29.84	0	6	0	GROUP47
Q7Y254	Expansin	GOSHI	*			Phe+PCT	IEF+PCT	IEF			34.88	0	6	0	GROUP264
Q8LKK2	Alpha-expansin	GOSHI	*			Phe+PCT	IEF+PCT	IEF			25.19	0	6	2
Q8LKK3	Alpha-expansin	GOSHI	*			Phe+PCT	IEF+PCT	IEF			28.29	0	5	0
A0A0B0PKX3	Cytochrome b5	GOSAR				Phe+PCT	IEF+PCT	IEF			16.46	9.4620813182463e-310	5	5
A0A0B0MDN2	Ras-related Rab11A	GOSAR				Phe+PCT	IEF+PCT	IEF			10.76	0	2	0
A0A0B0N8N2	B-cell receptor-associated 31	GOSAR				Phe+PCT	IEF+PCT	IEF			21	1.24e-174	3	3
A0A0B0P7J8	Triosephosphate isomerase, cytosolic	GOSAR				Phe+PCT	IEF+PCT	IEF			81.29	0	12	0
O49194	Expansin	GOSHI				Phe+PCT	IEF+PCT	IEF			23.26	0	4	0
A0A0B0MMX5	Ras-related Rab11C	GOSAR				Phe+PCT	IEF+PCT	IEF			19.44	0	3	0
A0A0B0P1Y3	Uncharacterized protein	GOSAR				Phe+PCT	IEF+PCT	IEF			11.58	1.16e-209	7	1
D3J171	Phospholipase D	GOSAR				Phe+PCT	IEF+PCT	IEF			46.1	0	33	1
A0A0B0PCY1	Stem-specific protein TSJT1	GOSAR				Phe+PCT	IEF+PCT	IEF			33.33	0	6	0	GROUP173
A0A0B0NDB2	Proteasome subunit beta type-1	GOSAR				Phe+PCT	IEF+PCT	IEF			52.91	0	10	0
A0A0B0MJK4	Putative xaa-pro aminopeptidase p	GOSAR				Phe+PCT	IEF+PCT	IEF			7.75	6.6e-167	3	3
A0A0B0NT83	26S proteasome non-ATPase regulatory subunit 11	GOSAR			Phe		IEF+PCT	IEF			14.93	2.16e-87	7	7
A0A0B0PFH3	GEM-like protein 1	GOSAR			Phe		IEF+PCT	IEF			11.98	8.64e-246	3	3
A0A0B0MNY2	Ras-related RABA4d-like protein	GOSAR			Phe		IEF+PCT	IEF			10.67	0	2	0	GROUP45
A0A0B0NIC8	26S proteasome non-ATPase regulatory subunit 4-like protein	GOSAR			Phe		IEF+PCT	IEF			17.04	2.37e-193	4	2
A0A0B0NIH5	Ribulose-phosphate 3-epimerase, chloroplastic	GOSAR			Phe		IEF+PCT	IEF			19.57	1.53e-205	4	1
A0A0B0N620	Proteasome subunit beta type-2-A-like protein	GOSAR			Phe		IEF+PCT	IEF			17.65	6.82e-262	3	0	GROUP97
A0A0B0P898	Importin-5	GOSAR			Phe		IEF+PCT	IEF			12.01	0	11	7
A0A0B0N8Q4	Exportin-2-like protein	GOSAR					IEF+PCT	IEF			7.57	2.24e-285	4	4
A0A0B0MPI9	Ras-related Rab7	GOSAR					IEF+PCT	IEF			17.24	4.03e-49	3	0
Q9XER8	Ras-related protein Rab7	GOSHI					IEF+PCT	IEF			36.71	5.27e-125	6	0	GROUP156
A0A0B0NK30	Importin subunit beta-1	GOSAR					IEF+PCT	IEF			11.06	3.21e-255	7	4
A0A0B0P2N5	Cytochrome c1-1, heme, mitochondrial	GOSAR					IEF+PCT	IEF			19.68	4.38e-165	4	0
A0A0B0MTD1	ADP-ribosylation factor 2	GOSAR					IEF+PCT	IEF			58.01	0	10	0
A0A0B0NK66	Ras-related Rab7	GOSAR					IEF+PCT	IEF			45.41	3e-166	7	1
A0A0B0MDV3	GTP-binding SAR1A	GOSAR					IEF+PCT	IEF			32.64	1.29e-245	4	1
A0A0B0MFP7	26S proteasome non-ATPase regulatory subunit RPN12A-like protein	GOSAR					IEF+PCT	IEF			31.84	4.91e-117	5	5
A0A0B0PME4	Importin-5	GOSAR					IEF+PCT	IEF			4.47	3.49e-126	4	0
A0A0B0NLQ3	Putative glycerophosphoryl diester phosphodiesterase 1-like protein	GOSAR					IEF+PCT	IEF			10.76	1.31e-94	5	5
A0A0B0MUW2	Glucose-6-phosphate isomerase, cytosolic	GOSAR					IEF+PCT	IEF			20.11	1.12e-293	8	0
A0A0B0NQZ4	NADH dehydrogenase [ubiquinone] iron-sulfur 1, mitochondrial-like protein	GOSAR					IEF+PCT	IEF			7.67	1.8e-58	4	4
A0A0B0MKR7	Putative UDP-glucose 6-dehydrogenase 1-like protein	GOSAR					IEF+PCT	IEF			41.04	0	18	0
A0A0B0MIG2	Putative phosphomevalonate kinase	GOSAR					IEF+PCT	IEF			6.69	2.72e-63	3	3
A0A0B0MLF4	Ras-related RABA1f-like protein	GOSAR					IEF+PCT	IEF			22.58	0	4	0
A0A0B0P155	Importin subunit beta-1	GOSAR					IEF+PCT	IEF			5.07	2.31e-124	3	1
A0A0B0N2U7	Tubulin beta-1 chain	GOSAR					IEF+PCT	IEF			50.88	0	9	0
A0A0B0NDP4	Intracellular protease 1	GOSAR					IEF+PCT	IEF			11.99	1.02e-93	4	4
A0A0B0PH69	Peptidyl-prolyl cis-trans isomerase FKBP15-1-like protein	GOSAR		*	Phe	Phe+PCT		IEF			57.42	0	7	7
D6N3G5	Eukaryotic translation initiation factor 5A	GOSHI		*	Phe	Phe+PCT		IEF			43.4	0	10	0	GROUP130
A0A0B0MYT1	40S ribosomal SA	GOSAR	*		Phe	Phe+PCT		IEF			19.47	0	5	0
A0A0B0NIX1	S-adenosylmethionine synthase 2	GOSAR	*		Phe	Phe+PCT		IEF			22.87	0	10	0
A0A0B0N059	UDP-arabinopyranose mutase 1	GOSAR	*		Phe	Phe+PCT		IEF			18.36	0	7	0
A9QED9	Phosphoenolpyruvate carboxylase	GOSHI	*		Phe	Phe+PCT		IEF			8.86	1.19e-200	8	1
A0A0B0MGV6	L-ascorbate peroxidase T, chloroplastic-like protein	GOSAR			Phe	Phe+PCT		IEF			13.69	0	8	2
A0A0B0N7U2	60S acidic ribosomal P2	GOSAR			Phe	Phe+PCT		IEF			34.21	6.5e-210	5	3
A0A0B0M609	Translationally-controlled tumor	GOSAR			Phe	Phe+PCT		IEF			36.9	0	4	2
I1T421	Cellulose synthase	GOSHI			Phe	Phe+PCT		IEF			8.21	4.75e-194	6	0	GROUP170
A0A0B0MSH2	Proteasome subunit beta type-4-like protein	GOSAR			Phe	Phe+PCT		IEF			34.8	0	4	2
A0A0B0MZ41	Cysteinease RD21a-like protein	GOSAR			Phe	Phe+PCT		IEF			7.44	1.38e-194	2	2
A0A0B0P9P0	26S proteasome regulatory subunit 4 A-like protein	GOSAR			Phe	Phe+PCT		IEF			21.75	0	6	0
A0A0B0P9T0	Heat shock cognate 80	GOSAR			Phe	Phe+PCT		IEF			54.31	0	31	0
F1BWZ9	Cellulose synthase	GOSHI			Phe	Phe+PCT		IEF			8.21	4.75e-194	6	0	GROUP170
A0A0B0NIL4	S-adenosylmethionine synthase	GOSAR			Phe	Phe+PCT		IEF			23.64	0	9	1
F1BX00	Cellulose synthase	GOSHI			Phe	Phe+PCT		IEF			8.21	4.24e-204	7	0	GROUP227
F1BWW7	14-3-3-like protein	GOSBA			Phe	Phe+PCT		IEF			49.41	0	9	0	GROUP241
A0A0B0NAU7	Cell division cycle 48	GOSAR			Phe	Phe+PCT		IEF			25.59	0	19	0
A0A0B0PPP6	Ran-binding 1 c-like protein	GOSAR			Phe	Phe+PCT		IEF			34.36	0	5	5
I1T422	Cellulose synthase	GOSHI			Phe	Phe+PCT		IEF			8.21	4.24e-204	7	0	GROUP227
A0A0B0PZR0	Dihydrolipoyllysine-residue acetyltransferase component 1 of pyruvate dehydrogenase complex, mitochondrial-like protein	GOSAR			Phe	Phe+PCT		IEF			11.35	4.6e-215	5	5
A0A0B0ML84	Patellin-3-like protein	GOSAR			Phe	Phe+PCT		IEF			13.21	9.23e-114	6	6
O23946	Phosphoenolpyruvate carboxylase 1	GOSHI			Phe	Phe+PCT		IEF			7.25	3.79e-155	5	0	GROUP194
Q8W1W0	Cellulose synthase	GOSHI			Phe	Phe+PCT		IEF			6.88	2.39e-154	5	0
Q1EG93	Cellulose synthase	GOSHI			Phe	Phe+PCT		IEF			9.05	4.75e-194	6	0	GROUP170
P93155	Cellulose synthase	GOSHI			Phe	Phe+PCT		IEF			8.21	4.24e-204	7	0	GROUP227
A0A0B0N1D2	Cytochrome b5	GOSAR	*	*		Phe+PCT		IEF			39.42	2.63e-301	4	4
A0A0B0P8G5	Eukaryotic translation initiation factor 5A	GOSAR		*		Phe+PCT		IEF			35.85	2.51e-286	8	0
A0A0B0PYX7	Protein transport Sec31A	GOSAR				Phe+PCT		IEF			3.97	1.38e-154	4	2
A0A0B0NQ47	Uncharacterized protein	GOSAR				Phe+PCT		IEF			62.26	6.8e-133	2	2
A0A0B0NLB1	D-arabinose 1-dehydrogenase	GOSAR				Phe+PCT		IEF			15.89	1.39745060643939e-312	3	3
I1T3R4	14-3-3-like protein (Fragment)	GOSTU				Phe+PCT		IEF			52.78	0	9	0	GROUP258
A0A0B0MJ47	Paired amphipathic helix protein Sin3-like 2	GOSAR				Phe+PCT		IEF			2.24	2.12e-30	4	4
A0A0B0N969	Uncharacterized protein	GOSAR				Phe+PCT		IEF			13.74	3.01e-224	3	3
A0A0B0MZ03	Glucose-6-phosphate isomerase, cytosolic	GOSAR				Phe+PCT		IEF			25.89	0	10	2
A0A0B0M7A3	Isopentenyl-diphosphate Delta-isomerase II	GOSAR				Phe+PCT		IEF			17.61	2.02e-158	3	0	GROUP9
A0A0B0NCY7	Membrane steroid-binding 2-like protein	GOSAR				Phe+PCT		IEF			22.94	0	3	3
I1T4Q4	Sucrose synthase Sus1	GOSDA				Phe+PCT		IEF			38.14	0	26	0
D2D333	UDP-D-apiose/UPD-D-xylose synthetase	GOSHI				Phe+PCT		IEF			13.47	3.73e-114	5	5
I1T4Q5	Sucrose synthase Sus1	GOSTO				Phe+PCT		IEF			35.4	0	25	0
A0A0B0PD74	Uncharacterized protein	GOSAR				Phe+PCT		IEF			14.39	8.36e-247	6	1
A0A0B0MWF4	Heat shock 70 kDa 6, chloroplastic-like protein	GOSAR	*	*	Phe			IEF			13.51	1.11e-238	8	1
B1NHU0	Aquaporin PIP1-2	GOSHI	*		Phe			IEF			11.5	0	2	0	GROUP150
D8FSJ8	Aquaporin PIP15	GOSHI	*		Phe			IEF			11.87	0	2	0	GROUP150
A0A0B0MNM6	26S proteasome non-ATPase regulatory subunit 14-like protein	GOSAR	*		Phe			IEF			27.56	2.87e-255	5	1
A0A0B0NG55	Heat shock factor-binding 1	GOSAR			Phe			IEF			31.78	1.55e-297	3	3
A0A0B0PLY4	Phosphoenolpyruvate carboxylase 2	GOSAR			Phe			IEF			7.02	6.82e-74	5	1
E0WVS1	Cellulose synthase	GOSHI			Phe			IEF			5.09	0	3	0
A0A0B0NSP5	ATPase 4, plasma membrane-type-like protein	GOSAR			Phe			IEF			7.77	2.29e-194	6	0
A0A0B0NMZ9	ATPase 4, plasma membrane-type-like protein	GOSAR			Phe			IEF			6.49	1.22e-141	5	0
G1FNY2	Sucrose synthase isoform C	GOSTO			Phe			IEF			33.79	0	24	0
L7NUG2	Cellulose synthase	GOSHI			Phe			IEF			6.16	0	4	0
A0A0B0NGP7	Tryptophan--tRNA ligase, cytoplasmic	GOSAR			Phe			IEF			13.47	4.13e-302	3	3
A0A0B0PTS2	Uncharacterized protein	GOSAR			Phe			IEF			11.37	1.37e-191	4	2
Q7XAS4	Transaldolase	GOSHI			Phe			IEF			5.81	3.22e-180	2	0
A0A0B0MCS2	Plasma membrane ATPase 4	GOSAR			Phe			IEF			6.33	1.41e-141	4	0	GROUP15
Q43433	V-type proton ATPase subunit B 2 (Fragment)	GOSHI	*					IEF			14.25	3.53e-64	4	0
Q43432	V-type proton ATPase subunit B 1	GOSHI	*					IEF			16.6	2.05e-97	6	0	GROUP144
A0A0B0PP77	Biotin carboxylase 1, chloroplastic	GOSAR	*					IEF			27.48	0	11	2
G8XV54	PIP protein	GOSHI						IEF			11.87	8.96e-131	2	1
A0A0B0PX10	ADP-ribosylation factor 2	GOSAR						IEF			19.88	2.37e-166	3	0
Q2I824	ACS-like protein	GOSHI						IEF			4.98	4.39e-41	2	0	GROUP118
I1T408	Cellulose synthase	9ROSI						IEF			8.21	2.67e-213	8	0	GROUP262
A0A0B0NKZ8	Ras-related RABB1b-like protein	GOSAR						IEF			18.01	9.03e-88	3	1
A0A0B0MB04	26S proteasome non-ATPase regulatory subunit 12	GOSAR						IEF			2.63	3.59e-23	2	0	GROUP12
A0A0B0PF54	Hexokinase-1	GOSAR						IEF			9.26	1.2e-147	4	3
A0A0B0PYK0	Protein CutA, chloroplastic-like protein	GOSAR						IEF			6.81	3.23e-97	2	2
A0A0B0PKD7	ATPase 10, plasma membrane-type-like protein	GOSAR						IEF			7.58	3.69e-248	6	2
Q6X680	Endoglucanase	GOSHI						IEF			9.69	1.05e-44	3	0	GROUP245
A0A0B0NUU6	Zinc-binding alcohol dehydrogenase domain-containing 2	GOSAR						IEF			4.78	4.44e-23	3	3
A6MUT5	Cellulose synthase (Fragment)	GOSHI						IEF			7.52	1.41e-47	2	0
A0A0B0P2S8	Vesicle transport v-SNARE 13-like protein	GOSAR						IEF			14.03	8.62e-22	2	2
A0A0B0N4M6	Luminal-binding 5	GOSAR						IEF			41.23	0	27	1
A0A0B0N3H8	Long chain acyl-CoA synthetase 7, peroxisomal-like protein	GOSAR						IEF			5.42	2.01e-13	2	2
A0A0B0NF38	Cellulose synthase A catalytic subunit 7 [UDP-forming]-like protein	GOSAR						IEF			5.02	0	3	0
A0A0B0Q261	5'-methylthioadenosine/S-adenosylhomocysteine nucleosidase 2-like protein	GOSAR						IEF			11.7	5.7e-140	2	2
A0A0B0N3U0	Uncharacterized protein	GOSAR						IEF			25	7.54e-26	2	0	GROUP88
A0A0B0N3A2	Putative plant SNARE 13-like protein	GOSAR						IEF			13.86	2.82e-251	2	2
H2D036	Cellulose synthase	GOSHI						IEF			5.2	3.66e-66	4	0	GROUP112
I1T3Z8	Endoglucanase	GOSHI						IEF			9.69	1.05e-44	3	0	GROUP245
G8XV53	PIP protein	GOSHI						IEF			11.87	1.09e-162	2	0	GROUP17
A0A0B0PEJ6	40S ribosomal SA	GOSAR						IEF			26.52	0	6	1
A0A0B0PNJ6	Ras-related RABB1c-like protein	GOSAR						IEF			24.47	4.84e-88	3	1
A0A0B0PQ75	Phosphatidylinositol-4-phosphate 5-kinase 1-like protein	GOSAR						IEF			3.57	1.93e-19	2	2
A0A0B0MEU6	Uncharacterized protein	GOSAR						IEF			2.18	8.32e-14	2	2
L7NUA2	Cellulose synthase	GOSHI						IEF			2.78	0	2	0	GROUP163
A0A0B0NCI2	Putative importin-7	GOSAR						IEF			2.92	2.12e-13	2	0	GROUP110
A0A0B0MK64	GTP-binding SAR1A-like protein	GOSAR						IEF			33.16	6.87e-297	5	0	GROUP33
A0A0B0MLD1	U-box domain-containing 4-like protein	GOSAR						IEF			1.83	5.93e-23	3	1
A0A0B0PX12	L-ascorbate peroxidase S, chloroplastic/mitochondrial-like protein	GOSAR						IEF			30.73	0	12	1
A0A0B0MYR0	Npepps	GOSAR						IEF			10.17	2.96e-129	8	0
A0A0B0PPG5	Alpha-1,4 glucan phosphorylase L isozyme, chloroplastic/amyloplastic	GOSAR						IEF			4.2	6.89e-15	2	2
A0A0B0PKU9	Hexokinase-1-like protein	GOSAR						IEF			6.02	1.08e-32	3	2
H2D037	Cellulose synthase	GOSHI						IEF			5.19	3.66e-66	4	0	GROUP112
A0A0B0N7E2	Putative rhamnose biosynthetic enzyme 1-like protein	GOSAR						IEF			14.09	8.5372567338784e-319	6	0
I1T3Z7	Endoglucanase	GOSHI						IEF			9.69	1.05e-44	3	0	GROUP245
A0A0B0MG88	Pyrophosphate-energized vacuolar membrane proton pump	GOSAR						IEF			6	7.32e-182	4	0	GROUP21
O48874	Plasma membrane H+-ATPase (Fragment)	GOSHI						IEF			23.19	3.07e-78	2	0
A0A0B0PAE7	Protein ROOT HAIR DEFECTIVE 3	GOSAR						IEF			4.41	5.72e-23	3	0	GROUP166
G8DRV9	MLP	GOSBA						IEF			62.42	0	7	1
A0A0B0NKY0	Mannose-1-phosphate guanyltransferase alpha-B	GOSAR						IEF			8.95	2.32e-32	2	2
A0A0B0MN83	Ras-related Rab7	GOSAR						IEF			20.67	2.86e-64	3	1
A0A0B0MTW4	Uncharacterized protein	GOSAR						IEF			4.6	1.06e-42	4	1
A0A0B0NQ43	Pyruvate kinase, cytosolic isozyme	GOSAR						IEF			14.71	0	8	1
A0A0B0N4D6	Uncharacterized protein	GOSAR						IEF			6.42	2.85e-79	4	1
E2GMU5	Pyrophosphate-energized vacuolar membrane proton pump	GOSHI						IEF			4.18	6.59e-173	3	0	GROUP123
A0A0B0N295	Npepps	GOSAR						IEF			10.1	3.21e-138	9	1
A0A0B0P270	S-formylglutathione hydrolase-like protein	GOSAR						IEF			26.06	9.34370485009661e-312	6	1
Q6PW04	Endoglucanase	GOSHI						IEF			9.69	1.05e-44	3	0	GROUP245
A0A0B0PHW4	Epoxide hydrolase 2	GOSAR						IEF			15.77	2.75e-119	3	3
F1BWZ3	Endoglucanase	GOSHI						IEF			9.69	1.05e-44	3	0	GROUP245
P93156	Cellulose synthase (Fragment)	GOSHI						IEF			5.55	1.91e-47	2	0	GROUP275
A0A0B0N9K9	Enoyl-[acyl-carrier-protein] reductase [NADH], chloroplastic	GOSAR						IEF			13.6	3.63e-66	3	2
A0A0B0N7M9	ADP-ribosylation factor-like protein 8B	GOSAR						IEF			22.28	1.87e-31	3	0	GROUP100
A0A0B0MUI4	Glucose-6-phosphate isomerase	GOSAR						IEF			7.29	1.4e-63	3	1
A0A0B0MPE3	26S proteasome non-ATPase regulatory subunit 2 1A-like protein	GOSAR						IEF			6.96	3.14e-60	4	4
A0A0B0MMU4	Vesicle-fusing ATPase-like protein	GOSAR						IEF			4.43	1.97e-41	4	0
A0A0B0PJ38	Adipocyte plasma membrane-associated	GOSAR						IEF			8.18	5.93e-180	2	1
A0A0B0PKQ0	Glucose-6-phosphate isomerase	GOSAR						IEF			5.11	1.19e-37	2	0
A0A0B0PQ48	GTP-binding SAR1A-like protein	GOSAR						IEF			31.09	0	4	0
A0A0B0NP68	Uncharacterized protein	GOSAR						IEF			4.85	1.63e-186	3	0	GROUP136
A0A0B0PYB6	Eukaryotic translation initiation factor 3 subunit E	GOSAR						IEF			11.42	6e-75	2	0	GROUP207
A0A0B0NFV0	GTP-binding SAR1B-like protein	GOSAR						IEF			12.95	1.53e-76	2	0
A0A0B0NU23	Chalcone--flavonone isomerase	GOSAR	*	*	Phe	Phe+PCT	IEF+PCT				32.16	0	7	1
A0A0B0MKM4	Calmodulin-related	GOSAR	*	*	Phe	Phe+PCT	IEF+PCT				54.36	0	12	2
A0A0B0NC40	Adenylate kinase	GOSAR	*	*	Phe	Phe+PCT	IEF+PCT				45.67	0	10	10
A0A0B0N774	Peptidyl-prolyl cis-trans isomerase CYP20-1-like protein	GOSAR	*		Phe	Phe+PCT	IEF+PCT				30.43	0	8	7
A0A0B0N5W8	60S acidic ribosomal P0	GOSAR	*		Phe	Phe+PCT	IEF+PCT				19.31	5.76e-298	5	0	GROUP94
D2D328	Major latex-like protein	GOSHI	*		Phe	Phe+PCT	IEF+PCT				45.75	0	6	0	GROUP175
A0A0B0MPC3	Xylose isomerase-like protein	GOSAR			Phe	Phe+PCT	IEF+PCT				16.42	1.07e-272	8	8
A0A0B0MUR3	Transketolase, chloroplastic	GOSAR			Phe	Phe+PCT	IEF+PCT				25.92	0	16	0	GROUP61
J7G3S1	Small ubiquitin-related modifier	GOSHI			Phe	Phe+PCT	IEF+PCT				31.25	0	4	0	GROUP22
D6N3H0	RNA helicase-like protein	GOSHI			Phe	Phe+PCT	IEF+PCT				14.57	7.34e-129	5	1
A0A0B0MGQ0	Nucleosome assembly protein 1-like 1	GOSAR			Phe	Phe+PCT	IEF+PCT				8.83	1.42e-256	3	0
A0A0B0NUY8	Mitochondrial outer membrane porin 2-like protein	GOSAR			Phe	Phe+PCT	IEF+PCT				26.81	3.01e-238	7	7
A0A0B0NS56	Pathogenesis-related PR-1 type	GOSAR			Phe	Phe+PCT	IEF+PCT				35.91	1.15e-167	5	4
Q8GT83	Fiber protein Fb9 (Fragment)	GOSBA			Phe	Phe+PCT	IEF+PCT				29.55	3.48e-189	5	1
A0A0B0MJE7	Guanine nucleotide-binding protein subunit beta-like protein	GOSAR			Phe	Phe+PCT	IEF+PCT				20.18	0	6	0
A0A0B0MSF4	Fumarylacetoacetase	GOSAR			Phe	Phe+PCT	IEF+PCT				17.97	8.07e-165	4	3
A0A0B0MJA3	Uncharacterized protein	GOSAR			Phe	Phe+PCT	IEF+PCT				17.22	3.53e-206	4	2
I1T3W1	Adenylyl cyclase-associated protein	GOSSC			Phe	Phe+PCT	IEF+PCT				34.82	0	12	0
A0A0B0PDG4	Uncharacterized protein	GOSAR			Phe	Phe+PCT	IEF+PCT				17.35	3.81e-173	5	5
Q42763	Alcohol dehydrogenase 2d	GOSHI			Phe	Phe+PCT	IEF+PCT				17.15	1.29e-163	5	0
A7XZR4	Adenylyl cyclase-associated protein	GOSAR			Phe	Phe+PCT	IEF+PCT				32.7	0	11	0
A0A0B0N9Q8	Aspartate aminotransferase, chloroplastic-like protein	GOSAR			Phe	Phe+PCT	IEF+PCT				24.1	4.95e-184	6	1
Q4JHK7	Actin depolymerizing factor	GOSHI			Phe	Phe+PCT	IEF+PCT				56.12	0	6	0	GROUP180
A0A0B0PPG3	Prohibitin-2	GOSAR			Phe	Phe+PCT	IEF+PCT				16.61	1.94e-200	4	4
B5G4Z5	CaM (Fragment)	GOSBA			Phe	Phe+PCT	IEF+PCT				52.24	0	3	0
A0A0B0P8C8	26S protease regulatory subunit 6B-like protein	GOSAR			Phe	Phe+PCT	IEF+PCT				15.35	7.12e-255	4	0
A0A0B0PKH6	NADP-dependent D-sorbitol-6-phosphate dehydrogenase	GOSAR			Phe	Phe+PCT	IEF+PCT				7.69	0	2	0
A0A0B0N6C1	26S protease regulatory subunit 7	GOSAR			Phe	Phe+PCT	IEF+PCT				30.28	9.26e-272	10	0	GROUP99
A0A0B0MFD4	Obg-like ATPase 1	GOSAR			Phe	Phe+PCT	IEF+PCT				16.75	2.59e-154	5	5
A0A0B0MWI3	Activator of 90 kDa heat shock ATPase	GOSAR			Phe	Phe+PCT	IEF+PCT				11.02	2.95e-232	3	3
A0A0B0PJY1	Proteasome subunit beta type-4-like protein	GOSAR			Phe	Phe+PCT	IEF+PCT				23.56	0	4	2
A0A0B0MWS0	Peroxiredoxin-2F, mitochondrial-like protein	GOSAR			Phe	Phe+PCT	IEF+PCT				41.41	0	6	6
I1T4A3	Non-specific lipid-transfer protein	GOSTH	*			Phe+PCT	IEF+PCT				24.17	0	7	0	GROUP265
A0A0B0N5V1	Uncharacterized protein	GOSAR	*			Phe+PCT	IEF+PCT				13.85	0	5	4
A0A0B0N6F5	Stem-specific TSJT1	GOSAR				Phe+PCT	IEF+PCT				15.14	9.84e-66	3	2
A0A0B0MWV4	Snd1	GOSAR				Phe+PCT	IEF+PCT				4.81	2.16e-108	5	0	GROUP69
A0A0B0PL59	10 kDa chaperonin-like protein	GOSAR				Phe+PCT	IEF+PCT				31.96	8.12e-105	3	3
A0A0B0PIH8	SDH1-1: Succinate dehydrogenase [ubiquinone] flavoprotein subunit 1, mitochondrial	GOSAR				Phe+PCT	IEF+PCT				12.58	5.62e-183	5	0	GROUP182
A0A0B0NIM9	Ubiquitin-activating enzyme E1 1-like protein	GOSAR				Phe+PCT	IEF+PCT				9.19	2.73e-250	7	4
A0A0B0NYE2	Peptidyl-prolyl cis-trans isomerase CYP20-2, chloroplastic-like protein	GOSAR				Phe+PCT	IEF+PCT				22.01	1.94e-230	3	3
A0A0B0MSI2	Small ubiquitin-related modifier 2-like protein	GOSAR				Phe+PCT	IEF+PCT				51.96	0	6	2
A0A0B0MRD0	Stem-specific TSJT1	GOSAR				Phe+PCT	IEF+PCT				28.81	6.79e-138	5	1
A0A0B0MK84	L-ascorbate oxidase	GOSAR				Phe+PCT	IEF+PCT				11.83	0	4	1
A0A0B0MXV4	Ubiquitin-activating enzyme E1 1-like protein	GOSAR				Phe+PCT	IEF+PCT				5.3	4.23e-200	3	0	GROUP70
A0A0B0MPJ5	Cytochrome c1-1, heme protein, mitochondrial	GOSAR				Phe+PCT	IEF+PCT				21.31	4.34e-187	5	2
A0A0B0N4U9	Small ubiquitin-related modifier 1	GOSAR				Phe+PCT	IEF+PCT				55.67	0	6	0	GROUP91
A0A0B0PEI4	NAD-dependent dihydropyrimidine dehydrogenase subunit PreA	GOSAR				Phe+PCT	IEF+PCT				9.52	1.27e-202	4	4
A0A0B0PNV9	Mitogen-activated protein kinase 9	GOSAR				Phe+PCT	IEF+PCT				5.64	6.77e-140	5	0	GROUP193
Q6Q4B4	PR10-12-like protein	GOSBA				Phe+PCT	IEF+PCT				44.03	1.03e-235	5	1
Q6T7C8	Fiber quinone-oxidoreductase (Fragment)	GOSBA				Phe+PCT	IEF+PCT				7.45	1.53e-224	2	1
A0A0B0MUL1	Fasciclin-like arabinogalactan protein 7	GOSAR				Phe+PCT	IEF+PCT				16.29	1.37e-89	3	3
Q39783	Alcohol dehydrogenase 2b	GOSHI				Phe+PCT	IEF+PCT				16.89	2.04e-127	5	0
A0A0B0PIQ9	Proline--tRNA ligase	GOSAR				Phe+PCT	IEF+PCT				14.5	0	10	10
A0A0B0PTY3	Naringenin,2-oxoglutarate 3-dioxygenase	GOSAR			Phe		IEF+PCT				12.95	0	6	2
A0A0B0Q1W2	Actin	GOSAR			Phe		IEF+PCT				64.72	0	35	0
A0A0B0NDB0	UDP-glucuronic acid decarboxylase 1	GOSAR			Phe		IEF+PCT				7.87	2.74e-152	3	0
A0A0B0MPU1	Alanine--glyoxylate aminotransferase 2, mitochondrial-like protein	GOSAR			Phe		IEF+PCT				11.64	5.15e-191	4	1
A0A0B0N577	V-type proton ATPase catalytic subunit A	GOSAR			Phe		IEF+PCT				11.29	2.77e-208	4	0
W5RYY4	Putative hydroxycinnamoyl CoA shikimate/quinate hydroxycinnamoyl transferase	GOSHI			Phe		IEF+PCT				12.02	1.39e-119	4	4
A0A0B0NGT6	TOM1-like protein 2	GOSAR			Phe		IEF+PCT				11.99	6.82e-74	3	2
I1T3T5	Actin 1	GOSTH			Phe		IEF+PCT				67.64	0	48	1
A0A0B0P5V1	V-type proton ATPase catalytic subunit A	GOSAR			Phe		IEF+PCT				17.2	0	8	0
A0A0B0NPR5	Putative glutathione peroxidase 8-like protein	GOSAR			Phe		IEF+PCT				26.79	8.9e-35	4	4
A0A0B0PHD0	Chaperonin CPN60-2, mitochondrial	GOSAR			Phe		IEF+PCT				35.83	0	15	1
A0A0B0P2Y7	3-oxoacyl-[acyl-carrier-protein] reductase, chloroplastic	GOSAR			Phe		IEF+PCT				11.78	2.52e-107	3	3
D2WK31	Rhamnose synthase	GOSHI			Phe		IEF+PCT				12.74	1.72e-288	5	0
A0A0B0N3C6	Mitochondrial outer membrane porin 4-like protein	GOSAR			Phe		IEF+PCT				18.68	3.28e-121	3	3
A0A0B0NQ60	Glyceraldehyde-3-phosphate dehydrogenase	GOSAR			Phe		IEF+PCT				16.45	2.01e-174	6	2
A0A0B0MFM9	Dynamin-related 5A	GOSAR			Phe		IEF+PCT				6.39	0	4	3
A0A0B0N1H0	BAHD acyltransferase DCR-like protein	GOSAR	*	*			IEF+PCT				13.35	0	5	0
A0A0B0P186	Elongation factor 1-alpha	GOSAR		*			IEF+PCT				30.87	0	19	0
A0A0B0PF49	Profilin	GOSAR		*			IEF+PCT				10.69	0	3	3
I1T4B4	Non-specific lipid-transfer protein	GOSBA	*				IEF+PCT				53.33	0	12	2
A0A0B0PAN7	Dynamin-related protein 12A	GOSAR	*				IEF+PCT				8.36	3.78e-64	4	0	GROUP169
A6YR66	Alpha-expansin 2 (Fragment)	GOSHI	*				IEF+PCT				21.38	0	4	0	GROUP217
O23952	Expansin (Fragment)	GOSHI	*				IEF+PCT				23.75	0	4	0	GROUP216
A6YR63	Alpha-expansin 2 (Fragment)	GOSHI	*				IEF+PCT				26.21	0	4	0	GROUP216
A6YR48	Alpha-expansin 1 (Fragment)	GOSHI	*				IEF+PCT				24.03	0	4	0	GROUP217
A6YR43	Alpha-expansin 1 (Fragment)	GOSHI	*				IEF+PCT				29.46	0	4	0	GROUP216
A0A0B0NGB8	Putative glucose-6-phosphate 1-epimerase	GOSAR					IEF+PCT				5.1	1.56e-86	2	0
I1T458	Alpha-expansin 1	GOSTU					IEF+PCT				26.36	0	6	0	GROUP263
Q8H6M2	Beta-tubulin 9 (Fragment)	GOSHI					IEF+PCT				37.68	0	4	0	GROUP282
A0A0B0N109	Superoxide dismutase [Mn], mitochondrial	GOSAR					IEF+PCT				8	5.11e-73	2	2
A0A0B0PRK7	Ras-related Rab7	GOSAR					IEF+PCT				24.68	5.26e-109	4	0
A0A0B0NYQ1	NADP-dependent alkenal double bond reductase P1-like protein	GOSAR					IEF+PCT				9.85	3.73e-49	2	0
Q8H6M9	Beta-tubulin 2 (Fragment)	GOSHI					IEF+PCT				30.95	0	4	0	GROUP282
A0A0B0PE73	Non-specific lipid-transfer	GOSAR					IEF+PCT				24.17	5.76e-85	2	1
A0A0B0MS34	Pyrophosphate-energized vacuolar membrane proton pump	GOSAR					IEF+PCT				5.97	5.21e-190	5	1
A0A0B0P3X1	HBS1-like protein	GOSAR					IEF+PCT				3.84	1.46e-12	2	2
A0A0B0P1U6	Heat shock cognate 70 kDa	GOSAR					IEF+PCT				27.27	0	2	0	GROUP157
A0A0B0PJA8	Mitogen-activated protein kinase 9	GOSAR					IEF+PCT				4.44	2.88e-118	4	0
A8WCU6	Glutamine synthetase	GOSHI					IEF+PCT				10.96	4.32e-115	4	0	GROUP44
A0A0B0PL55	60S acidic ribosomal P0	GOSAR					IEF+PCT				25.62	4.33322654253435e-314	7	2
A0A0B0PMS0	Isoflavone reductase	GOSAR					IEF+PCT				9.42	2.01e-268	5	1
A0A0B0N252	Pyruvate dehydrogenase E1 component subunit beta	GOSAR					IEF+PCT				6.37	2.12e-71	2	0	GROUP82
A0A0B0Q075	Non-specific lipid-transfer	GOSAR					IEF+PCT				58.33	0	10	0
O49069	Probable phospholipid hydroperoxide glutathione peroxidase	GOSHI					IEF+PCT				7.65	1.22e-170	2	0	GROUP107
A8WCU3	Glutamine synthetase	GOSHI					IEF+PCT				10.96	4.32e-115	4	0	GROUP44
A0A0B0PP46	Dihydrolipoyl dehydrogenase	GOSAR					IEF+PCT				8.2	7.46e-38	3	3
A0A0B0NTG4	Ras-related RABE1d-like protein	GOSAR					IEF+PCT				8.88	1.67e-207	2	0
B5G503	EXATR	GOSBA					IEF+PCT				27.13	4.11e-78	4	1
A0A0B0N1P9	Aldehyde dehydrogenase family 2 member B7, mitochondrial	GOSAR					IEF+PCT				6.21	7.52e-126	3	2
A0A0B0P0X2	Uncharacterized protein	GOSAR					IEF+PCT				33.55	0	17	0
A0A0B0NHC5	Uncharacterized protein	GOSAR					IEF+PCT				2.88	3.48e-48	2	0
Q0PGG3	Vacuolar H+-ATPase subunit C	GOSHI					IEF+PCT				14.06	1.19e-82	4	1
A0A0B0P5Q5	Putative inactive receptor kinase-like protein	GOSAR					IEF+PCT				6.22	3.28e-75	3	2
A8WCU8	Glutamine synthetase	GOSHI					IEF+PCT				10.96	4.32e-115	4	0	GROUP44
A0A0B0NAS0	NADP-dependent alkenal double bond reductase P1-like protein	GOSAR					IEF+PCT				8.44	3.58e-57	3	0
Q42764	Alcohol dehydrogenase 1 (Fragment)	GOSHI					IEF+PCT				6.08	2.27e-48	2	1
A0A0B0NDJ0	Ras-related protein Rab11A	GOSAR					IEF+PCT				17.65	0	3	0	GROUP113
A0A0B0MPA1	Btf3l4	GOSAR					IEF+PCT				48.78	2.28e-138	6	0	GROUP48
A0A0B0MWA1	Uncharacterized protein	GOSAR					IEF+PCT				11.82	2.76e-79	2	2
I1T4A6	Non-specific lipid-transfer protein	GOSTU					IEF+PCT				24.17	1.21e-105	2	0	GROUP266
A0A0B0NN23	Proteasome subunit beta type-3-A-like protein	GOSAR					IEF+PCT				19.48	1.46e-199	2	0
S4U1Y3	YLS5	GOSHI					IEF+PCT				5.32	3.37e-48	3	0	GROUP103
A0A0B0MWC4	Uncharacterized protein	GOSAR					IEF+PCT				5.3	2.25e-22	2	2
A0A0B0MCJ6	Cytochrome c1-1, heme, mitochondrial	GOSAR					IEF+PCT				6.6	1.75e-23	2	0
A0A0B0MEM9	Eukaryotic translation initiation factor 6-2-like protein	GOSAR					IEF+PCT				9.8	1.16e-91	2	2
S4TIK7	Lipid transfer protein	GOSHI					IEF+PCT				17.83	1.09e-57	3	3
A6YR50	Alpha-expansin 1 (Fragment)	GOSMU					IEF+PCT				16.28	0	5	0	GROUP218
A0A0B0NCH5	GDP-mannose 3,5-epimerase 1	GOSAR					IEF+PCT				3.99	2.38e-54	2	0	GROUP108
A0A0B0MBC1	Ras-related RABE1c-like protein	GOSAR					IEF+PCT				18.64	3.9e-227	3	0	GROUP13
A0A0B0PGP4	NADP-dependent alkenal double bond reductase P2-like protein	GOSAR					IEF+PCT				18.73	5.37e-113	7	4
A0A0B0NR49	SEC1 family transport protein SLY1	GOSAR					IEF+PCT				4.98	1.85e-33	2	2
A0A0B0NVV7	Ras-related RABD2a-like protein	GOSAR					IEF+PCT				15.48	2.39e-37	3	3
A0A0B0PN90	Proteasome subunit beta type-3-A-like protein	GOSAR					IEF+PCT				10.95	3.93e-208	3	0
A0A0B0NAY2	Ras-related Rab11B	GOSAR					IEF+PCT				24.07	0	4	0
A0A0B0PBK1	Nesprin-1	GOSAR					IEF+PCT				22.15	8.2e-41	2	2
A0A0B0NV68	Aspartate--tRNA ligase, cytoplasmic	GOSAR					IEF+PCT				9.58	2.8e-141	3	3
A0A0B0MJA6	40S ribosomal S21	GOSAR					IEF+PCT				56.79	7.81e-167	3	0	GROUP28
A0A0B0NAV8	Glutamate dehydrogenase 2-like protein	GOSAR					IEF+PCT				5.84	1.16e-176	2	1
A0A088B8W5	Prohibitin 2	GOSHI					IEF+PCT				16.43	1.45e-135	3	0	GROUP6
A0A0B0Q0G1	LeuD	GOSAR					IEF+PCT				25.09	4.71e-101	4	1
A0A0B0MXJ6	Dynamin-related 1C-like protein	GOSAR					IEF+PCT				10.93	3.31e-64	4	4
A0A0B0MIB0	Peroxisomal multifunctional enzyme type 2	GOSAR					IEF+PCT				22.06	2.63e-51	2	2
I1T4C3	Non-specific lipid-transfer protein	GOSAI					IEF+PCT				24.17	2.74e-85	2	0	GROUP267
A0A0B0NM95	Mitochondrial outer membrane porin of 36 kDa	GOSAR					IEF+PCT				9.06	5.53e-49	3	1
A0A0B0NBD8	Phosphomannomutase	GOSAR					IEF+PCT				12.93	1.92e-13	2	2
A0A0B0PQ06	Ras-related RABA1f-like protein	GOSAR					IEF+PCT				17.05	0	3	0
A0A0B0MGX7	Mitochondrial outer membrane porin of 36 kDa	GOSAR					IEF+PCT				10.37	1.67e-24	2	2
A8WCU5	Glutamine synthetase	GOSHI					IEF+PCT				10.96	4.32e-115	4	0	GROUP44
A0A0B0P3K6	Thioredoxin H-type	GOSAR					IEF+PCT				10.08	9.82e-305	2	2
A0A0B0MU01	Ras-related RABA1f-like protein	GOSAR					IEF+PCT				29.49	0	5	0
A0A088B738	Prohibitin 1	GOSHI					IEF+PCT				8.21	1.2e-22	2	0	GROUP5
A0A0B0NN21	Ribulose-phosphate 3-epimerase, chloroplastic	GOSAR					IEF+PCT				15.3	1.11e-197	3	0
I1T8A3	B-1,4-glucanase	GOSMU					IEF+PCT				21.69	0	12	0	GROUP272
A0A0B0P979	Ras-related RABA1c-like protein	GOSAR					IEF+PCT				28.9	0	5	1
A0A0B0PR82	Disulfide-isomerase	GOSAR	*	*	Phe	Phe+PCT					13.74	1.42e-241	7	3
A0A0B0NGW3	60S ribosomal L4	GOSAR	*	*	Phe	Phe+PCT					27.16	1.83e-186	9	1
A0A0B0NCE1	S-adenosylmethionine synthase 1	GOSAR	*	*	Phe	Phe+PCT					35.11	0	11	1
A0A0B0PCC1	40S ribosomal S5	GOSAR	*	*	Phe	Phe+PCT					32.54	9.73309322307256e-322	6	1
A0A0B0PVE0	Putative aldo-keto reductase 1	GOSAR		*	Phe	Phe+PCT					50.5	1.19e-280	7	3
A0A0B0PK57	Proteasome subunit beta type-5	GOSAR	*		Phe	Phe+PCT					33.82	0	8	1
A0A0B0MYY3	ATP synthase subunit beta, mitochondrial	GOSAR	*		Phe	Phe+PCT					48.89	0	10	0
G9BHJ2	PME5	GOSBA			Phe	Phe+PCT					31.02	0	16	0
B3GNI2	Polygalacturonase-inhibiting protein	GOSHI			Phe	Phe+PCT					23.94	0	6	0
A0A0B0NXZ4	Formate--tetrahydrofolate ligase	GOSAR			Phe	Phe+PCT					13.99	0	6	6
A9XTL6	Fasciclin-like arabinogalactan protein 11	GOSHI			Phe	Phe+PCT					26.38	3.8e-202	6	0
A0A0B0P3C2	Polyadenylate-binding protein 1-like 2	GOSAR			Phe	Phe+PCT					16.23	0	6	1
A0A0B0NJI2	Ribosome-recycling factor, chloroplastic	GOSAR			Phe	Phe+PCT					25.59	7.59e-155	4	0	GROUP125
A0A0B0MQH2	Putative disulfide-isomerase A6	GOSAR			Phe	Phe+PCT					12.53	3.86e-263	3	0
A2IBF8	Chalcone--flavonone isomerase	GOSHI			Phe	Phe+PCT					44.05	2.9e-248	8	2
A0A0B0N583	Nuclease domain-containing 1	GOSAR			Phe	Phe+PCT					11.43	2.09e-166	7	5
A0A0B0N9M7	Protein MEMO1	GOSAR			Phe	Phe+PCT					6.19	1.24e-129	2	2
A0A0A1ESF5	Fasciclin-like arabinogalactan 11	GOSHI			Phe	Phe+PCT					22.78	4.08e-156	5	0
A0A0B0NJQ7	Uncharacterized protein	GOSAR			Phe	Phe+PCT					15.41	0	3	0
A0A0B0MNH9	Cytochrome c oxidase subunit 6b-1-like protein	GOSAR			Phe	Phe+PCT					28.81	1.07e-167	4	4
A0A0B0MMA2	40S ribosomal S10-3-like protein	GOSAR			Phe	Phe+PCT					23.76	5.81e-92	3	0	GROUP40
A0A0B0PGG8	Aminomethyltransferase, mitochondrial	GOSAR			Phe	Phe+PCT					23.34	4.73e-254	6	0
A0A0B0NEA2	Isocitrate dehydrogenase [NADP]	GOSAR			Phe	Phe+PCT					6.13	1.49e-161	3	0
A0A0B0MYX8	40S ribosomal S3a	GOSAR			Phe	Phe+PCT					19.08	8.56e-150	3	1
A0A0B0MNJ3	Glutathione S-transferase L3-like protein	GOSAR			Phe	Phe+PCT					29.96	8.46e-175	5	5
A0A0B0PCP6	Pyrophosphate-energized vacuolar membrane proton pump	GOSAR			Phe	Phe+PCT					9.61	3.36e-200	6	2
A0A0B0NUA8	Uncharacterized protein	GOSAR			Phe	Phe+PCT					9.17	6.55e-87	2	0
A0A0B0MYQ4	Nascent polypeptide-associated complex subunit alpha-like protein	GOSAR			Phe	Phe+PCT					30.73	4.42e-190	4	2
A0A0B0P8D2	ATP synthase subunit gamma, mitochondrial	GOSAR			Phe	Phe+PCT					27.69	3.27e-75	5	1
A0A0B0PIL0	Uncharacterized protein	GOSAR			Phe	Phe+PCT					39.16	8.6e-114	5	3
A0A0B0NXE7	Putative phospholipid hydroperoxide glutathione peroxidase 6, mitochondrial-like protein	GOSAR			Phe	Phe+PCT					17.6	1.12e-261	4	2
A0A0B0Q0I9	Putative malate dehydrogenase	GOSAR			Phe	Phe+PCT					31.25	9.38e-289	3	3
A0A0B0P8E4	Polyadenylate-binding RBP45C-like protein	GOSAR			Phe	Phe+PCT					9.16	2.32e-116	2	2
A0A0B0ML43	Chaperone dnaJ 3-like protein	GOSAR			Phe	Phe+PCT					12.89	5.34e-166	4	1
A0A0B0MPH8	Isocitrate dehydrogenase [NAD] regulatory subunit 1, mitochondrial-like protein	GOSAR			Phe	Phe+PCT					22.34	2.75e-107	5	1
A0A0B0MHR4	60S ribosomal L8-3-like protein	GOSAR			Phe	Phe+PCT					12.69	5.34e-83	2	0
A0A0B0PAN0	Uncharacterized protein	GOSAR			Phe	Phe+PCT					6.02	4.48e-104	5	0	GROUP168
A0A0B0MLR9	Vacuolar sorting-associated protein 32-like protein	GOSAR			Phe	Phe+PCT					13.7	8.23e-145	2	0	GROUP38
A0A0B0NJH7	3-isopropylmalate dehydrogenase-2C chloroplastic	GOSAR			Phe	Phe+PCT					3.96	1.63e-112	2	2
A0A0B0NJG7	40S ribosomal S3a	GOSAR			Phe	Phe+PCT					11.45	2.91e-103	2	0	GROUP124
A0A0B0NLF0	26S protease regulatory subunit 8 A-like protein	GOSAR			Phe	Phe+PCT					16.31	0	5	0	GROUP128
A0A0B0N2Y3	Protein IQ-DOMAIN 32-like protein	GOSAR			Phe	Phe+PCT					7.15	6.14e-101	5	5
A0A0B0N0L5	40S ribosomal S2-2-like protein	GOSAR			Phe	Phe+PCT					16.79	2.82e-92	3	1
A0A0B0PWF9	Uncharacterized protein	GOSAR			Phe	Phe+PCT					13.33	3.86e-73	2	2
A0A0B0N3C8	Altered inheritance of mitochondria 32	GOSAR			Phe	Phe+PCT					18.52	1.74e-119	2	2
A0A0B0MGF7	Uncharacterized protein	GOSAR	*	*		Phe+PCT					37.79	0	5	5
A0A0B0MZI0	2-hydroxyacyl-CoA lyase-like protein	GOSAR				Phe+PCT					26.9	0	14	0
Q45QJ1	Superoxide dismutase [Cu-Zn]	GOSHI				Phe+PCT					25.12	0	3	0	GROUP226
A0A0B0MI45	ADP,ATP carrier 1, mitochondrial	GOSAR				Phe+PCT					25.13	0	10	0
A0A0B0MUG5	SODCC.2: Superoxide dismutase [Cu-Zn] 2	GOSAR				Phe+PCT					17.62	0	5	0
A0A0B0N4I3	Dolichyl-diphosphooligosaccharide--protein glycosyltransferase 48 kDa subunit	GOSAR				Phe+PCT					6.18	3.4e-70	2	2
R9QPU2	Pectinesterase	GOSBA				Phe+PCT					4.57	2.65e-75	3	0
A0A0B0NUN6	Uncharacterized protein	GOSAR				Phe+PCT					10.88	9.9e-133	3	3
A0A0B0NTM4	Uncharacterized protein	GOSAR				Phe+PCT					4.79	3.09e-270	2	2
Q84K64	Ubiquitin-conjugating enzyme E2	GOSHI				Phe+PCT					20.27	3.68e-47	2	0	GROUP10
A0A0B0N540	DAZ-associated protein 1	GOSAR				Phe+PCT					8.32	2.72e-65	3	1
A0A0B0N2I7	Putative pectinesterase/pectinesterase inhibitor 40-like protein	GOSAR				Phe+PCT					3.75	4e-12	2	1
A0A0B0NV54	Glutaredoxin-C5, chloroplastic-like protein	GOSAR				Phe+PCT					6.29	7.63e-13	2	2
A0A0B0NXD3	Uncharacterized protein	GOSAR				Phe+PCT					25.61	2.34e-151	3	1
E3UZQ6	Xyloglucan endotransglucosylase/hydrolase	GOSHI				Phe+PCT					16.26	4.35e-71	3	0	GROUP238
A0A0B0P8V6	60S ribosomal protein L11-1	GOSAR				Phe+PCT					11.4	1.1e-195	3	1
A0A0B0P0W4	Eukaryotic translation initiation factor 5A-2	GOSAR				Phe+PCT					15.09	7.73e-47	2	0
A0A0B0NUC0	Ankyrin repeat domain-containing 2-like protein	GOSAR				Phe+PCT					7.5	4.98e-31	2	0
I1T4P8	Sucrose synthase Sus1	9ROSI				Phe+PCT					35.16	0	26	0	GROUP269
S4TJ55	Non-specific lipid-transfer protein	GOSHI				Phe+PCT					39.52	2.29e-271	5	0	GROUP287
A0A0B0PJ34	Uncharacterized protein	GOSAR				Phe+PCT					10.53	2e-199	6	0
A0A0B0PP90	Blue copper	GOSAR				Phe+PCT					13.46	1.28e-93	2	2
Q3SAX0	Superoxide dismutase [Cu-Zn]	GOSHI				Phe+PCT					21.34	0	3	0	GROUP226
A0A0B0MAJ7	Major pollen allergen Bet v 1-A	GOSAR				Phe+PCT					17.61	6.04e-90	3	0
E3UZQ5	Xyloglucan endotransglucosylase/hydrolase	GOSHI				Phe+PCT					13.15	3.27e-46	2	0	GROUP20
A0A0B0MC61	60S acidic ribosomal P1	GOSAR				Phe+PCT					33.33	1.21e-162	2	1
A0A0B0NAI1	Superoxide dismutase [Cu-Zn], chloroplastic	GOSAR				Phe+PCT					12.95	0	2	0
Q9M5N7	Alcohol dehydrogenase B (Fragment)	GOSHI				Phe+PCT					23.68	1.19e-90	5	0	GROUP285
B2LYR7	Superoxide dismutase [Cu-Zn]	GOSHI				Phe+PCT					25.23	0	3	0	GROUP226
B5G512	TLP2 (Fragment)	GOSBA				Phe+PCT					24.06	1.69e-112	2	2
F4YAW3	Copper binding protein 4	GOSHI				Phe+PCT					18.29	8.33e-95	3	0	GROUP196
A0A0B0PZH4	Superoxide dismutase [Cu-Zn], chloroplastic	GOSAR				Phe+PCT					24.23	0	4	0	GROUP208
A0A0B0N3Q7	Uncharacterized protein	GOSAR				Phe+PCT					27.68	4.69e-210	3	3
E0ADH7	Flowering locus T-like protein	GOSHI				Phe+PCT					19.54	1.54e-40	2	0	GROUP236
A0A0B0MGJ0	L-ascorbate oxidase	GOSAR				Phe+PCT					2.59	3.6e-91	3	1
A0A097PLY2	LOS4 (Fragment)	GOSRA				Phe+PCT					9.76	8.26e-31	3	0
A0A0B0N287	Mitochondrial outer membrane protein porin of 34 kDa	GOSAR				Phe+PCT					13.18	5.56e-111	3	0	GROUP83
A0A0B0MLK3	Uncharacterized protein	GOSAR				Phe+PCT					27.43	4.08e-196	3	0	GROUP37
A0A0B0PTQ0	Glutamine synthetase cytosolic isozyme 1-1	GOSAR				Phe+PCT					14.72	0	8	0	GROUP199
A0A0B0NUZ2	Ras-related Rab11C	GOSAR				Phe+PCT					26.85	0	4	1
A0A0B0MJ06	Ubiquitin thioesterase OTU1	GOSAR				Phe+PCT					19.23	1.16e-153	3	3
Q9M5N8	Alcohol dehydrogenase B (Fragment)	GOSHI				Phe+PCT					23.68	1.19e-90	5	0	GROUP285
A0A0B0MJL6	Proline--tRNA ligase	GOSAR				Phe+PCT					7.1	2.01e-69	2	2
A0A0B0PLL7	Ankyrin repeat domain-containing 2-like protein	GOSAR				Phe+PCT					17.14	2.76e-159	4	1
Q6XD32	Leucine aminopeptidase (Fragment)	GOSBA				Phe+PCT					40.91	0	2	1
B9TRQ1	Actin-depolymerizing factor	GOSBA				Phe+PCT					41.01	0	5	0
A0A0B0PXB6	Elongation factor 1-delta	GOSAR				Phe+PCT					37.77	0	9	1
Q84K93	Ubiquitin-conjugating enzyme E2	GOSHI				Phe+PCT					20.27	3.68e-47	2	0	GROUP10
A0A0B0NA56	Imidazolonepropionase	GOSAR				Phe+PCT					13.21	1.21e-70	4	4
Q9FUI5	PR protein class 10	GOSHI				Phe+PCT					16.35	1.88e-92	2	0	GROUP190
A0A0B0MZT3	DEAD-box ATP-dependent RNA helicase 38	GOSAR				Phe+PCT					10.21	9.8e-78	4	0
Q9M6B7	Non-specific lipid-transfer protein	GOSHI				Phe+PCT					40.83	2.29e-271	5	0	GROUP287
I1T8A1	B-1,4-glucanase	GOSTU				Phe+PCT					17.07	0	10	0	GROUP271
J7FXM2	GSK1	GOSHI				Phe+PCT					19.23	1.08e-138	2	0	GROUP185
B2LYR8	Superoxide dismutase [Cu-Zn]	GOSHI				Phe+PCT					19.16	3.55e-138	2	1
A0A0B0MRS0	MAP kinase kinase kinase SSK2	GOSAR				Phe+PCT					46.23	1.39e-181	3	1
A0A0B0MYN3	Vip1	GOSAR				Phe+PCT					26.78	1.26e-215	7	1
A0A0B0PXW3	Germin-like protein subfamily 2 member 4	GOSAR				Phe+PCT					22.69	1.75e-217	3	3
Q7X9S3	Putative major latex-like protein (Fragment)	GOSBA				Phe+PCT					53.49	0	5	0
Q39767	FbLate-2 protein	GOSBA				Phe+PCT					7.81	7.65e-143	3	3
A0A0B0PVX0	Guanine nucleotide-binding protein subunit beta-like protein	GOSAR				Phe+PCT					16.21	0	5	0
A0A0B0MW06	Uncharacterized protein	GOSAR				Phe+PCT					9.77	1.21e-32	2	0	GROUP66
A0A0B0N9G1	Eukaryotic translation initiation factor 2 subunit beta	GOSAR				Phe+PCT					21.99	3.66e-106	3	3
A0A0B0NFL3	Adenylyl cyclase-associated	GOSAR				Phe+PCT					2.09	1.4e-46	3	1
A0A0B0NDJ4	Uncharacterized protein	GOSAR				Phe+PCT					3.88	1.42e-115	2	2
G8FRB6	Peptidyl-prolyl cis-trans isomerase	GOSHI				Phe+PCT					16.09	5.91e-30	2	0
A0A0B0NMV6	Uncharacterized protein	GOSAR				Phe+PCT					6.24	6.48e-30	2	0
A0A0B0PL74	NADP-dependent malic enzyme	GOSAR				Phe+PCT					6.16	6.09e-140	3	0	GROUP188
A0A0B0PCM9	Aldose 1-epimerase	GOSAR				Phe+PCT					19.94	2.63e-135	4	4
A0A0B0N7H9	Copper transport protein ATOX1	GOSAR				Phe+PCT					29.81	0	4	0
A0A0B0N476	Uncharacterized protein	GOSAR				Phe+PCT					10.65	3.02e-24	2	2
A0A0B0PGH7	Putative ADP-ribosylation factor GTPase-activating AGD8-like protein	GOSAR				Phe+PCT					3.41	5.27e-14	2	0	GROUP181
A0A0B0MKK4	Glutaredoxin-C4-like protein	GOSAR				Phe+PCT					41.98	1.58e-300	5	5
A0A0B0NPC6	Annexin-like protein RJ4	GOSAR				Phe+PCT					50.17	0	19	0
A0A0B0NUH2	Macro domain-containing protein	GOSAR				Phe+PCT					10.45	5.41e-65	2	2
A0A0B0N925	Uncharacterized protein	GOSAR				Phe+PCT					7.51	7.35e-142	2	0
A0A0B0N4N5	Expansin-like A2	GOSAR				Phe+PCT					12.36	3.47e-155	2	2
G8DRV7	PCPR10-16	GOSBA				Phe+PCT					25.79	8.27e-178	4	0
A0A0B0PBK8	Acyl-protein thioesterase 1	GOSAR				Phe+PCT					14.51	8.47e-84	3	3
A0A0B0NN15	GDSL esterase/lipase APG-like protein	GOSAR				Phe+PCT					7.58	1.8e-21	2	2
E3UZI7	Xyloglucan endotransglucosylase/hydrolase	GOSHI				Phe+PCT					16.26	4.35e-71	3	0	GROUP238
A0A0B0N0C0	Ras-related Rab11C	GOSAR				Phe+PCT					30.09	0	4	1
A0A0B0PA53	Uncharacterized protein	GOSAR				Phe+PCT					9.56	9.95e-40	2	1
A0A0B0PEC4	Pathogenesis-related STH-2	GOSAR				Phe+PCT					36.48	2.6e-211	4	0	GROUP176
A0A0B0MV33	Isoflavone reductase protein	GOSAR				Phe+PCT					3.86	6.89e-71	2	0
A0A0B0PW79	LeuD	GOSAR				Phe+PCT					18.53	2.16e-91	3	0
A0A0B0MN26	Eukaryotic translation initiation factor 5A	GOSAR				Phe+PCT					46.54	4.8e-266	7	0
A0A0B0PES9	Uncharacterized protein	GOSAR				Phe+PCT					9.56	7.79e-40	2	1
A0A0B0PIS7	Glutathione S-transferase DHAR2-like protein	GOSAR				Phe+PCT					37.74	1.66e-177	6	5
A0A0B0PZB5	Protein notum	GOSAR				Phe+PCT					15.37	7.12e-94	4	4
A0A0B0P8E9	MLP protein	GOSAR				Phe+PCT					16.99	1.73e-251	2	0
A0A0B0P139	Eukaryotic translation initiation factor 5A-2	GOSAR				Phe+PCT					15.72	4.16e-45	3	0
A0A0B0NW40	Stomatin-like protein 2	GOSAR				Phe+PCT					5.28	5.26e-53	2	2
R9QPU3	Pectinesterase	GOSHI				Phe+PCT					6.29	3.38e-83	4	0	GROUP16
A0A097PSR5	AT4G29520-like protein (Fragment)	GOSRA				Phe+PCT					26.19	0	3	0	GROUP7
A3F8V0	Blue copper-like protein	GOSHI				Phe+PCT					23.43	6.18e-170	2	2
A0A0B0PHW5	COBRA-like protein 4	GOSAR				Phe+PCT					7.67	1.23e-103	3	3
Q5Y366	Pathogenesis-related protein 10 (Fragment)	9ROSI				Phe+PCT					25.89	2.92e-161	2	0
Q84Y03	Cysteine protease	GOSHI				Phe+PCT					10.8	5.19e-52	3	1
R9QQU4	Pectin methylesterase 5	GOSBA				Phe+PCT					35.26	0	17	0
A0A0B0NSQ2	1,2-dihydroxy-3-keto-5-methylthiopentene dioxygenase 2	GOSAR				Phe+PCT					15.08	9.76e-67	2	2
A0A0B0NZ23	Guanine nucleotide-binding protein subunit beta-like protein	GOSAR				Phe+PCT					19.63	1.43e-151	6	2
A0A0B0NNT9	Putative 6-phosphogluconolactonase 4, chloroplastic	GOSAR				Phe+PCT					4.2	3.25e-219	2	2
A0A0B0NDP2	Galactose oxidase	GOSAR				Phe+PCT					7.44	6.3e-60	3	3
A0A0B0NZ59	Auxin-induced in root cultures 12-like protein	GOSAR		*	Phe						19.6	4.91e-121	4	4
A0A0B0NAB5	Glycine-rich RNA-binding GRP1A	GOSAR		*	Phe						19.33	9.17e-218	5	2
A0A0B0PV28	Importin subunit alpha-1	GOSAR	*		Phe						10.23	1.14e-147	4	0	GROUP203
I1T4C4	Non-specific lipid-transfer protein	GOSGO	*		Phe						24.37	0	7	2
A0A0B0MB94	40S ribosomal S25-4-like protein	GOSAR	*		Phe						44.44	1.87e-102	3	1
A4L9H5	Protein disulfide-isomerase	GOSHI	*		Phe						9.49	5.94e-138	6	1
A0A0B0MZJ4	60S ribosomal L4	GOSAR	*		Phe						21.81	1.58e-114	6	1
Q6DXR9	Putative ribosomal protein	GOSHI	*		Phe						15.12	6.28e-187	2	0	GROUP101
A0A0B0PYS6	Protein disulfide-isomerase like 2-2	GOSAR	*		Phe						10.43	1.2e-225	5	5
H2D5S6	Glycolate oxidase	GOSHI			Phe						6.81	2.43e-41	3	0	GROUP19
O22582	Histone H2B	GOSHI			Phe						18.37	5.28e-83	2	0	GROUP120
A0A0B0NVK6	Isocitrate dehydrogenase [NAD] regulatory subunit 1, mitochondrial-like protein	GOSAR			Phe						21.1	1.18e-117	5	1
A0A0B0NJC9	40S ribosomal S19-3-like protein	GOSAR			Phe						16.06	2.21e-20	2	0
B6VC74	Ted2	GOSHI			Phe						24.38	1.12e-102	6	6
A0A0B0MJP9	Adenosylmethionine-8-amino-7-oxononanoate aminotransferase	GOSAR			Phe						11.22	8.54e-132	3	3
A0A0B0P3P4	Chorismate synthase, chloroplastic-like protein	GOSAR			Phe						8.27	0	2	0	GROUP160
A0A0B0PS80	Adenine phosphoribosyltransferase 1, chloroplastic-like protein	GOSAR			Phe						13.75	3.94e-284	2	2
A0A0B0NMV4	Importin subunit alpha-1-like protein	GOSAR			Phe						12.21	6.79e-205	3	1
A0A0B0M9Q7	Ubiquitin-conjugating enzyme E2 5-like protein	GOSAR			Phe						10.87	2.53e-30	2	2
A0A0B0NBX0	Protein disulfide-isomerase like 2-1	GOSAR			Phe						5	6.38e-191	2	0	GROUP106
A0A0B0NI51	Dynamin-2B-like protein	GOSAR			Phe						8.83	9.45e-115	5	2
A0A0B0N1N9	Ras-related RABA1c-like protein	GOSAR			Phe						44.5	0	8	1
G1FNX4	Sucrose synthase isoform C	GOSMU			Phe						37.44	0	26	1
A0A0B0P9A8	Putative ADP-ribosylation factor GTPase-activating AGD9-like protein	GOSAR			Phe						10.79	1.65e-43	3	1
A0A0B0N9X8	Protein SEC13	GOSAR			Phe						9.24	1.73e-94	2	1
A0A0B0MHJ1	Uncharacterized protein	GOSAR			Phe						10.55	4.39e-30	2	2
A0A0B0PF28	VPS32.2: Vacuolar protein sorting-associated protein 32 2	GOSAR			Phe						23.85	1.04e-162	4	0	GROUP178
A0A0B0NFW7	Diaminopimelate epimerase, chloroplastic-like protein	GOSAR			Phe						9.25	9.25e-17	2	2
A0A0B0P7T5	Ribokinase	GOSAR			Phe						5.54	8.44e-202	2	2
A0A0B0MZR1	Biotin carboxylase 2, chloroplastic	GOSAR			Phe						19.44	1.19e-109	3	0
A0A0B0PPL8	Dna damage-inducible 1	GOSAR			Phe						7.33	2.56e-55	2	0
A0A0B0PHJ6	Aspartate aminotransferase, chloroplastic-like protein	GOSAR			Phe						13.05	0	6	0
A0A0B0MXH2	Mitochondrial outer membrane porin of 34 kDa	GOSAR			Phe						11.23	9.66e-95	2	0
A0A0B0M7B3	Putative DNA repair RAD23-4-like protein	GOSAR			Phe						35.23	9.75e-15	2	0
A0A0B0MUB8	Protein IQ-DOMAIN 31-like protein	GOSAR			Phe						13.25	6.2e-83	6	6
A0A0B0N570	40S ribosomal S19-3-like protein	GOSAR			Phe						19.58	5.2e-48	2	1
A0A0B0PGQ6	Remorin	GOSAR			Phe						17.59	3.45e-44	3	3
A0A0B0N7S5	Uncharacterized protein	GOSAR			Phe						8.43	2.17e-34	3	2
A0A0B0PD43	3-oxoacyl-[acyl-carrier-protein] synthase I, chloroplastic-like protein	GOSAR			Phe						12.26	5.29e-89	4	0
Q39780	Ascorbate peroxidase	GOSHI			Phe						22.22	6.28e-50	4	0	GROUP50
A0A0B0P5F5	Peptidyl-prolyl cis-trans isomerase FKBP62-like protein	GOSAR			Phe						3.9	2.82e-26	2	2
A0A0B0PC00	Adenylate kinase B	GOSAR			Phe						8.33	2.68e-44	2	0
A0A0B0NL69	Quinone oxidoreductase-like protein	GOSAR			Phe						8.12	4.01e-43	2	2
A0A0B0N5N4	Ras-related RABA1f-like protein	GOSAR			Phe						31.34	0	5	1
A0A0B0NZ39	Chaperone dnaJ 3-like protein	GOSAR			Phe						6.71	2.34e-155	3	0
A0A0B0MSY3	60S ribosomal L8-3-like protein	GOSAR			Phe						17.69	1.54e-91	3	0	GROUP59
A0A0B0MJU0	Nuclease domain-containing 1	GOSAR			Phe						2.52	1.41e-121	4	2
A0A0B0PKI8	60S ribosomal L4	GOSAR			Phe						16.79	8.74e-90	6	0
A0A0B0NVJ6	Uncharacterized protein	GOSAR			Phe						28.57	5.39e-27	2	0
A0A0B0MPG3	Cytochrome c oxidase subunit 5b-2, mitochondrial-like protein	GOSAR			Phe						9.04	0	2	0	GROUP52
A0A0B0N1S8	65-kDa microtubule-associated 8-like protein	GOSAR			Phe						5.88	2.49e-84	3	3
A0A0B0P1S3	60S ribosomal L12-3-like protein	GOSAR			Phe						20.53	0	3	1
A0A0B0PU32	Calcyclin-binding	GOSAR			Phe						14.86	2.47e-134	3	3
A0A0B0NRD0	Hsbp1	GOSAR			Phe						34.07	2.39e-149	2	0	GROUP142
A0A0B0NN59	40S ribosomal S8	GOSAR			Phe						6.19	1.36e-43	2	0
A0A0B0NBK5	LDLR chaperone MESD	GOSAR			Phe						13.33	1.98e-31	2	2
A0A0B0NYK7	40S ribosomal S19-3-like protein	GOSAR			Phe						15.38	4.97e-29	2	0
A0A0B0PC77	Elongation factor Tu, mitochondrial-like protein	GOSAR			Phe						16.24	2.33e-93	4	4
A0A0B0M7F6	Profilin	GOSAR			Phe						35.11	0	7	1
A0A0B0MZV7	NADP-dependent malic enzyme	GOSAR			Phe						9.57	5.42e-139	3	1
A0A0B0MHX7	Adenylate kinase B	GOSAR			Phe						14.69	7.55e-34	3	0
Q84PG8	Putative quinone oxidoreductase (Fragment)	GOSHI			Phe						66.67	0	2	0	GROUP281
A0A0B0N5V4	UDP-arabinopyranose mutase 1	GOSAR			Phe						13.39	1.09e-42	4	0	GROUP93
A0A0B0N6X9	40S ribosomal S24-2-like protein	GOSAR			Phe						11.94	5.53e-38	2	1
A0A0B0PHJ5	Succinate dehydrogenase [ubiquinone] iron-sulfur subunit 2, mitochondrial-like protein	GOSAR			Phe						12.12	2.74e-179	3	1
A0A0B0MW98	Enoyl-[acyl-carrier-protein] reductase [NADH], chloroplastic	GOSAR			Phe						12.79	2.21e-82	3	1
A0A0B0NGY3	Chlorophyll a-b binding 7, chloroplastic	GOSAR			Phe						10	7.65e-20	2	2
Q84PG7	Putative quinone oxidoreductase (Fragment)	GOSHI			Phe						66.67	0	2	0	GROUP281
A0A0B0NED0	Annexin-like protein RJ4	GOSAR			Phe						8.28	5.48e-32	2	1
A0A0B0N1G2	NADH-cytochrome b5 reductase 1	GOSAR			Phe						14.29	1.1e-50	2	2
A0A0B0MHR3	40S ribosomal S13	GOSAR			Phe						24.5	5.3e-77	3	0	GROUP24
A0A0B0MZX9	Aspartate aminotransferase, mitochondrial-like protein	GOSAR			Phe						10.43	4.18e-33	3	3
A0A0B0NRJ7	Alpha-1,4-galacturonosyltransferase 1-like protein	GOSAR			Phe						4.02	8.81e-30	2	2
A0A0B0MBF7	Lactoylglutathione lyase	GOSAR			Phe						13.57	2.91e-58	2	2
A0A0B0MIW4	Uncharacterized protein	GOSAR			Phe						7.23	8.25e-15	2	2
A0A0B0Q052	40S ribosomal S13	GOSAR			Phe						17.14	4.48e-67	2	0
A0A0B0P1F0	Kynurenine formamidase	GOSAR			Phe						7.14	2.68e-13	2	2
A0A0B0Q0A0	Mitochondrial-processing peptidase subunit alpha	GOSAR			Phe						7.72	1.26e-121	3	1
A0A0B0N8R7	40S ribosomal S13	GOSAR			Phe						8.61	5.31e-45	2	0
A0A0B0N1J1	Putative beta-D-xylosidase 2-like protein	GOSAR			Phe						7.09	1.97e-38	3	1
A0A0B0MMQ0	3-hydroxypropionyl-coenzyme A dehydratase	GOSAR			Phe						18.18	4.16e-67	3	3
A0A0B0PR10	Uncharacterized protein	GOSAR			Phe						12.54	5.86e-121	2	2
A0A0B0N7A9	Acetyl-coenzyme A carboxylase carboxyl transferase subunit alpha, chloroplastic-like protein	GOSAR			Phe						2.37	1.38e-12	2	2
A0A0B0NJ00	Histone-lysine N-methyltransferase ATX2-like protein	GOSAR			Phe						1.75	8.18e-13	2	2
A0A0B0N2P0	Uncharacterized protein	GOSAR			Phe						5.14	2.66e-16	2	2
A0A0B0MQS3	Eukaryotic peptide chain release factor subunit 1-3-like protein	GOSAR			Phe						5.95	4.17e-111	2	1
A0A0B0NP69	60S ribosomal L4	GOSAR			Phe						18.23	6.74e-107	8	0
A0A0B0PKT7	31 kDa ribonucleoprotein, chloroplastic-like protein	GOSAR			Phe						14.02	5.09e-19	2	2
A0A0B0MLB7	40S ribosomal S14	GOSAR			Phe						24	1.1e-113	2	0	GROUP36
A0A0B0PMW7	Ferritin-3, chloroplastic	GOSAR			Phe						10.04	6.02e-32	2	2
A0A0B0MDW7	40S ribosomal S8	GOSAR			Phe						13.24	7.93e-136	3	0	GROUP18
A0A0B0PY24	Hydroxyacylglutathione hydrolase 3, mitochondrial-like protein	GOSAR			Phe						11.48	5.68e-183	3	3
A0A0B0ME53	Delta-aminolevulinic acid dehydratase, chloroplastic-like protein	GOSAR			Phe						7.44	1.77e-266	3	3
I1T4B2	Non-specific lipid-transfer protein	GOSTO			Phe						40.83	0	8	1
A0A0B0NKS6	Uncharacterized protein	GOSAR			Phe						5.67	3.1e-304	2	0	GROUP127
A0A0B0NNB8	DnaJ protein	GOSAR			Phe						9.36	3.95e-163	4	0	GROUP134
A0A0B0N3G6	Quinone-oxidoreductase , chloroplastic	GOSAR			Phe						11.31	6e-256	2	0
A4L9I3	Protein disulfide-isomerase	GOSHI			Phe						7.07	3.84e-129	5	0	GROUP214
A0A0B0N828	60S ribosomal L12-3-like protein	GOSAR			Phe						16.25	0	3	1
A0A0B0NY76	Putative DNA repair RAD23-3-like protein	GOSAR			Phe						23.42	1.42e-156	3	1
A0A0B0N8G1	65-kDa microtubule-associated 1-like protein	GOSAR			Phe						9.61	2.28e-175	4	2
Q0VH88	3-ketoacyl-CoA reductase 1	GOSHI			Phe						9.06	4.51e-67	2	0	GROUP138
A0A0B0PXN8	Perakine reductase	GOSAR			Phe						22.29	4.13e-208	2	0
A0A0B0MTB3	Protein SEC13	GOSAR			Phe						9.3	3.55e-95	2	1
A0A0B0PNM2	65-kDa microtubule-associated 1-like protein	GOSAR			Phe						4.48	1.18e-107	2	0	GROUP192
A0A0B0MP51	Glutathione reductase, chloroplastic	GOSAR			Phe						10.71	1.18e-147	3	3
A0A0B0PIL6	Dna damage-inducible 1	GOSAR			Phe						11.85	2.07e-107	4	2
A0A0B0NN14	LL-diaminopimelate aminotransferase, chloroplastic-like protein	GOSAR			Phe						6.49	3.68e-36	2	2
A0A0B0PJD7	Eukaryotic translation initiation factor 2D	GOSAR			Phe						7.61	1.23e-32	2	2
A0A0B0MSK6	Heat shock 70 kDa 17-like protein	GOSAR			Phe						4.78	1.59e-80	4	1
A0A0B0PFB0	Uncharacterized protein	GOSAR			Phe						6.99	1.22e-218	2	0
A0A0B0N4B6	40S ribosomal S24-2-like protein	GOSAR			Phe						20.16	4.1e-31	2	0
A9XUG8	Trans-2-enoyl-CoA reductase	GOSHI			Phe						10.32	6.45e-43	2	2
A8WCV2	Low molecular weight heat shock protein	GOSHI			Phe						17.95	9.87e-45	2	2
A0A0B0PSR5	26S proteasome regulatory subunit 4 B-like protein	GOSAR			Phe						26.23	0	7	1
A0A0B0MZ17	Eukaryotic initiation factor iso-4F subunit p82-34	GOSAR			Phe						4.16	1.07e-64	2	0
A0A0B0MBJ0	Ubiquilin-1	GOSAR			Phe						7.62	2.31e-17	2	2
A0A0B0MJH7	Adenylosuccinate synthetase 2, chloroplastic	GOSAR			Phe						7.16	1.19e-32	2	2
A0A0B0N4J1	Chaperone ClpC, chloroplastic	GOSAR			Phe						2.58	9.85e-24	2	2
A0A0B0MEM4	Beta-adaptin-like protein C	GOSAR			Phe						5.32	1.78e-88	4	4
A0A0B0P8D3	DEAD-box ATP-dependent RNA helicase 37-like protein	GOSAR			Phe						3.32	3.69e-38	3	3
A0A0B0NYW8	40S ribosomal S24-2-like protein	GOSAR			Phe						19.4	3.14e-132	2	0	GROUP152
A0A0B0NKA1	Superoxide dismutase [Mn], mitochondrial	GOSAR			Phe						32.9	7.82e-274	6	0
A4L9G4	Protein disulfide-isomerase	GOSRA			Phe						10.3	8.09e-119	4	0
A0A0B0MIT4	40S ribosomal S15	GOSAR			Phe						13.16	2.39e-27	2	0	GROUP26
A0A0B0PP26	Transmembrane 9 superfamily member 4	GOSAR	*	*							7.09	1.5e-69	4	4
Q8L5K5	Fiber cell elongation protein	GOSHI	*	*							8.88	3.15e-39	4	0	GROUP146
Q2QCX8	Brassinosteroid biosynthetic protein DWARF1 (Fragment)	GOSHI	*	*							10.89	3.15e-39	4	0	GROUP146
I1T4A5	Non-specific lipid-transfer protein	GOSSC		*							41.67	0	7	2
P46299	40S ribosomal protein S4	GOSHI		*							14.5	7.63e-86	4	0	GROUP58
A0A0B0PG78	Elongation factor 1-alpha	GOSAR		*							25.84	0	15	0
A0A0B0PKP1	Helicase MOM1-like protein	GOSAR		*							1.17	2.39e-37	4	4
A0A0B0MRF2	Elongation factor 1-alpha	GOSAR		*							30.87	0	17	0
A0A0B0PVC6	Elongation factor 1-alpha	GOSAR		*							26.73	0	17	0
A0A0B0MNR2	60S ribosomal L3	GOSAR		*							4.11	1.21e-126	2	0	GROUP42
C9WF08	Peroxidase	GOSHI		*							12.88	8.81e-67	5	5
A0A0B0NI97	E3 ubiquitin-protein ligase UPL1-like protein	GOSAR		*							0.4	6.55e-13	2	2
A0A0B0MH75	Transcription factor BTF3	GOSAR		*							25.3	3.46e-130	5	0	GROUP23
B8XU22	3-phosphoshikimate 1-carboxyvinyltransferase	GOSHI	*								7.07	6.65e-65	2	0	GROUP34
A0A0B0P862	Uncharacterized protein	GOSAR	*								5.47	1.29e-13	2	2
A0A0B0PKE1	Transcription factor MYB1R1	GOSAR	*								3.4	3.46e-13	2	2
A7Y7Y2	3-phosphoshikimate 1-carboxyvinyltransferase	GOSHI	*								5.57	6.65e-65	2	0	GROUP34
A0A0B0NNT5	Homeobox LUMINIDEPENDENS-like protein	GOSAR	*								1.3	5.46e-12	2	2
A0A0B0PIT7	Helicase required for RNAi-mediated heterochromatin assembly 1	GOSAR	*								13.73	9.42e-57	2	2
B2C1I9	3-phosphoshikimate 1-carboxyvinyltransferase	GOSHI	*								5.57	6.65e-65	2	0	GROUP34
A0A0B0MU71	Clathrin heavy chain 2	GOSAR	*								18.85	0	18	0
A0A0B0NL15	Eukaryotic initiation factor 4A-3	GOSAR	*								9.76	1.82e-31	2	2
Q9M4N5	Acyl-[acyl-carrier-protein] desaturase	GOSHI	*								8.08	3.06e-82	2	0	GROUP277
A0ZZ42	ATP synthase subunit beta, chloroplastic	GOSBA	*								15.06	0	4	1
A0A0B0PFM7	Phospho-2-dehydro-3-deoxyheptonate aldolase 2, chloroplastic	GOSAR	*								12.61	3.62e-120	4	4
A0A076FT34	Polyphenol oxidase-7	GOSHI	*								8.12	1.41e-24	3	1
P46293	40S ribosomal protein S16	GOSHI	*								18.62	3.3e-44	2	0
Q42770	Acyl-[acyl-carrier-protein] desaturase, chloroplastic	GOSHI	*								8.06	3.06e-82	2	0	GROUP277
A0A0B0PRK5	Vesicle-fusing ATPase-like protein	GOSAR	*								5.93	1.33e-49	5	1

## Sheet: Table S2
Table S2. Protein Grouping.
Uniprot ID	Group	Group Members
	Name
A0A067XV71	1	A0A067XV71,A0A0B0NJM0
Q84K64	10	A0A0B0M9E8,A0A0B0MD43,A0A0B0MJ90,A0A0B0ML50,A0A0B0N1K8,A0A0B0N429,A0A0B0NCL2,A0A0B0NF86,A0A0B0NH60,A0A0B0NPP9,A0A0B0NX44,A0A0B0P108,A0A0B0PXZ9,A0A0B0PZW6,Q84K64,Q84K93,Q84YH3,Q84YH4,Q84YH5
Q84K93	10	A0A0B0M9E8,A0A0B0MD43,A0A0B0MJ90,A0A0B0ML50,A0A0B0N1K8,A0A0B0N429,A0A0B0NCL2,A0A0B0NF86,A0A0B0NH60,A0A0B0NPP9,A0A0B0NX44,A0A0B0P108,A0A0B0PXZ9,A0A0B0PZW6,Q84K64,Q84K93,Q84YH3,Q84YH4,Q84YH5
A0A0B0N7M9	100	A0A0B0N7M9,A0A0B0NEE4
Q6DXR9	101	A0A0B0N7Z3,A0A0B0NM75,A0A0B0P3N6,A0A0B0PKQ6,B2ZAU6,Q6DXR9
A0A0B0N8P5	102	A0A0B0N8P5,A0A0B0PNQ8
S4U1Y3	103	A0A0B0N962,A0A0B0NGY8,S4U1Y3
Q3LUM1	104	A0A0B0N991,Q3LUM1
A9PL21	105	A0A0B0NAM9,A9PL21
A0A0B0NBX0	106	A0A0B0NBX0,A0A0B0NIW5
O49069	107	A0A0B0NC79,O49069
A0A0B0NCH5	108	A0A0B0NCH5,A0A0B0NZN6
A0A0B0NCH7	109	A0A0B0NCH7,A0A0B0PJN9,A0A0B0PL84
A0A0B0MAY3	11	A0A0B0MAY3,A0A0B0P1U5
A0A0B0NCI2	110	A0A0B0NCI2,A0A0B0P2X8,A0A0B0PW06
S5G971	111	A0A0B0NCP3,P93158,S5G971
P93158	111	A0A0B0NCP3,P93158,S5G971
H2D036	112	A0A0B0NDA3,H2D036,H2D037
H2D037	112	A0A0B0NDA3,H2D036,H2D037
A0A0B0NDJ0	113	A0A0B0NDJ0,A0A0B0NGH4
A0A0B0NE51	114	A0A0B0NE51,A0A0B0NH53
F8TRV3	115	A0A0B0NE67,F8TRV3
B6REZ8	116	A0A0B0NEE3,B6REZ8
Q2I824	118	A0A0B0NFX6,Q2I824
A0A0B0MB04	12	A0A0B0MB04,A0A0B0MER5
O22582	120	A0A0B0NGQ0,O22582
A0A0B0NI15	121	A0A0B0NI15,A0A0B0NN35
E2GMU5	123	A0A0B0NJ77,A0A0B0PHI5,E2GMU5
A0A0B0NJG7	124	A0A0B0NJG7,A0A0B0P3B6
A0A0B0NJI2	125	A0A0B0NJI2,A0A0B0NPK5
A8IMB0	126	A0A0B0NKK0,A8IMB0
A0A0B0NKS6	127	A0A0B0NKS6,I6U6M6
A0A0B0NLF0	128	A0A0B0NLF0,A0A0B0PZJ5
A0A0B0MBC1	13	A0A0B0MBC1,A0A0B0NHT6,A0A0B0NMD8,A0A0B0PWP4
D6N3G5	130	A0A0B0NMC0,A0A0B0NQW1,D6N3G5
A0A0B0NMG7	131	A0A0B0NMG7,A0A0B0PXW0
D2D2Z8	133	A0A0B0NN51,D2D2Z8
A0A0B0NNB8	134	A0A0B0NNB8,A0A0B0NTT0
A0A0B0NNV6	135	A0A0B0NNV6,A0A0B0PVW4
A0A0B0NP68	136	A0A0B0NP68,A0A0B0NWU7
P30567	137	A0A0B0NPH1,P30567
Q0VH88	138	A0A0B0NPL1,Q0VH88
Q9FUI6	139	A0A0B0NPS8,Q9FUI6
D2D305	14	A0A0B0MBW3,D2D305
C6GFP3	140	A0A0B0NPZ5,C6GFP3
A0A0B0NR35	141	A0A0B0NR35,A0A0B0PII7
A0A0B0NRD0	142	A0A0B0NRD0,A0A0B0NU96
A1XJ43	143	A0A0B0NSP1,A1XJ43,F1BWW8,F1BWW9,F1BWX0,F1BWX1,I1T3R1,I1T3R2,I1T3R3,I1T3R5,I1T3R6,I1T3R7,I1T3R8,I1T3S0,I1T3S2,I1T3S4,I1T3S5,I1T3S6,I1T3T0,I1T3T1,I1T3T2,I1T3T3,I1T3T4
I1T3S5	143	A0A0B0NSP1,A1XJ43,F1BWW8,F1BWW9,F1BWX0,F1BWX1,I1T3R1,I1T3R2,I1T3R3,I1T3R5,I1T3R6,I1T3R7,I1T3R8,I1T3S0,I1T3S2,I1T3S4,I1T3S5,I1T3S6,I1T3T0,I1T3T1,I1T3T2,I1T3T3,I1T3T4
F1BWX1	143	A0A0B0NSP1,A1XJ43,F1BWW8,F1BWW9,F1BWX0,F1BWX1,I1T3R1,I1T3R2,I1T3R3,I1T3R5,I1T3R6,I1T3R7,I1T3R8,I1T3S0,I1T3S2,I1T3S4,I1T3S5,I1T3S6,I1T3T0,I1T3T1,I1T3T2,I1T3T3,I1T3T4
I1T3S6	143	A0A0B0NSP1,A1XJ43,F1BWW8,F1BWW9,F1BWX0,F1BWX1,I1T3R1,I1T3R2,I1T3R3,I1T3R5,I1T3R6,I1T3R7,I1T3R8,I1T3S0,I1T3S2,I1T3S4,I1T3S5,I1T3S6,I1T3T0,I1T3T1,I1T3T2,I1T3T3,I1T3T4
Q43432	144	A0A0B0NTB5,A0A0B0PNB1,A0A0B0Q099,Q43432
E9L0E1	145	A0A0B0NU25,E9L0E1
Q8L5K5	146	A0A0B0NV37,Q2QCX8,Q8L5K5
Q2QCX8	146	A0A0B0NV37,Q2QCX8,Q8L5K5
A0A0B0NWK4	147	A0A0B0NWK4,A0A0B0P7U3
D2D306	148	A0A0B0NWL9,D2D306
D2D300	149	A0A0B0NX23,D2D300
A0A0B0MCS2	15	A0A0B0MCS2,A0A0B0P885,A0A0B0PNM5,A0A0B0PYJ1
B1NHU0	150	A0A0B0NX42,B1NHU0,D8FSJ8
D8FSJ8	150	A0A0B0NX42,B1NHU0,D8FSJ8
A0A0B0NYW8	152	A0A0B0NYW8,A0A0B0P317
A0A0B0P0M0	153	A0A0B0P0M0,A0A0B0P775
A9PL18	154	A0A0B0P0U7,A9PL18
A0A0B0P197	155	A0A0B0P197,A0A0B0PE15
Q9XER8	156	A0A0B0P1J3,Q9XER8
A0A0B0P1U6	157	A0A0B0P1U6,A0A0B0Q1P4
A0A0B0P260	158	A0A0B0P260,A0A0B0P6I2
A9PL15	159	A0A0B0P267,A9PL15
R9QPU3	16	A0A0B0MDS0,R9QPU3
A0A0B0P3P4	160	A0A0B0P3P4,A0A0B0P9H4
D2D2Z2	161	A0A0B0P581,D2D2Z2
Q8VWN8	162	A0A0B0P5T6,Q0PW29,Q8VWN8
Q0PW29	162	A0A0B0P5T6,Q0PW29,Q8VWN8
L7NUA2	163	A0A0B0P6J8,L7NUA2
G8XR16	164	A0A0B0P785,G8XR16
A0A0B0PAE7	166	A0A0B0PAE7,A0A0B0PC06
D9Z6D4	167	A0A0B0PAG3,D9Z6D4
A0A0B0PAN0	168	A0A0B0PAN0,A0A0B0PMV7
A0A0B0PAN7	169	A0A0B0PAN7,A0A0B0PER1
G8XV53	17	A0A0B0MDT5,G8XV53
I1T421	170	A0A0B0PB18,B2ZAU3,F1BWZ5,F1BWZ7,F1BWZ9,I1T410,I1T411,I1T413,I1T415,I1T417,I1T419,I1T421,I1T423,I1T424,I1T425,I1T426,I1T427,I1T428,I1T429,Q1EG93
F1BWZ9	170	A0A0B0PB18,B2ZAU3,F1BWZ5,F1BWZ7,F1BWZ9,I1T410,I1T411,I1T413,I1T415,I1T417,I1T419,I1T421,I1T423,I1T424,I1T425,I1T426,I1T427,I1T428,I1T429,Q1EG93
Q1EG93	170	A0A0B0PB18,B2ZAU3,F1BWZ5,F1BWZ7,F1BWZ9,I1T410,I1T411,I1T413,I1T415,I1T417,I1T419,I1T421,I1T423,I1T424,I1T425,I1T426,I1T427,I1T428,I1T429,Q1EG93
D2D336	171	A0A0B0PB99,D2D336
B6REZ9	172	A0A0B0PBR0,B6REZ9
A0A0B0PCY1	173	A0A0B0PCY1,A0A0B0PHH6
Q6DXU0	174	A0A0B0PD98,B2ZAR1,Q6DXS7,Q6DXU0
Q6DXS7	174	A0A0B0PD98,B2ZAR1,Q6DXS7,Q6DXU0
D2D328	175	A0A0B0PDE4,D2D328
A0A0B0PEC4	176	A0A0B0PEC4,Q5Y370
A3F7Q2	177	A0A0B0PEQ9,A3F7Q2
A0A0B0PF28	178	A0A0B0PF28,A0A0B0PKU1
G9B5Y5	179	A0A0B0PFB8,G9B5P7,G9B5P9,G9B5Q0,G9B5Q2,G9B5Q4,G9B5T3,G9B5T5,G9B5T9,G9B5U3,G9B5U8,G9B5U9,G9B5V0,G9B5V1,G9B5V2,G9B5V4,G9B5X0,G9B5X1,G9B5X6,G9B5X8,G9B5Y0,G9B5Y3,G9B5Y4,G9B5Y5,G9B606,G9B607,G9B611,G9B612,G9B613,G9B615,G9B617
G9B617	179	A0A0B0PFB8,G9B5P7,G9B5P9,G9B5Q0,G9B5Q2,G9B5Q4,G9B5T3,G9B5T5,G9B5T9,G9B5U3,G9B5U8,G9B5U9,G9B5V0,G9B5V1,G9B5V2,G9B5V4,G9B5X0,G9B5X1,G9B5X6,G9B5X8,G9B5Y0,G9B5Y3,G9B5Y4,G9B5Y5,G9B606,G9B607,G9B611,G9B612,G9B613,G9B615,G9B617
G9B5V4	179	A0A0B0PFB8,G9B5P7,G9B5P9,G9B5Q0,G9B5Q2,G9B5Q4,G9B5T3,G9B5T5,G9B5T9,G9B5U3,G9B5U8,G9B5U9,G9B5V0,G9B5V1,G9B5V2,G9B5V4,G9B5X0,G9B5X1,G9B5X6,G9B5X8,G9B5Y0,G9B5Y3,G9B5Y4,G9B5Y5,G9B606,G9B607,G9B611,G9B612,G9B613,G9B615,G9B617
G9B5P9	179	A0A0B0PFB8,G9B5P7,G9B5P9,G9B5Q0,G9B5Q2,G9B5Q4,G9B5T3,G9B5T5,G9B5T9,G9B5U3,G9B5U8,G9B5U9,G9B5V0,G9B5V1,G9B5V2,G9B5V4,G9B5X0,G9B5X1,G9B5X6,G9B5X8,G9B5Y0,G9B5Y3,G9B5Y4,G9B5Y5,G9B606,G9B607,G9B611,G9B612,G9B613,G9B615,G9B617
G9B5T5	179	A0A0B0PFB8,G9B5P7,G9B5P9,G9B5Q0,G9B5Q2,G9B5Q4,G9B5T3,G9B5T5,G9B5T9,G9B5U3,G9B5U8,G9B5U9,G9B5V0,G9B5V1,G9B5V2,G9B5V4,G9B5X0,G9B5X1,G9B5X6,G9B5X8,G9B5Y0,G9B5Y3,G9B5Y4,G9B5Y5,G9B606,G9B607,G9B611,G9B612,G9B613,G9B615,G9B617
G9B5Y0	179	A0A0B0PFB8,G9B5P7,G9B5P9,G9B5Q0,G9B5Q2,G9B5Q4,G9B5T3,G9B5T5,G9B5T9,G9B5U3,G9B5U8,G9B5U9,G9B5V0,G9B5V1,G9B5V2,G9B5V4,G9B5X0,G9B5X1,G9B5X6,G9B5X8,G9B5Y0,G9B5Y3,G9B5Y4,G9B5Y5,G9B606,G9B607,G9B611,G9B612,G9B613,G9B615,G9B617
A0A0B0MDW7	18	A0A0B0MDW7,A0A0B0MWW8,A0A0B0N5H3,A0A0B0P0A4
Q4JHK7	180	A0A0B0PG65,Q4JHK7
A0A0B0PGH7	181	A0A0B0PGH7,A0A0B0PYN0
A0A0B0PIH8	182	A0A0B0PIH8,A0A0B0PMX6
A3F7Q3	183	A0A0B0PIS0,A3F7Q3
D2D2Z7	184	A0A0B0PIV9,D2D2Z7
J7FXM2	185	A0A0B0PJ28,J7FXM2
A0A0B0PJL5	186	A0A0B0PJL5,A0A0B0PP37
A9PL19	187	A0A0B0PJX6,A9PL19
A0A0B0PL74	188	A0A0B0PL74,A0A0B0PRY9
K9JDH1	189	A0A0B0PLA9,K9JDH1
H2D5S6	19	A0A0B0MFF1,A0A0B0MKG4,H2D5S6
Q9FUI5	190	A0A0B0PLL3,B9VRH3,Q9FUI5
A0A0B0PNM2	192	A0A0B0PNM2,A0A0B0PZP3
A0A0B0PNV9	193	A0A0B0PNV9,A0A0B0PQ32
O23946	194	A0A0B0PPL5,O23946
D3Y5L7	195	A0A0B0PRN4,A2IBF9,B5G4Z7,D3Y5L7
A2IBF9	195	A0A0B0PRN4,A2IBF9,B5G4Z7,D3Y5L7
F4YAW3	196	A0A0B0PSM7,F4YAW3
A1XJ49	197	A0A0B0PSV4,A1XJ46,A1XJ49,Q208T5
A1XJ46	197	A0A0B0PSV4,A1XJ46,A1XJ49,Q208T5
Q208T5	197	A0A0B0PSV4,A1XJ46,A1XJ49,Q208T5
B6RF01	198	A0A0B0PSY7,A0A0B0PYK3,B6RF01
A0A0B0PTQ0	199	A0A0B0PTQ0,A0A0B0PZB7
A0A075C4Z3	2	A0A075C4Z3,A0A0B0P7K2
E3UZQ5	20	A0A0B0MFL2,E3UZQ5
O81221	200	A0A0B0PTR5,O81221
A0A0B0PU28	201	A0A0B0PU28,A0A0B0PYI6
Q3LUM0	202	A0A0B0PU42,Q3LUM0
A0A0B0PV28	203	A0A0B0PV28,A0A0B0PWP9
Q3LUM3	204	A0A0B0PX04,Q3LUM3
D2WK32	205	A0A0B0PXQ5,D2WK32
E0XJL2	206	A0A0B0PXT5,E0XJL2
A0A0B0PYB6	207	A0A0B0PYB6,A0A0B0Q1X4
A0A0B0PZH4	208	A0A0B0PZH4,A1ED47
A0A0B0Q2K0	209	A0A0B0Q2K0,G8DRW0
A0A0B0MG88	21	A0A0B0MG88,A0A0B0P962
A2IBG2	211	A2IBG2,C8YQV1,Q7PC64
C8YQV1	211	A2IBG2,C8YQV1,Q7PC64
A4L9H3	212	A4L9G2,A4L9H3
A4L9I3	214	A4L9H0,A4L9I3
A6MUT1	215	A6MUT1,Q8W4Z7
Q8W4Z7	215	A6MUT1,Q8W4Z7
O23952	216	A6YR43,A6YR63,O23952
A6YR63	216	A6YR43,A6YR63,O23952
A6YR43	216	A6YR43,A6YR63,O23952
A6YR66	217	A6YR45,A6YR46,A6YR47,A6YR48,A6YR62,A6YR65,A6YR66
A6YR48	217	A6YR45,A6YR46,A6YR47,A6YR48,A6YR62,A6YR65,A6YR66
A6YR50	218	A6YR50,A6YR51,A6YR52,A6YR69,A6YR70,B5G506
A7TUG4	219	A7TUG4,O49200,U5HU10,U5HUL1
O49200	219	A7TUG4,O49200,U5HU10,U5HUL1
J7G3S1	22	A0A0B0MH24,J7G3S1
Q9ZWM6	220	A7XZR0,F1BWY3,F1BWY5,I1T3W3,I1T3W5,I1T3W7,I1T3W9,I1T3X1,I1T3X3,Q9ZWM6
I1T3X3	220	A7XZR0,F1BWY3,F1BWY5,I1T3W3,I1T3W5,I1T3W7,I1T3W9,I1T3X1,I1T3X3,Q9ZWM6
Q7Y253	221	A9P7F0,D3U1G2,D3U1G3,Q7Y253
A9P7F0	221	A9P7F0,D3U1G2,D3U1G3,Q7Y253
B1NHU5	222	A9XTK9,B1NHU5
A9XTK9	222	A9XTK9,B1NHU5
B1NHU2	223	B1NHU2,S5R7K4
B2KL33	224	B2KL33,B2KL34,B7SCZ7,O23950,Q7Y252
Q7Y252	224	B2KL33,B2KL34,B7SCZ7,O23950,Q7Y252
B2KL34	224	B2KL33,B2KL34,B7SCZ7,O23950,Q7Y252
O23950	224	B2KL33,B2KL34,B7SCZ7,O23950,Q7Y252
B2KL35	225	B2KL35,B7SCZ6
Q45QJ1	226	B2LYR7,Q3SAX0,Q45QJ1
Q3SAX0	226	B2LYR7,Q3SAX0,Q45QJ1
B2LYR7	226	B2LYR7,Q3SAX0,Q45QJ1
F1BX00	227	B2ZAR7,F1BWZ6,F1BX00,I1T407,I1T412,I1T414,I1T416,I1T418,I1T420,I1T422,I1T430,P93155
I1T422	227	B2ZAR7,F1BWZ6,F1BX00,I1T407,I1T412,I1T414,I1T416,I1T418,I1T420,I1T422,I1T430,P93155
P93155	227	B2ZAR7,F1BWZ6,F1BX00,I1T407,I1T412,I1T414,I1T416,I1T418,I1T420,I1T422,I1T430,P93155
D4P4T8	228	B5B3R1,D4P4T8
D4P4U1	229	B5B3R2,D4P4U1
A0A0B0MH75	23	A0A0B0MH75,A0A0B0N971
Q6JX04	232	B5G509,Q6JX04
C0KDV9	233	C0KDV9,Q6VAG0
Q6VAG0	233	C0KDV9,Q6VAG0
C6ZDB0	234	C6ZDB0,D2D312
D2D312	234	C6ZDB0,D2D312
I1T4R2	235	C8YQV0,I1T4R2
C8YQV0	235	C8YQV0,I1T4R2
E0ADH7	236	E0ADH7,G9HVS0
V5MYQ4	237	E2GMU6,V5MYQ4
E2GMU6	237	E2GMU6,V5MYQ4
E3UZQ6	238	E3UZI7,E3UZQ6
E3UZI7	238	E3UZI7,E3UZQ6
E3UZQ7	239	E3UZI8,E3UZQ7
E3UZI8	239	E3UZI8,E3UZQ7
A0A0B0MHR3	24	A0A0B0MHR3,A0A0B0N9A9,A0A0B0PM59
Q2L917	240	F1AMI1,F4YD48,H2B860,H2B8E3,H2B8M6,H2B8V3,H2B9C5,H9LHD8,H9LIA0,I6LR37,Q2L917,Q9XQG0
H9LIA0	240	F1AMI1,F4YD48,H2B860,H2B8E3,H2B8M6,H2B8V3,H2B9C5,H9LHD8,H9LIA0,I6LR37,Q2L917,Q9XQG0
Q9XQG0	240	F1AMI1,F4YD48,H2B860,H2B8E3,H2B8M6,H2B8V3,H2B9C5,H9LHD8,H9LIA0,I6LR37,Q2L917,Q9XQG0
F1BWW7	241	F1BWW7,I1T3R9,I1T3S1,I1T3S3
Q7XZJ9	242	F1BWX4,F1BWX5,I1T3T6,I1T3T7,I1T3T8,I1T3U0,I1T3U2,I1T3U3,I1T3U7,I1T3U8,I1T3V0,I1T3V1,I1T3V2,I1T3V3,I1T3V4,I1T3V5,I1T3V6,I1T3V7,I1T3V8,Q7XZJ0,Q7XZJ7,Q7XZJ9,Q7XZK0
I1T3V0	242	F1BWX4,F1BWX5,I1T3T6,I1T3T7,I1T3T8,I1T3U0,I1T3U2,I1T3U3,I1T3U7,I1T3U8,I1T3V0,I1T3V1,I1T3V2,I1T3V3,I1T3V4,I1T3V5,I1T3V6,I1T3V7,I1T3V8,Q7XZJ0,Q7XZJ7,Q7XZJ9,Q7XZK0
Q7XZJ7	242	F1BWX4,F1BWX5,I1T3T6,I1T3T7,I1T3T8,I1T3U0,I1T3U2,I1T3U3,I1T3U7,I1T3U8,I1T3V0,I1T3V1,I1T3V2,I1T3V3,I1T3V4,I1T3V5,I1T3V6,I1T3V7,I1T3V8,Q7XZJ0,Q7XZJ7,Q7XZJ9,Q7XZK0
Q7XZK0	242	F1BWX4,F1BWX5,I1T3T6,I1T3T7,I1T3T8,I1T3U0,I1T3U2,I1T3U3,I1T3U7,I1T3U8,I1T3V0,I1T3V1,I1T3V2,I1T3V3,I1T3V4,I1T3V5,I1T3V6,I1T3V7,I1T3V8,Q7XZJ0,Q7XZJ7,Q7XZJ9,Q7XZK0
Q7XZJ0	242	F1BWX4,F1BWX5,I1T3T6,I1T3T7,I1T3T8,I1T3U0,I1T3U2,I1T3U3,I1T3U7,I1T3U8,I1T3V0,I1T3V1,I1T3V2,I1T3V3,I1T3V4,I1T3V5,I1T3V6,I1T3V7,I1T3V8,Q7XZJ0,Q7XZJ7,Q7XZJ9,Q7XZK0
F1BWY1	243	F1BWY1,I1T898,I1T899,I1T8A0,I1T8A5,I1T8A7,I1T8B9,I1T8C0
F1BWY8	244	F1BWY4,F1BWY6,F1BWY8,I1T3W4,I1T3W6,I1T3W8
Q6X680	245	F1BWY9,F1BWZ1,F1BWZ3,I1T3Y7,I1T3Y9,I1T3Z3,I1T3Z5,I1T3Z7,I1T3Z8,Q6PW04,Q6X680
I1T3Z8	245	F1BWY9,F1BWZ1,F1BWZ3,I1T3Y7,I1T3Y9,I1T3Z3,I1T3Z5,I1T3Z7,I1T3Z8,Q6PW04,Q6X680
I1T3Z7	245	F1BWY9,F1BWZ1,F1BWZ3,I1T3Y7,I1T3Y9,I1T3Z3,I1T3Z5,I1T3Z7,I1T3Z8,Q6PW04,Q6X680
Q6PW04	245	F1BWY9,F1BWZ1,F1BWZ3,I1T3Y7,I1T3Y9,I1T3Z3,I1T3Z5,I1T3Z7,I1T3Z8,Q6PW04,Q6X680
F1BWZ3	245	F1BWY9,F1BWZ1,F1BWZ3,I1T3Y7,I1T3Y9,I1T3Z3,I1T3Z5,I1T3Z7,I1T3Z8,Q6PW04,Q6X680
Q2UZT3	246	F1BWZ0,F1BWZ2,I1T3Y3,I1T3Y4,I1T3Y5,I1T3Y6,I1T3Y8,I1T3Z0,I1T3Z2,I1T3Z4,I1T3Z6,I1T3Z9,I1T400,I1T401,I1T402,I1T403,I1T404,I1T405,I1T406,Q2UZT3
F1BX29	247	F1BX25,F1BX27,F1BX29,I1T4A9,I1T4B1,I1T4B3,I1T4B5,I1T4B7,Q4TZT3,Q4TZT4
Q4TZT3	247	F1BX25,F1BX27,F1BX29,I1T4A9,I1T4B1,I1T4B3,I1T4B5,I1T4B7,Q4TZT3,Q4TZT4
I1T4B7	247	F1BX25,F1BX27,F1BX29,I1T4A9,I1T4B1,I1T4B3,I1T4B5,I1T4B7,Q4TZT3,Q4TZT4
Q4TZT4	247	F1BX25,F1BX27,F1BX29,I1T4A9,I1T4B1,I1T4B3,I1T4B5,I1T4B7,Q4TZT3,Q4TZT4
I1T4B8	248	F1BX26,F1BX28,F1BX30,I1T4B0,I1T4B6,I1T4B8
F1BX30	248	F1BX26,F1BX28,F1BX30,I1T4B0,I1T4B6,I1T4B8
I1T4R1	249	F1BX55,G9BRX7,I1T4Q1,I1T4Q3,I1T4Q7,I1T4Q9,I1T4R1
F1BX56	250	F1BX56,F1BX58,I1T4P9,I1T4Q0,I1T4Q2,I1T4Q8,I1T4R0,I1T4R5,I1T4R6,I1T4R8
G1FNX7	251	G1FNX7,G1FNX9,G1FNY0
G9B5W8	252	G9B5N3,G9B5N7,G9B5P1,G9B5P2,G9B5W3,G9B5W4,G9B5W5,G9B5W8
G9B5N7	252	G9B5N3,G9B5N7,G9B5P1,G9B5P2,G9B5W3,G9B5W4,G9B5W5,G9B5W8
G9B5R7	253	G9B5R5,G9B5R6,G9B5R7,G9B5Y7,G9B5Y8,G9B5Y9
G9B5U7	254	G9B5U4,G9B5U5,G9B5U7
G9BRX6	255	G9BRX6,I6QYQ8
G9BRX8	256	G9BRX8,G9BRX9
I1T3R4	258	I1T3R4,I1T3S7,I1T3S8
I1T3V9	259	I1T3V9,I1T3W0,I1T3W2,I1T3X5,I1T3X6,I1T3X7,I1T3X8,I1T3Y0,I1T3Y2
A0A0B0MIT4	26	A0A0B0MIT4,A0A0B0MLM9,A0A0B0NF01,A0A0B0PKT9
I1T3X0	260	I1T3X0,I1T3X2
I1T3X9	261	I1T3X9,I1T3Y1
I1T408	262	I1T408,I1T409
I1T458	263	I1T458,I1T471,I1T472
Q283Q7	264	I1T469,Q283Q7,Q7Y254
I1T469	264	I1T469,Q283Q7,Q7Y254
Q7Y254	264	I1T469,Q283Q7,Q7Y254
I1T4A3	265	I1T4A3,I1T4C6
I1T4A6	266	I1T4A6,I1T4B9,I1T4C0
I1T4C3	267	I1T4C3,I1T4C5
I1T4P7	268	I1T4P7,I1T4Q6,I1T4S0
I1T4P8	269	I1T4P8,I1T4R9
A0A0B0MJ37	27	A0A0B0MJ37,A0A0B0NPI8,A0A0B0PPR3
I1T4R3	270	I1T4R3,I1T4R4
I1T8A1	271	I1T8A1,I1T8A9,I1T8B3,I1T8B4,I1T8B5,I1T8B6,I1T8B7
I1T8A3	272	I1T8A3,I1T8B1
S5G619	273	M4N0S7,S5G619
Q7G0E8	274	O82791,O82792,Q7G0B3,Q7G0D5,Q7G0E1,Q7G0E8,Q7G0F1,Q7G0G3,Q9S7X0,Q9SP66,Q9SP69,Q9SP70,Q9SP71,Q9SP75,Q9SP86,Q9SP88,Q9SP91,Q9XFA6,Q9XFA7,Q9XFA8
O82791	274	O82791,O82792,Q7G0B3,Q7G0D5,Q7G0E1,Q7G0E8,Q7G0F1,Q7G0G3,Q9S7X0,Q9SP66,Q9SP69,Q9SP70,Q9SP71,Q9SP75,Q9SP86,Q9SP88,Q9SP91,Q9XFA6,Q9XFA7,Q9XFA8
Q7G0F1	274	O82791,O82792,Q7G0B3,Q7G0D5,Q7G0E1,Q7G0E8,Q7G0F1,Q7G0G3,Q9S7X0,Q9SP66,Q9SP69,Q9SP70,Q9SP71,Q9SP75,Q9SP86,Q9SP88,Q9SP91,Q9XFA6,Q9XFA7,Q9XFA8
Q7G0B3	274	O82791,O82792,Q7G0B3,Q7G0D5,Q7G0E1,Q7G0E8,Q7G0F1,Q7G0G3,Q9S7X0,Q9SP66,Q9SP69,Q9SP70,Q9SP71,Q9SP75,Q9SP86,Q9SP88,Q9SP91,Q9XFA6,Q9XFA7,Q9XFA8
Q7G0G3	274	O82791,O82792,Q7G0B3,Q7G0D5,Q7G0E1,Q7G0E8,Q7G0F1,Q7G0G3,Q9S7X0,Q9SP66,Q9SP69,Q9SP70,Q9SP71,Q9SP75,Q9SP86,Q9SP88,Q9SP91,Q9XFA6,Q9XFA7,Q9XFA8
P93156	275	P93156,Q7XB32,Q7XB33,Q7XB35
Q42762	276	Q42762,Q43129,Q4TZT5
Q4TZT5	276	Q42762,Q43129,Q4TZT5
Q43129	276	Q42762,Q43129,Q4TZT5
Q9M4N5	277	Q42770,Q9M4N5
Q42770	277	Q42770,Q9M4N5
Q9XER0	278	Q4TZT0,Q6UA07,Q9XER0
Q4TZT0	278	Q4TZT0,Q6UA07,Q9XER0
A0A0B0MJA6	28	A0A0B0MJA6,A0A0B0NG43,A0A0B0NQV4
Q7G0F8	280	Q7G0C5,Q7G0C6,Q7G0D7,Q7G0F2,Q7G0F4,Q7G0F8,Q7G0G5,Q944V3,Q944V4,Q944V5,Q944V6,Q9S7D4,Q9S7T3,Q9SP67,Q9SP68,Q9SP72,Q9SP73,Q9SP74,Q9SP77,Q9SP78,Q9SP79,Q9SP80,Q9SP81,Q9SP87,Q9SP89,Q9SP90,Q9SP92
Q7G0F2	280	Q7G0C5,Q7G0C6,Q7G0D7,Q7G0F2,Q7G0F4,Q7G0F8,Q7G0G5,Q944V3,Q944V4,Q944V5,Q944V6,Q9S7D4,Q9S7T3,Q9SP67,Q9SP68,Q9SP72,Q9SP73,Q9SP74,Q9SP77,Q9SP78,Q9SP79,Q9SP80,Q9SP81,Q9SP87,Q9SP89,Q9SP90,Q9SP92
Q7G0G5	280	Q7G0C5,Q7G0C6,Q7G0D7,Q7G0F2,Q7G0F4,Q7G0F8,Q7G0G5,Q944V3,Q944V4,Q944V5,Q944V6,Q9S7D4,Q9S7T3,Q9SP67,Q9SP68,Q9SP72,Q9SP73,Q9SP74,Q9SP77,Q9SP78,Q9SP79,Q9SP80,Q9SP81,Q9SP87,Q9SP89,Q9SP90,Q9SP92
Q7G0C6	280	Q7G0C5,Q7G0C6,Q7G0D7,Q7G0F2,Q7G0F4,Q7G0F8,Q7G0G5,Q944V3,Q944V4,Q944V5,Q944V6,Q9S7D4,Q9S7T3,Q9SP67,Q9SP68,Q9SP72,Q9SP73,Q9SP74,Q9SP77,Q9SP78,Q9SP79,Q9SP80,Q9SP81,Q9SP87,Q9SP89,Q9SP90,Q9SP92
Q7G0C5	280	Q7G0C5,Q7G0C6,Q7G0D7,Q7G0F2,Q7G0F4,Q7G0F8,Q7G0G5,Q944V3,Q944V4,Q944V5,Q944V6,Q9S7D4,Q9S7T3,Q9SP67,Q9SP68,Q9SP72,Q9SP73,Q9SP74,Q9SP77,Q9SP78,Q9SP79,Q9SP80,Q9SP81,Q9SP87,Q9SP89,Q9SP90,Q9SP92
Q7G0F4	280	Q7G0C5,Q7G0C6,Q7G0D7,Q7G0F2,Q7G0F4,Q7G0F8,Q7G0G5,Q944V3,Q944V4,Q944V5,Q944V6,Q9S7D4,Q9S7T3,Q9SP67,Q9SP68,Q9SP72,Q9SP73,Q9SP74,Q9SP77,Q9SP78,Q9SP79,Q9SP80,Q9SP81,Q9SP87,Q9SP89,Q9SP90,Q9SP92
Q84PG8	281	Q84PG7,Q84PG8,Q84PG9,Q84PH0
Q84PG7	281	Q84PG7,Q84PG8,Q84PG9,Q84PH0
Q8H6M2	282	Q8H6M2,Q8H6M9
Q8H6M9	282	Q8H6M2,Q8H6M9
Q8H6M8	283	Q8H6M5,Q8H6M8
Q8H6M5	283	Q8H6M5,Q8H6M8
Q9FVA5	284	Q9FVA5,U5HTS4,U5HTT4
Q9M5N7	285	Q9M5N4,Q9M5N6,Q9M5N7,Q9M5N8
Q9M5N8	285	Q9M5N4,Q9M5N6,Q9M5N7,Q9M5N8
Q9M6B6	286	Q9M6B6,U5HU07,U5HU82
S4TJ55	287	Q9M6B7,S4TJ55,U5HTS6,U5HUL5
Q9M6B7	287	Q9M6B7,S4TJ55,U5HTS6,U5HUL5
Q9M6B8	288	Q9M6B8,S4TIK6,U5HTT6,U5HU80
S4TIK6	288	Q9M6B8,S4TIK6,U5HTT6,U5HU80
Q9S7S9	289	Q9S7S9,Q9SP76
Q7XZI7	29	A0A0B0MJF2,A0A0B0NYZ0,B8YPL3,B8YPL4,Q7XZI7,Q7XZJ2,Q7XZJ5
B8YPL3	29	A0A0B0MJF2,A0A0B0NYZ0,B8YPL3,B8YPL4,Q7XZI7,Q7XZJ2,Q7XZJ5
B8YPL4	29	A0A0B0MJF2,A0A0B0NYZ0,B8YPL3,B8YPL4,Q7XZI7,Q7XZJ2,Q7XZJ5
Q7XZJ2	29	A0A0B0MJF2,A0A0B0NYZ0,B8YPL3,B8YPL4,Q7XZI7,Q7XZJ2,Q7XZJ5
Q7XZJ5	29	A0A0B0MJF2,A0A0B0NYZ0,B8YPL3,B8YPL4,Q7XZI7,Q7XZJ2,Q7XZJ5
Q9SP82	290	Q9SP82,Q9SP83,Q9SP85
A0A0B0MJM0	30	A0A0B0MJM0,A0A0B0MNR4
A0A0B0MJM2	31	A0A0B0MJM2,A0A0B0MML8,A0A0B0P0N5
A0A0B0MK64	33	A0A0B0MK64,A0A0B0PH59
B8XU22	34	A0A0B0MKL1,A7Y7Y2,B2C1I9,B8XU22
A7Y7Y2	34	A0A0B0MKL1,A7Y7Y2,B2C1I9,B8XU22
B2C1I9	34	A0A0B0MKL1,A7Y7Y2,B2C1I9,B8XU22
D2D2Z6	35	A0A0B0ML08,D2D2Z6
A0A0B0MLB7	36	A0A0B0MLB7,A0A0B0MQY4,A0A0B0N0L9,A0A0B0PCW9
A0A0B0MLK3	37	A0A0B0MLK3,M4M6P8
A0A0B0MLR9	38	A0A0B0MLR9,A0A0B0NCN7
A0A0B0MM48	39	A0A0B0MM48,A0A0B0MSJ5
A0A0B0MMA2	40	A0A0B0MMA2,A0A0B0NUL3,A0A0B0PIG6
D2D307	41	A0A0B0MMG0,D2D307
A0A0B0MNR2	42	A0A0B0MNR2,A0A0B0NBN9,A0A0B0NMM8,A0A0B0NXZ9
A0A0B0MNU0	43	A0A0B0MNU0,G9BRX5
A8WCU6	44	A0A0B0MNX1,A8WCU3,A8WCU4,A8WCU5,A8WCU6,A8WCU7,A8WCU8
A8WCU3	44	A0A0B0MNX1,A8WCU3,A8WCU4,A8WCU5,A8WCU6,A8WCU7,A8WCU8
A8WCU8	44	A0A0B0MNX1,A8WCU3,A8WCU4,A8WCU5,A8WCU6,A8WCU7,A8WCU8
A8WCU5	44	A0A0B0MNX1,A8WCU3,A8WCU4,A8WCU5,A8WCU6,A8WCU7,A8WCU8
A0A0B0MNY2	45	A0A0B0MNY2,A0A0B0N6M5,A0A0B0NVL2
A0A0B0MNY5	46	A0A0B0MNY5,A0A0B0MSK4
B2Z3V3	47	A0A0B0MP01,B2Z3V3,F1BX16,I1T459,I1T470
I1T470	47	A0A0B0MP01,B2Z3V3,F1BX16,I1T459,I1T470
A0A0B0MPA1	48	A0A0B0MPA1,A0A0B0MWR1
G8XR13	49	A0A0B0MPC5,G8XR13
A0A088B738	5	A0A088B738,A0A0B0MZE1
Q39780	50	A0A0B0MPD9,Q39780
Q1W2I7	51	A0A0B0MPF5,Q1W2I7
A0A0B0MPG3	52	A0A0B0MPG3,A0A0B0NDE1,A0A0B0NKU9,A0A0B0Q0T6
C1IC55	53	A0A0B0MR17,C1IC55
G8XR12	54	A0A0B0MR69,G8XR12
A0A0B0MS15	56	A0A0B0MS15,A0A0B0MW43
A0A0B0MSA0	57	A0A0B0MSA0,A0A0B0MXI6
P46299	58	A0A0B0MSX0,A0A0B0MT57,A0A0B0NKZ6,A0A0B0PSG5,A0A0B0PV23,A0A0B0PW72,P46299
A0A0B0MSY3	59	A0A0B0MSY3,A0A0B0Q2B1
A0A088B8W5	6	A0A088B8W5,A0A0B0NGM8
A0A0B0MT19	60	A0A0B0MT19,A0A0B0MX47
A0A0B0MUR3	61	A0A0B0MUR3,A0A0B0NY68
Q8W4Z3	62	A0A0B0MV83,A0A0B0NL10,A0A0B0NWQ3,A0A0B0PNU2,Q8W4Z3
D2D310	63	A0A0B0MVD1,D2D310
A0A0B0MVG4	64	A0A0B0MVG4,A0A0B0N1H2
B2LYS0	65	A0A0B0MVK0,A0A0B0MZN1,B2LYS0
A0A0B0MW06	66	A0A0B0MW06,A0A0B0PBH3
E7CQZ9	67	A0A0B0MW28,E7CQZ9
A0A0B0MWV4	69	A0A0B0MWV4,A0A0B0N420
A0A097PSR5	7	A0A097PSR5,A0A0B0NKW5
A0A0B0MXV4	70	A0A0B0MXV4,A0A0B0NB64
Q3LUM5	71	A0A0B0MXZ5,Q3LUM5
I1T4T5	73	A0A0B0MYK2,G9BY14,G9BY16,G9BY17,H6AC54,H6AC55,H6AC56,H6AC57,I1T4S1,I1T4S2,I1T4S3,I1T4S4,I1T4S5,I1T4S6,I1T4S7,I1T4S8,I1T4S9,I1T4T0,I1T4T1,I1T4T2,I1T4T3,I1T4T4,I1T4T5,I1T4T6,I1T4T7,I1T4T8,I1T4T9,I1T4U0,I1T4U1,I1T4U2,I1T4U3,I1T4U4,I6S2P1
H6AC56	73	A0A0B0MYK2,G9BY14,G9BY16,G9BY17,H6AC54,H6AC55,H6AC56,H6AC57,I1T4S1,I1T4S2,I1T4S3,I1T4S4,I1T4S5,I1T4S6,I1T4S7,I1T4S8,I1T4S9,I1T4T0,I1T4T1,I1T4T2,I1T4T3,I1T4T4,I1T4T5,I1T4T6,I1T4T7,I1T4T8,I1T4T9,I1T4U0,I1T4U1,I1T4U2,I1T4U3,I1T4U4,I6S2P1
G9BY14	73	A0A0B0MYK2,G9BY14,G9BY16,G9BY17,H6AC54,H6AC55,H6AC56,H6AC57,I1T4S1,I1T4S2,I1T4S3,I1T4S4,I1T4S5,I1T4S6,I1T4S7,I1T4S8,I1T4S9,I1T4T0,I1T4T1,I1T4T2,I1T4T3,I1T4T4,I1T4T5,I1T4T6,I1T4T7,I1T4T8,I1T4T9,I1T4U0,I1T4U1,I1T4U2,I1T4U3,I1T4U4,I6S2P1
H6AC57	73	A0A0B0MYK2,G9BY14,G9BY16,G9BY17,H6AC54,H6AC55,H6AC56,H6AC57,I1T4S1,I1T4S2,I1T4S3,I1T4S4,I1T4S5,I1T4S6,I1T4S7,I1T4S8,I1T4S9,I1T4T0,I1T4T1,I1T4T2,I1T4T3,I1T4T4,I1T4T5,I1T4T6,I1T4T7,I1T4T8,I1T4T9,I1T4U0,I1T4U1,I1T4U2,I1T4U3,I1T4U4,I6S2P1
I1T4T6	73	A0A0B0MYK2,G9BY14,G9BY16,G9BY17,H6AC54,H6AC55,H6AC56,H6AC57,I1T4S1,I1T4S2,I1T4S3,I1T4S4,I1T4S5,I1T4S6,I1T4S7,I1T4S8,I1T4S9,I1T4T0,I1T4T1,I1T4T2,I1T4T3,I1T4T4,I1T4T5,I1T4T6,I1T4T7,I1T4T8,I1T4T9,I1T4U0,I1T4U1,I1T4U2,I1T4U3,I1T4U4,I6S2P1
Q69DC2	74	A0A0B0MZU2,M4MX74,Q69DC2
A0A0B0N003	75	A0A0B0N003,G1FNX5,G1FNX8,G1FNY1
I1T8B2	76	A0A0B0N0B4,F1BWX9,F1BWY0,F1BWY2,I1T8A2,I1T8A4,I1T8A6,I1T8A8,I1T8B0,I1T8B2,Q4F885
Q4F885	76	A0A0B0N0B4,F1BWX9,F1BWY0,F1BWY2,I1T8A2,I1T8A4,I1T8A6,I1T8A8,I1T8B0,I1T8B2,Q4F885
F1BWY2	76	A0A0B0N0B4,F1BWX9,F1BWY0,F1BWY2,I1T8A2,I1T8A4,I1T8A6,I1T8A8,I1T8B0,I1T8B2,Q4F885
A0A0B0N150	77	A0A0B0N150,A0A0B0N8D9
A0A0B0N1V8	79	A0A0B0N1V8,A0A0B0NC90,A0A0B0NN91,A0A0B0NXM4
D6N3G6	80	A0A0B0N1Z7,D6N3G6
Q6S9W9	81	A0A0B0N1Z9,Q6S9W9
A0A0B0N252	82	A0A0B0N252,A0A0B0NLW1,A0A0B0PA00
A0A0B0N287	83	A0A0B0N287,A0A0B0N5J5
D2D2Z3	84	A0A0B0N2C4,D2D2Z3
A9PL20	85	A0A0B0N2R9,A0A0B0N6Z5,A9PL14,A9PL20
A9PL14	85	A0A0B0N2R9,A0A0B0N6Z5,A9PL14,A9PL20
Q6JX03	86	A0A0B0N304,B5G510,Q6JX03
A0A0B0N3U0	88	A0A0B0N3U0,A0A0B0PLZ1
Q3SAX1	89	A0A0B0N3U9,Q3SAX1
A0A0B0M7A3	9	A0A0B0M7A3,D2CFU9
A0A0B0N490	90	A0A0B0N490,A0A0B0P2G9,A0A0B0PAU7
A0A0B0N4U9	91	A0A0B0N4U9,A0A0B0PY30
A0A0B0N515	92	A0A0B0N515,A0A0B0NBL8
A0A0B0N5V4	93	A0A0B0N5V4,A0A0B0ND39
A0A0B0N5W8	94	A0A0B0N5W8,A0A0B0PKP6
D6N3G8	96	A0A0B0N615,D6N3G8
A0A0B0N620	97	A0A0B0N620,A0A0B0NXY2
A0A0B0N6C1	99	A0A0B0N6C1,A0A0B0NCC7,A0A0B0NCT3

## Sheet:  Table S3a
Table S3a. Up regulated proteins in 15 dpa fiber versus 10 dpa fiber. ↑ indicates upregulation.
ID	Species	Description	P-value	Fold-Change
A0A0B0PR35	GOSAR	Fructose-bisphosphate aldolase cytoplasmic isozyme	0.002788	5.60↑
A0A0B0MS23	GOSAR	Putative aldo-keto reductase 1	0.018863	2.95↑
D2D2Z3	GOSHI	UDP-L-rhamnose synthase	0.024577	2.50↑
D2WK23	GOSHI	UDP-L-rhamnose synthase	0.024017	2.50↑
A0A0B0PK82	GOSAR	Uncharacterized protein	0.021082	2.40↑
A0A0B0P781	GOSAR	GTP-binding nuclear Ran-3-like protein	0.024097	2.31↑
A0A0B0N935	GOSAR	Fructose-bisphosphate aldolase, cytoplasmic isozyme	0.040494	2.21↑
A0A0B0P8G3	GOSAR	Cct8	1.2e-05	↑
Q42762	GOSHI	Non-specific lipid-transfer protein	0.000101	↑
Q43129	GOSHI	Non-specific lipid-transfer protein	0.000113	↑
Q4TZT5	GOSHI	Non-specific lipid-transfer protein	0.0001	↑
Q1W2I7	GOSHI	Superoxide dismutase [Cu-Zn]	4e-06	↑
A0A0B0NWZ1	GOSAR	Uncharacterized protein	1e-06	↑
Q7G0F1	GOSHI	Alcohol dehydrogenase A (Fragment)	0.003002	↑
Q7G0G3	GOSHI	Alcohol dehydrogenase A (Fragment)	0.003106	↑
I1T4A5	GOSSC	Non-specific lipid-transfer protein	0.000198	↑
O82791	GOSHI	Alcohol dehydrogenase A (Fragment)	0.003164	↑
Q7G0E8	GOSHI	Alcohol dehydrogenase A (Fragment)	0.00323	↑
A4L9H3	GOSHI	Alcohol dehydrogenase A	0.003345	↑
Q7G0B3	GOSHI	Alcohol dehydrogenase A (Fragment)	0.003359	↑
A0A0B0NZ59	GOSAR	Auxin-induced in root cultures 12-like protein	6.3e-05	↑
A0A0B0N6N1	GOSAR	Alcohol dehydrogenase class-P-like protein	0.012647	↑
A1XJ44	GOSHI	Actin depolymerizing factor 7	0.001077	↑
A0A0B0MPW9	GOSAR	Ran-binding 1 c-like protein	0.001111	↑
A0A0B0MH75	GOSAR	Transcription factor BTF3	0.001669	↑
A0A0B0PLZ8	GOSAR	Eukaryotic initiation factor 4A-8	0.000255	↑
A0A0B0MGC8	GOSAR	ADP,ATP carrier 3, mitochondrial-like protein	0.001144	↑
A0A0B0MQN8	GOSAR	Transketolase, chloroplastic	0.00027	↑
A0A0B0NND7	GOSAR	T-complex 1 subunit alpha-like protein	0.001245	↑
D6N3G5	GOSHI	Eukaryotic translation initiation factor 5A	0.001796	↑
A0A0B0N150	GOSAR	Uncharacterized protein	0.010361	↑
A0A0B0MNR2	GOSAR	60S ribosomal L3	0.000287	↑
A0A0B0MX93	GOSAR	Tubulin beta-1 chain-like protein	0.000275	↑
A0A0B0PH69	GOSAR	Peptidyl-prolyl cis-trans isomerase FKBP15-1-like protein	0.00772199	↑
A0A0B0MU11	GOSAR	Uncharacterized protein	0.010093	↑
C9WF08	GOSHI	Peroxidase	0.00803499	↑
D2D2Z5	GOSHI	Fructokinase	3e-06	↑
D2D300	GOSHI	Peroxiredoxin	0.012266	↑
A0A0B0MCZ1	GOSAR	Glycine cleavage system H, mitochondrial	5e-06	↑
A0A0B0PF49	GOSAR	Profilin	0.00718099	↑
I7CUD1	GOSHI	NADPH-dependent mannose-6-phosphate reductase	6e-06	↑
A0A0B0PVE0	GOSAR	Putative aldo-keto reductase 1	0.012932	↑
D2D329	GOSHI	Superoxide dismutase [Cu-Zn]	0.00748799	↑
Q3SAX1	GOSHI	Superoxide dismutase [Cu-Zn]	0.00769999	↑
Q7G0F2	GOSHI	Alcohol dehydrogenase A (Fragment)	0.048765	↑
Q7G0F4	GOSHI	Alcohol dehydrogenase A (Fragment)	0.049087	↑
A0A0B0PKP1	GOSAR	Helicase MOM1-like protein	0.049423	↑
Q7G0C5	GOSHI	Alcohol dehydrogenase A (Fragment)	0.049548	↑
Q7G0C6	GOSHI	Alcohol dehydrogenase A (Fragment)	0.049867	↑
Q7G0G5	GOSHI	Alcohol dehydrogenase A (Fragment)	0.049999	↑
A0A0B0MU22	GOSAR	Alanine aminotransferase 2, mitochondrial-like protein	0.001988	↑
I1T4T5	GOSHI	Sucrose synthase	0.003441	↑
G9BRX6	GOSAR	Sucrose synthase 2	0.00336	↑
H2D5S5	GOSHI	Aspartate aminotransferase	0.003346	↑
I1T4T6	GOSHI	Sucrose synthase	0.003354	↑
H6AC56	GOSHI	Sucrose synthase	0.003563	↑
H6AC57	GOSHI	Sucrose synthase	0.003472	↑
A0A0B0P8G5	GOSAR	Eukaryotic translation initiation factor 5A	0.003556	↑
G9BY14	GOSHI	Sucrose synthase	0.003437	↑

## Sheet:  Table S3b
Table S3b. Up regulated proteins in 25 dpa fiber versus 15 dpa fiber. ↑ indicates upregulation.
ID	Species	Description	P-value	Fold-Change
D2D2Z5	GOSHI	Fructokinase	0.003756	4.16↑
G1JRK6	GOSHI	Sucrose synthase isoform C	0.00765799	3.84↑
G1FNX7	GOSHI	Sucrose synthase isoform C	0.00801399	3.81↑
Q8H6L9	GOSHI	Alpha-tubulin 3 (Fragment)	0.00470299	3.13↑
Q8H6M0	GOSHI	Alpha-tubulin 2 (Fragment)	0.00461899	3.13↑
A0A0B0PRF2	GOSAR	2,3-bisphosphoglycerate-independent phosphoglycerate mutase	0.020013	2.52↑
A0A0B0PUW5	GOSAR	Tubulin beta-7 chain	0.034288	2.22↑
A0A0B0NQH0	GOSAR	Tubulin alpha-2 chain	0.037562	2.15↑
A6MUS5	GOSHI	Beta-tubulin 1 (Fragment)	0.048045	1.91↑
A0A0B0MEP6	GOSAR	UDP-glucuronic acid decarboxylase 1	8e-06	↑
G8XR13	GOSHI	UDP-glucuronic acid decarboxylase 3	9e-06	↑
A0A0B0ME04	GOSAR	2,3-bisphosphoglycerate-independent phosphoglycerate mutase	0.000652999	↑
A0A0B0PQX9	GOSAR	Putative voltage-gated potassium channel subunit beta-like protein	8.3e-05	↑
A0A0B0NF77	GOSAR	Uncharacterized protein	0.003622	↑
A0A0B0MZX2	GOSAR	ATP synthase subunit beta, mitochondrial	0.012276	↑
Q6T7C9	GOSBA	Fiber dTDP-glucose 4-6-dehydratase (Fragment)	0.01038	↑
Q39777	GOSHI	Putative uncharacterized protein	0.010316	↑
A0A0B0NIW3	GOSAR	Alpha-1,4-glucan-protein synthase [UDP-forming] 2	0.012085	↑
A0A0B0NC25	GOSAR	Beta-galactosidase 8-like protein	3e-06	↑
Q84PG8	GOSHI	Putative quinone oxidoreductase (Fragment)	0.013176	↑
Q8VWN8	GOSHI	GRP-like protein 1	7e-06	↑
A0A0B0MLS5	GOSAR	T-complex 1 subunit beta	0.012736	↑
A0A0B0N6K1	GOSAR	Uncharacterized protein	7e-06	↑
A0A0B0NMR2	GOSAR	Nephrocystin-3	0.013522	↑
Q84PG7	GOSHI	Putative quinone oxidoreductase (Fragment)	0.014111	↑
Q0PW29	GOSHI	GRP-like protein 2	6e-06	↑
A0A0B0P2X2	GOSAR	Glutamate decarboxylase	0.013693	↑
A0A0B0NYV6	GOSAR	ABC transporter D family member 2, chloroplastic	0.003734	↑
B6REZ9	GOSHI	14-3-3b protein	0.003978	↑
A0A0B0N974	GOSAR	Uncharacterized protein	0.004242	↑
A0A0B0NKS6	GOSAR	Uncharacterized protein	0.003762	↑
G1FNX4	GOSMU	Sucrose synthase isoform C	0.010588	4.37↑
A0A0B0NRH5	GOSAR	Tubulin beta-7 chain	0.046943	2.05↑

## Sheet:  Table S3c
Table S3c. Down regulated proteins in 15 dpa fiber versus 10 dpa fiber. ↓ indicates downregulation.
ID	Species	Description	P-value	Fold-Change
D6N3G6	GOSHI	Chalcone-flavonone isomerase family protein	0.036184	3.02↓
A0A0B0PRF2	GOSAR	2,3-bisphosphoglycerate-independent phosphoglycerate mutase	0.030515	2.80↓
A0A0B0P036	GOSAR	5-methyltetrahydropteroyltriglutamate--homocysteine methyltransferase	0.01571	2.71↓
Q69DC2	GOSHI	Annexin	0.033171	2.69↓
A0A0B0MPM0	GOSAR	5-methyltetrahydropteroyltriglutamate--homocysteine methyltransferase	0.022764	2.63↓
A0A0B0MWM7	GOSAR	Villin-2-like protein	0.018404	2.55↓
Q8H6L9	GOSHI	Alpha-tubulin 3 (Fragment)	0.015604	2.53↓
Q8H6M0	GOSHI	Alpha-tubulin 2 (Fragment)	0.015473	2.53↓
A0A0B0PPY0	GOSAR	Villin-4-like protein	0.021151	2.43↓
A0A0B0MEY6	GOSAR	(3R)-hydroxymyristoyl-[acyl-carrier-protein] dehydratase	0.020866	2.43↓
A0A0B0P4Z3	GOSAR	Triosephosphate isomerase, cytosolic	0.024839	2.34↓
D2D324	GOSHI	Isocitrate dehydrogenase [NADP]	0.033634	2.34↓
A0A0B0NZR6	GOSAR	Adenosylhomocysteinase 1-like protein	0.018441	2.32↓
A0A0B0MTN9	GOSAR	ATP synthase subunit beta, mitochondrial	0.033732	2.32↓
A0A0B0NLV9	GOSAR	Malate dehydrogenase-2C cytoplasmic	0.021681	2.30↓
A0A0B0NVW8	GOSAR	5-methyltetrahydropteroyltriglutamate--homocysteine methyltransferase	0.046172	2.29↓
A0A0B0PIV5	GOSAR	Putative cinnamyl alcohol dehydrogenase 9-like protein	0.036851	2.28↓
A0A0B0MM52	GOSAR	Heat shock 70 kDa 7, chloroplastic-like protein	0.043108	2.26↓
C6GFP3	GOSHI	ATP synthase subunit beta	0.046534	2.21↓
A0A0B0NWP9	GOSAR	T-complex 1 subunit eta	0.04386	2.20↓
Q9M6R4	GOSHI	Glutathione S-transferase	4.6e-05	↓
Q8VWN8	GOSHI	GRP-like protein 1	1.2e-05	↓
O65344	GOSHI	Glutathione S-transferase (Fragment)	8e-06	↓
Q0PW29	GOSHI	GRP-like protein 2	2.1e-05	↓
A0A0B0MZX2	GOSAR	ATP synthase subunit beta, mitochondrial	4.7e-05	↓
A0A0B0NIW3	GOSAR	Alpha-1,4-glucan-protein synthase [UDP-forming] 2	3e-06	↓
A0A0B0M9J5	GOSAR	Alpha-1,4-glucan-protein synthase [UDP-forming] 2	0.000107	↓
A0A0B0NYX9	GOSAR	Uncharacterized protein	1e-06	↓
A0A0B0MYG7	GOSAR	Glutathione S-transferase U17-like protein	0.000590999	↓
B2Z3V3	GOSHI	Alpha expansin	5.4e-05	↓
A0A0B0PYS6	GOSAR	Protein disulfide-isomerase like 2-2	6.2e-05	↓
A6YR66	GOSHI	Alpha-expansin 2 (Fragment)	5.1e-05	↓
A0A0B0N1E0	GOSAR	Heat shock 70 kDa, mitochondrial	0.014313	↓
A6YR48	GOSHI	Alpha-expansin 1 (Fragment)	5.5e-05	↓
A0A0B0M730	GOSAR	Glyceraldehyde-3-phosphate dehydrogenase-2C cytosolic	4.6e-05	↓
Q8W4Z7	GOSHI	Annexin (Fragment)	5.5e-05	↓
A0A0B0PFM7	GOSAR	Phospho-2-dehydro-3-deoxyheptonate aldolase 2, chloroplastic	4.7e-05	↓
I1T470	GOSHI	Alpha-expansin 1	7.4e-05	↓
A6MUT1	GOSHI	Annexin (Fragment)	5.3e-05	↓
A0A0B0N5V1	GOSAR	Uncharacterized protein	2.4e-05	↓
A0A0B0ME04	GOSAR	2,3-bisphosphoglycerate-independent phosphoglycerate mutase	0.003526	↓
A0A0B0PEQ8	GOSAR	T-complex 1 subunit gamma	0.001153	↓
A0A0B0P351	GOSAR	Alpha-1,4-glucan-protein synthase [UDP-forming] 2	0.001323	↓
O23952	GOSHI	Expansin (Fragment)	0.000918999	↓
A6YR63	GOSHI	Alpha-expansin 2 (Fragment)	0.000830999	↓
A0A0B0MZ78	GOSAR	Nascent polypeptide-associated complex subunit alpha-like protein	0.000824999	↓
A0A0B0PLV8	GOSAR	Uncharacterized protein	0.000789999	↓
A0A075C4Z3	GOSHI	Translationally controlled tumor protein	0.000836999	↓
D2D2Z7	GOSHI	Alpha-soluble NSF attachment protein	0.000854999	↓
A7Y7Y2	GOSHI	3-phosphoshikimate 1-carboxyvinyltransferase	0.000912999	↓
A0A0B0PK57	GOSAR	Proteasome subunit beta type-5	0.000887999	↓
A6YR43	GOSHI	Alpha-expansin 1 (Fragment)	0.000850999	↓
I1T469	GOSHI	Alpha-expansin 1	0.000916999	↓
Q283Q7	GOSHI	Alpha expansin	0.000915999	↓
C8YQV1	GOSHI	Anthocyanidin reductase 2	0.000931999	↓
A0A0B0NF77	GOSAR	Uncharacterized protein	0.000917999	↓
Q6DXR9	GOSHI	Putative ribosomal protein	0.000965999	↓
B2C1I9	GOSHI	3-phosphoshikimate 1-carboxyvinyltransferase	0.000936999	↓
Q8LKK3	GOSHI	Alpha-expansin	0.000951999	↓
E7CQZ7	GOSHI	MFP	0.000926999	↓
Q8LKK2	GOSHI	Alpha-expansin	0.001438	↓
Q7Y254	GOSHI	Expansin	0.000883999	↓
B8XU22	GOSHI	3-phosphoshikimate 1-carboxyvinyltransferase	0.000883999	↓
A0A0B0MPQ5	GOSAR	Uncharacterized protein	0.000903999	↓
A0A0B0PKT8	GOSAR	Tubulin alpha-3/alpha-5 chain-like protein	0.000937999	↓
A0A0B0NAC2	GOSAR	3-ketoacyl-CoA thiolase 2, peroxisomal-like protein	0.001457	↓
A0A0B0N8P5	GOSAR	Heat shock 70 kDa, mitochondrial	0.014395	↓
A2IBG2	GOSHI	Anthocyanidin reductase	0.000932999	↓
Q8VWP8	GOSHI	Acyltransferase-like protein (Fragment)	0.014759	↓
A0A0B0NPI7	GOSAR	Pyruvate kinase, cytosolic isozyme	0.000990999	↓
A0ZZ42	GOSBA	ATP synthase subunit beta, chloroplastic	0.011457	↓
Q84XN3	GOSBA	Putative enolase (Fragment)	0.011535	↓
Q43433	GOSHI	V-type proton ATPase subunit B 2 (Fragment)	3e-06	↓
A9QED9	GOSHI	Phosphoenolpyruvate carboxylase	3e-06	↓
B6RF02	GOSHI	14-3-3e protein	0.00929199	↓
D9Z6D4	GOSHI	14-3-3g protein	0.00928099	↓
Q43432	GOSHI	V-type proton ATPase subunit B 1	2e-06	↓
A0A0B0MNM6	GOSAR	26S proteasome non-ATPase regulatory subunit 14-like protein	0.00977399	↓
A0A0B0PV28	GOSAR	Importin subunit alpha-1	0.011807	↓
A0A0B0MS04	GOSAR	26S protease regulatory subunit 6A A-like protein	0.010252	↓
A0A0B0NA11	GOSAR	Pyrophosphate--fructose 6-phosphate 1-phosphotransferase subunit beta	0.00960899	↓
A0A0B0PQL7	GOSAR	Acetylornithine deacetylase	0.010497	↓
A0A0B0MLS5	GOSAR	T-complex 1 subunit beta	0.00958899	↓
A0A0B0PP74	GOSAR	Proteasome subunit beta type-6-like protein	0.011969	↓
D2D328	GOSHI	Major latex-like protein	0.010344	↓
A0A0B0N5W8	GOSAR	60S acidic ribosomal P0	0.010217	↓
A6MUT3	GOSHI	Actin (Fragment)	0.010432	↓
A0A0B0MEP6	GOSAR	UDP-glucuronic acid decarboxylase 1	1e-06	↓
A0A0B0MYT1	GOSAR	40S ribosomal SA	0.010406	↓
B6REZ9	GOSHI	14-3-3b protein	2e-06	↓
A0A0B0MRQ3	GOSAR	Importin subunit alpha-1-like protein	2e-06	↓
Q42770	GOSHI	Acyl-[acyl-carrier-protein] desaturase, chloroplastic	0.002483	↓
Q9M4N5	GOSHI	Acyl-[acyl-carrier-protein] desaturase	0.002525	↓
D8FSJ8	GOSHI	Aquaporin PIP15	0.00178	↓
A0A0B0MHJ9	GOSAR	Mitochondrial-processing peptidase subunit alpha	0.001853	↓
A0A0B0N059	GOSAR	UDP-arabinopyranose mutase 1	0.002562	↓
A0A0B0NEY6	GOSAR	Pyruvate dehydrogenase E1 component subunit alpha-2, mitochondrial-like protein	0.001779	↓
A0A0B0P5S3	GOSAR	Glutamate decarboxylase	0.002946	↓
B1NHU0	GOSHI	Aquaporin PIP1-2	0.001914	↓
A0A076FT34	GOSHI	Polyphenol oxidase-7	0.001916	↓
A0A0B0PKC3	GOSAR	Uncharacterized protein	0.001905	↓
A0A0B0PAN7	GOSAR	Dynamin-related protein 12A	0.002934	↓
A0A0B0PTG4	GOSAR	Importin subunit alpha-1-like protein	0.002925	↓
A7L2Z6	GOSHI	S-adenosylmethionine synthase	0.001993	↓
A0A0B0MYY3	GOSAR	ATP synthase subunit beta, mitochondrial	0.033305	2.16↓

## Sheet:  Table S3d
Table S3d. Down regulated proteins in 25 dpa fiber versus 15 dpa fiber. ↓ indicates downregulation.
ID	Species	Description	P-value	Fold-Change
A0A0B0MT71	GOSAR	Cell division cycle 48	0.001036	6.40↓
A0A0B0PR35	GOSAR	Fructose-bisphosphate aldolase cytoplasmic isozyme	0.003039	5.37↓
A0A0B0NIJ9	GOSAR	Adenosylhomocysteinase 1-like protein	0.001955	4.78↓
G1JRK5	GOSHI	Sucrose synthase isoform B	0.003576	4.46↓
D2D2Z2	GOSHI	UDP-glucose 6-dehydrogenase	0.00551799	4.39↓
S5GI78	GOSHI	Annexin	0.005492	4.37↓
A0A0B0PKG4	GOSAR	Pericentrin	0.00613599	4.19↓
A0A0B0MKV6	GOSAR	Elongation factor 2	0.00990099	3.68↓
A0A0B0N6J3	GOSAR	Uncharacterized protein	0.00483299	3.60↓
A0A0B0NXK0	GOSAR	Heat shock 70 kDa 15-like protein	0.00479999	3.59↓
B6VC73	GOSHI	Adenosylhomocysteinase	0.015289	3.43↓
A0A0B0NNS3	GOSAR	Heat shock 70 kDa 15-like protein	0.016142	3.30↓
G1JRK7	GOSHI	Sucrose synthase isoform D	0.00677199	3.17↓
A0A0B0NKW6	GOSAR	Endoplasmin	0.01193	3.15↓
S4SKS9	GOSHI	ATP synthase subunit alpha	0.019457	2.93↓
M1G679	GOSHI	ATP synthase subunit alpha (Fragment)	0.019819	2.93↓
Q9ZRC4	GOSHI	Sucrose synthase (Fragment)	0.00858399	2.76↓
B5LXY3	GOSHI	Flavonoid 3-glucosyltransferase	0.00911099	2.73↓
A0A0B0N2J8	GOSAR	Phosphoglucomutase, cytoplasmic	0.0499699	2.52↓
E3T5W6	GOSHI	Vacuolar invertase 1	0.047048	2.48↓
D2D2Z9	GOSHI	Annexin	0.030567	2.44↓
S5G619	GOSHI	Annexin	0.02974	2.43↓
I1T4R3	9ROSI	Sucrose synthase Sus1	0.044375	2.41↓
D2D309	GOSHI	Benzoquinone reductase	0.024147	2.41↓
Q9FVA5	GOSHI	Non-specific lipid-transfer protein	1.2e-05	↓
Q7XZK1	GOSHI	Actin	0.000693999	↓
A0A0B0P8G3	GOSAR	Cct8	2.2e-05	↓
A0A0B0MNZ4	GOSAR	Clathrin heavy chain 2	0.000539999	↓
A0A0B0MRF2	GOSAR	Elongation factor 1-alpha	0.000952999	↓
A0A0B0MEM5	GOSAR	Heat shock 90-1-like protein	1.3e-05	↓
I1T4B7	GOSHI	Non-specific lipid-transfer protein	0.000132	↓
Q4TZT4	GOSHI	Non-specific lipid-transfer protein	0.000135	↓
Q42762	GOSHI	Non-specific lipid-transfer protein	0.000145	↓
Q43129	GOSHI	Non-specific lipid-transfer protein	0.000144	↓
Q4TZT3	GOSHI	Non-specific lipid-transfer protein	0.00013	↓
A0A0B0PVC6	GOSAR	Elongation factor 1-alpha	0.000293	↓
F1BX29	GOSHI	Non-specific lipid-transfer protein	0.000153	↓
A0A0B0NFA8	GOSAR	Chaperonin CPN60-2, mitochondrial	0.00011	↓
Q4TZT5	GOSHI	Non-specific lipid-transfer protein	0.000144	↓
Q3LUM2	GOSHI	Elongation factor 1-alpha	0.000271	↓
Q3LUM4	GOSHI	Elongation factor 1-alpha	0.000212	↓
Q1W2I7	GOSHI	Superoxide dismutase [Cu-Zn]	9e-06	↓
A7TUG4	GOSHI	Non-specific lipid-transfer protein	3e-06	↓
D2D316	GOSHI	Phosphoglycerate dehydrogenase	0.000902999	↓
A0A0B0P9G2	GOSAR	ATP-citrate synthase beta chain 2-like protein	0.001944	↓
A0A0B0NC41	GOSAR	Heat shock STI	5e-06	↓
A0A0B0N1S6	GOSAR	3-ketoacyl-CoA thiolase 2, peroxisomal-like protein	0.00021	↓
A0A0B0MFV6	GOSAR	RuBisCO large subunit-binding protein subunit beta, chloroplastic	0.000882999	↓
O49200	GOSHI	Non-specific lipid-transfer protein	9e-06	↓
A0A0B0MJN0	GOSAR	Monodehydroascorbate reductase	0.000206	↓
D2D318	GOSHI	Malate dehydrogenase	0.000932999	↓
A0A0B0PR82	GOSAR	Disulfide-isomerase	0.000728999	↓
A0A0B0NWZ1	GOSAR	Uncharacterized protein	2e-06	↓
A0A0B0N236	GOSAR	Calnexin	2e-06	↓
A0A0B0NR35	GOSAR	Elongation factor 1-alpha	0.000213	↓
A0A0B0MBM8	GOSAR	ATP-citrate synthase beta chain 1	0.001067	↓
A0A0B0PNR9	GOSAR	Uncharacterized protein	0.001143	↓
Q3LUL9	GOSHI	Elongation factor 1-alpha	6e-06	↓
A0A0B0MS23	GOSAR	Putative aldo-keto reductase 1	0.000255	↓
Q9M6B8	GOSHI	Non-specific lipid-transfer protein	0.003494	↓
I1T4A5	GOSSC	Non-specific lipid-transfer protein	0.000292	↓
S4TIK6	GOSHI	Non-specific lipid-transfer protein	0.00364	↓
A0A0B0NK38	GOSAR	3-ketoacyl-CoA thiolase 2, peroxisomal-like protein	0.015979	↓
A0A0B0MGF7	GOSAR	Uncharacterized protein	0.004139	↓
A0A0B0NCE1	GOSAR	S-adenosylmethionine synthase 1	0.004746	↓
D2D310	GOSHI	Glycine-rich RNA-binding protein	0.000182	↓
A0A0B0NXA4	GOSAR	Endoplasmin	0.002274	↓
A0A0B0PY39	GOSAR	Proteasome subunit alpha type-5	0.00012	↓
A7KNZ9	GOSBA	Chloroplast transketolase (Fragment)	0.00012	↓
A0A0B0NZ59	GOSAR	Auxin-induced in root cultures 12-like protein	9.8e-05	↓
A0A0B0NE02	GOSAR	Methylenetetrahydrofolate reductase 2-like protein	0.000137	↓
A0A0B0NAM6	GOSAR	Chaperonin CPN60-2, mitochondrial	9.8e-05	↓
D2WK23	GOSHI	UDP-L-rhamnose synthase	8.9e-05	↓
D2D2Z3	GOSHI	UDP-L-rhamnose synthase	9.9e-05	↓
D2WK25	GOSHI	UDP-glucose 6-dehydrogenase	0.000126	↓
A0A0B0NLV9	GOSAR	Malate dehydrogenase-2C cytoplasmic	0.000215	↓
D2D305	GOSHI	4-hydroxy-4-methyl-2-oxoglutarate aldolase	0.001061	↓
A0A0B0NUJ5	GOSAR	Actin	0.032356	↓
E5DKA0	GOSAR	Atp1 (Fragment)	0.001118	↓
A0A0B0NY57	GOSAR	Transaldolase	0.00255	↓
A0A0B0P0L2	GOSAR	Methylenetetrahydrofolate reductase 2-like protein	0.001532	↓
A1XJ44	GOSHI	Actin depolymerizing factor 7	0.001486	↓
A0A0B0MPW9	GOSAR	Ran-binding 1 c-like protein	0.001471	↓
A0A0B0NWB8	GOSAR	Protein disulfide isomerase-like 1-4	0.016847	↓
E2GMU6	GOSHI	S-adenosylmethionine synthase	0.002172	↓
D2WK26	GOSHI	UDP-glucose 6-dehydrogenase	0.002203	↓
A0A0B0MH75	GOSAR	Transcription factor BTF3	0.002202	↓
V5MYQ4	GOSHI	S-adenosylmethionine synthase	0.002107	↓
I1T4B8	GOSHI	Non-specific lipid-transfer protein	0.000425	↓
A0A0B0NAB5	GOSAR	Glycine-rich RNA-binding GRP1A	0.002227	↓
A0A0B0PLZ8	GOSAR	Eukaryotic initiation factor 4A-8	0.000363	↓
A0A0B0MTH9	GOSAR	RuBisCO large subunit-binding subunit alpha, chloroplastic	0.00161	↓
A0A0B0P1L4	GOSAR	Heat shock STI	0.002247	↓
Q6RY01	GOSHI	UDP glucose pyrophosphorylase (Fragment)	0.000412	↓
D2D304	GOSHI	Glutamine synthetase	0.002299	↓
D6N3G5	GOSHI	Eukaryotic translation initiation factor 5A	0.002253	↓
F1BX30	GOSHI	Non-specific lipid-transfer protein	0.000452	↓
A0A0B0NND7	GOSAR	T-complex 1 subunit alpha-like protein	0.001708	↓
D2WK27	GOSHI	UDP-glucose 6-dehydrogenase	0.002309	↓
A0A0B0N1D2	GOSAR	Cytochrome b5	0.000500999	↓
B7P005	GOSHI	Phosphofructokinase V11 (Fragment)	0.000494	↓
A0A0B0MNR2	GOSAR	60S ribosomal L3	0.000466	↓
A0A0B0MGZ2	GOSAR	Actin	0.038921	↓
A0A0B0NZR6	GOSAR	Adenosylhomocysteinase 1-like protein	0.013334	↓
A0A0B0PH69	GOSAR	Peptidyl-prolyl cis-trans isomerase FKBP15-1-like protein	0.00892799	↓
A0A0B0NC40	GOSAR	Adenylate kinase	0.010893	↓
A0A0B0NU23	GOSAR	Chalcone--flavonone isomerase	0.00907499	↓
A0A0B0MU11	GOSAR	Uncharacterized protein	0.011149	↓
A0A0B0P2S9	GOSAR	L-ascorbate oxidase	1.6e-05	↓
D2D300	GOSHI	Peroxiredoxin	0.014315	↓
C9WF08	GOSHI	Peroxidase	0.00984799	↓
A0A0B0MWM7	GOSAR	Villin-2-like protein	3e-06	↓
A0A0B0PIV5	GOSAR	Putative cinnamyl alcohol dehydrogenase 9-like protein	0.00732299	↓
Q3LUL8	GOSHI	Elongation factor 1-alpha	0.015634	↓
A0A0B0PF49	GOSAR	Profilin	0.00831399	↓
A0A0B0MM52	GOSAR	Heat shock 70 kDa 7, chloroplastic-like protein	0.014935	↓
A0A0B0MCZ1	GOSAR	Glycine cleavage system H, mitochondrial	1.7e-05	↓
I7CUD1	GOSHI	NADPH-dependent mannose-6-phosphate reductase	1.9e-05	↓
D2WK24	GOSHI	UDP-glucose 6-dehydrogenase	0.00864399	↓
A0A0B0PVE0	GOSAR	Putative aldo-keto reductase 1	0.015594	↓
A0A0B0PQP4	GOSAR	Uncharacterized protein	0.00897399	↓
A0A0B0NXV1	GOSAR	BAHD acyltransferase DCR-like protein	0.00908099	↓
Q69DC2	GOSHI	Annexin	0.00938899	↓
D6N3G6	GOSHI	Chalcone-flavonone isomerase family protein	0.002347	↓
P31405	GOSHI	V-type proton ATPase catalytic subunit A	0.002289	↓
A0A0B0PCC1	GOSAR	40S ribosomal S5	0.002285	↓
A0A0B0PG61	GOSAR	Calreticulin	0.00518799	↓
Q42477	GOSHI	Vacuolar H+-ATPase catalytic subunit	0.002571	↓
A0A0B0NGW3	GOSAR	60S ribosomal L4	0.005223	↓
I1T4T5	GOSHI	Sucrose synthase	0.00471699	↓
G9BRX6	GOSAR	Sucrose synthase 2	0.00469599	↓
H2D5S5	GOSHI	Aspartate aminotransferase	0.00473099	↓
A0A0B0NX31	GOSAR	Pyrophosphate--fructose 6-phosphate 1-phosphotransferase subunit beta	0.00475699	↓
I1T4T6	GOSHI	Sucrose synthase	0.00489999	↓
A0A0B0PPY0	GOSAR	Villin-4-like protein	0.00488499	↓
H6AC56	GOSHI	Sucrose synthase	0.00500299	↓
H6AC57	GOSHI	Sucrose synthase	0.00500999	↓
A0A0B0NE73	GOSAR	ELAV-like protein 2	0.00503699	↓
A0A0B0P8G5	GOSAR	Eukaryotic translation initiation factor 5A	0.00501699	↓
A0A0B0NHN3	GOSAR	Adipocyte plasma membrane-associated	0.005046	↓
A0A0B0MEY6	GOSAR	(3R)-hydroxymyristoyl-[acyl-carrier-protein] dehydratase	0.005138	↓
A0A0B0MWF4	GOSAR	Heat shock 70 kDa 6, chloroplastic-like protein	0.005164	↓
G9BY14	GOSHI	Sucrose synthase	0.00505699	↓
A0A0B0NGJ5	GOSAR	Cell division cycle 48	0.002233	5.92↓
A0A0B0MNU0	GOSAR	Sucrose synthase	0.00461299	3.64↓
I1T3U6	GOSBA	Actin 1	0.036325	2.35↓
M4MX81	GOSBA	Annexin	0.028386	2.28↓

## Sheet:  Table S4
Table S4. Per replicate IDs extracted from composite search results files for 10 dpa, 15 dpa, 25 dpa fiber samples extracted with phenol.
10 dpa_1	10 dpa_2	10 dpa_3	15 dpa_1	15 dpa_2	15 dpa_3	25 dpa_1	25 dpa_2	25 dpa_3
A0A0B0MWM7	A0A0B0MWM7	A0A0B0MWM7	A0A0B0MWM7	A0A0B0MWM7	A0A0B0MWM7	I1T3V0	Q2QCX5	I1T3V0
I1T3V0	A0A0B0N059	A0A0B0N059	I1T3V0	I1T3V0	I1T3V0	O82791	I1T3V0	A0A0B0NN55
D2D318	I1T3V0	I1T3V0	D2D318	O82791	O82791	Q4TZT6	O82791	Q4TZT6
Q4TZT6	D2D318	D2D318	Q4TZT6	D2D318	D2D318	A0A0B0MXX6	Q4TZT6	A0A0B0MXX6
A0A0B0MXX6	Q4TZT6	Q4TZT6	A0A0B0MXX6	Q4TZT6	Q4TZT6	Q6VAG1	A0A0B0MXX6	A0A0B0PR35
A0A0B0NZR6	A0A0B0MXX6	A0A0B0MXX6	A0A0B0PR35	A0A0B0MXX6	A0A0B0MXX6	A0A0B0PG37	C1IC54	C1IC54
Q6VAG1	A0A0B0PR35	A0A0B0NZR6	A0A0B0NZR6	A0A0B0PR35	A0A0B0PR35	M4N630	Q6VAG1	Q6VAG1
A0A0B0MWF4	A0A0B0NZR6	Q6VAG1	A0A0B0MZT5	A0A0B0NZR6	Q6VAG1	Q7G0B3	A0A0B0PG37	A0A0B0PG37
M4N630	Q6VAG1	M4N630	Q6VAG1	Q6VAG1	M4N630	Q3LUM0	M4N630	M4N630
I1T4B7	A0A0B0MWF4	I1T4B7	A0A0B0MWF4	A0A0B0MWF4	I1T4B7	D2D306	D2D332	D2D332
A0A0B0PG37	M4N630	A0A0B0PG37	M4N630	M4N630	A0A0B0PG37	B1PBW2	A0A0B0PQC4	A0A0B0PQC4
A0A0B0NGJ5	I1T4B7	A0A0B0NGJ5	I1T4B7	I1T4B7	Q7G0B3	A0A067XTU2	Q7G0B3	A0A0B0P6J1
Q3LUM0	A0A0B0PG37	Q3LUM0	A0A0B0PG37	A0A0B0PG37	A0A0B0NGJ5	A0A0B0MPM0	A0A0B0P6J1	A9PL18
D2D306	A0A0B0NGJ5	D2D306	A0A0B0NGJ5	Q7G0B3	Q3LUM0	P93157	A9PL18	Q3LUM0
A0A0B0NC41	Q3LUM0	A0A0B0NC41	Q3LUM0	A0A0B0NGJ5	D2D306	A0A0B0MKV3	Q3LUM0	A0A0B0NRH5
B1PBW2	D2D306	B1PBW2	D2D306	Q3LUM0	A0A0B0NC41	A0A0B0MUP2	A0A0B0NRH5	A0A0B0NMR5
A0A067XTU2	A0A0B0NC41	A0A067XTU2	A0A0B0NC41	D2D306	B1PBW2	B5LXY3	A0A0B0NMR5	D2D306
A0A0B0MPM0	B1PBW2	A0A0B0MPM0	B1PBW2	A0A0B0NC41	A0A067XTU2	D2D2Z5	D2D306	F1BX56
P93157	A0A067XTU2	P93157	A0A067XTU2	B1PBW2	A0A0B0MPM0	Q7XZJ0	F1BX56	B1PBW2
A0A0B0MKV3	A0A0B0MPM0	A0A0B0MKV3	A0A0B0MPM0	A0A067XTU2	P93157	I1T4R2	B1PBW2	A0A067XTU2
A0A0B0MUP2	P93157	A0A0B0MUP2	P93157	A0A0B0MPM0	A0A0B0MKV3	A0A0B0PEJ2	A0A067XTU2	A0A0B0MPM0
B5LXY3	A0A0B0MKV3	B5LXY3	A0A0B0MKV3	P93157	A0A0B0PKP1	A0A0B0MSD0	A0A0B0MPM0	Q84PG8
Q9FVA5	A0A0B0MUP2	Q9FVA5	A0A0B0MUP2	A0A0B0MKV3	A0A0B0MUP2	Q7XZJ3	P93157	P93157
A0A0B0NWB8	B5LXY3	A0A0B0NWB8	B5LXY3	A0A0B0MUP2	B5LXY3	G1FNX7	Q8H6M7	Q8H6M7
A0A0B0PYS6	Q9FVA5	A0A0B0PYS6	Q9FVA5	B5LXY3	Q9FVA5	A0A0B0N884	A0A0B0MKV3	A0A0B0MKV3
Q7XZJ0	A0A0B0PYS6	A0A0B0P451	D2D2Z5	Q9FVA5	D2D2Z5	D4P4U1	I1T3U1	I1T3U1
I1T4R2	A0A0B0P451	Q7XZJ0	A0A0B0NWB8	D2D2Z5	Q7XZJ0	F1BX59	A0A0B0MUP2	A0A0B0MUP2
A0A0B0PEJ2	Q7XZJ0	I1T4R2	A0A0B0PVE0	A0A0B0NWB8	I1T4R2	A0A0B0NE06	B5LXY3	D2D2Z5
F1BX29	I1T4R2	A0A0B0PEJ2	Q7XZJ0	A0A0B0PVE0	A0A0B0PG78	A0A0B0NTM9	D2D2Z5	C0KDV7
A0A0B0MSD0	A0A0B0PEJ2	A0A0B0NE73	I1T4R2	Q7XZJ0	F1BX29	Q8H6N0	C0KDV7	Q8H6M0
A0A0B0MMF5	A0A0B0NE73	F1BX29	A0A0B0PG78	I1T4R2	A0A0B0MSD0	A0A0B0NJR5	A0A0B0PUC9	Q7XZJ0
Q7XZJ3	F1BX29	A0A0B0MSD0	A0A0B0NE73	A0A0B0PG78	Q7XZJ3	A0A0B0N139	Q8H6M0	I1T4R2
A0A0B0MGF7	A0A0B0MSD0	A0A0B0MMF5	F1BX29	A0A0B0NE73	A0A0B0MGF7	A3F7Q2	Q7XZJ0	A9PL21
Q7Y254	A0A0B0MMF5	Q7XZJ3	A0A0B0MSD0	F1BX29	Q7G0F2	A0A0B0MEV5	I1T4R2	A0A0B0PEJ2
G1FNX7	Q7XZJ3	A0A0B0MGF7	Q7XZJ3	A0A0B0MSD0	A0A0B0N884	A0A0B0N4A3	A9PL21	Q7XZJ8
A0A0B0NA11	A0A0B0MGF7	Q7Y254	A0A0B0MGF7	Q7XZJ3	A0A0B0PP26	G9BRX8	A0A0B0PEJ2	A0A0B0NB42
Q8L5K5	Q7Y254	G1FNX7	G1FNX7	A0A0B0MGF7	A0A0B0PVC6	I1T4R3	Q7XZJ8	A0A0B0MSD0
A0A0B0N884	G1FNX7	Q8L5K5	A0A0B0N884	Q8L5K5	D4P4U1	Q6T7C9	A0A0B0MSD0	A0A0B0MMF5
A0A0B0P7R9	A0A0B0NA11	Q42770	A0A0B0MGZ2	A0A0B0N884	F1BX59	A0A0B0NLT1	Q7G0E8	Q7XZJ3
A0A0B0N774	A0A0B0N884	A0A0B0P7R9	A0A0B0PVC6	A0A0B0PVC6	A0A0B0MNR2	A0A0B0MAY3	A0A0B0MMF5	A0A0B0NQH0
A0A0B0MGZ2	Q42770	A0A0B0PP26	D4P4U1	D4P4U1	A0A0B0NZ59	B1PBW5	Q7XZJ3	A0A0B0MZX2
A0A0B0MYY3	A0A0B0P7R9	A0A0B0MGZ2	F1BX59	F1BX59	A0A0B0NE06	A0A0B0M6C1	A0A0B0NQH0	Q3LUM3
D4P4U1	A0A0B0PP26	A0A0B0MYY3	A0A0B0MNR2	A0A0B0MNR2	A0A0B0NTM9	K9JFD1	Q3LUM3	D2D2Z6
F1BX59	A0A0B0MGZ2	D4P4U1	A0A0B0NZ59	A0A0B0NZ59	A0A0B0PIV5	Q7XZJ7	D2D2Z6	G1FNX7
A0A0B0N6I4	A0A0B0MYY3	F1BX59	A0A0B0NE06	A0A0B0NE06	E5DKA0	G8XR13	G1FNX7	G9B5N7
A0A0B0NE06	D4P4U1	A0A0B0N6I4	A0A0B0NTM9	A0A0B0NTM9	A0A0B0NJC3	Q6VAF4	G9B5N7	G9B5W8
A0A0B0NTM9	F1BX59	A0A0B0NE06	A0A0B0PIV5	P46299	Q8H6N0	B6RF02	G9B5W8	A0A0B0N884
A0A0B0PIV5	A0A0B0N6I4	A0A0B0NTM9	A0A0B0NJC3	E5DKA0	S5GI78	B1PBW6	A0A0B0N884	Q7XZJ4
E5DKA0	A0A0B0NE06	A0A0B0PIV5	Q8H6N0	A0A0B0NJC3	A0A0B0MU11	A0A0B0MGC8	Q7XZJ4	A0A0B0MKM4
A0A0B0NJC3	A0A0B0NTM9	E5DKA0	S5GI78	Q8H6N0	A0A0B0NJR5	A0A0B0P036	A0A0B0MKM4	Q7XZI9
Q8H6N0	A0A0B0PIV5	A0A0B0NJC3	A0A0B0NJR5	S5GI78	A0A0B0MEV5	M4MZ02	Q7XZI9	A0A0B0MIF0
S5GI78	E5DKA0	Q8H6N0	A0A0B0MEV5	A0A0B0MU11	A0A0B0N139	A0A0B0PD51	A0A0B0MIF0	Q3LUM5
A0A0B0PP77	Q8H6N0	A0A0B0MM82	A0A0B0N139	A0A0B0NJR5	A3F7Q2	S4SKS9	Q3LUM5	D4P4U1
A0A0B0NJR5	S5GI78	S5GI78	A3F7Q2	A0A0B0MEV5	A0A0B0PDR6	A0A0B0MX93	D4P4U1	D2D2Z8
A0A0B0MEV5	A0A0B0PP77	A0A0B0NJR5	A0A0B0PDR6	A0A0B0N139	A0A0B0N4A3	A0A0B0P3Z6	D2D2Z8	F1BX59
A0A0B0N139	A0A0B0NJR5	A0A0B0MEV5	I1T4T5	A3F7Q2	I1T4R3	Q9ZRC4	F1BX59	A0A0B0P2X2
A3F7Q2	A0A0B0MEV5	A0A0B0N139	A0A0B0N4A3	A0A0B0PDR6	A0A0B0NAM6	Q7XZJ2	A0A0B0P2X2	A0A0B0P4Z3
A0A0B0PDR6	A0A0B0N139	A3F7Q2	I1T4R3	I1T4T5	A0A0B0MAY3	A0A0B0NNS3	A0A0B0NE06	A0A0B0NE06
A0A0B0N4A3	A3F7Q2	A0A0B0PRK5	A0A0B0NAM6	A0A0B0N4A3	B1PBW5	A0A0B0MEP6	Q8H6L9	Q8H6L9
G9BRX8	A0A0B0PP74	A0A0B0PP74	A0A0B0MAY3	I1T4R3	A0A0B0M6C1	A0A0B0ML95	A0A0B0NTM9	A0A0B0NTM9
E7CQZ7	A0A0B0PDR6	A0A0B0PDR6	B1PBW5	A0A0B0NAM6	K9JFD1	B1PBW4	C8YQV0	C8YQV0
I1T4R3	A0A0B0N4A3	A0A0B0N4A3	A0A0B0M6C1	A0A0B0MAY3	Q7XZJ7	B1PBW9	Q6VAG0	Q6VAG0
A0A0B0NAM6	G9BRX8	G9BRX8	K9JFD1	B1PBW5	A0A0B0NLV9	A0A0B0M860	A9PL14	A9PL14
A0A0B0NLT1	E7CQZ7	E7CQZ7	Q7XZJ7	A0A0B0M6C1	A0A0B0NWZ1	P17598	A0A0B0NJC3	Q8H6N0
I1T4B4	I1T4R3	I1T4R3	A0A0B0NLV9	K9JFD1	S4TIK6	A9PL16	Q8H6N0	B1PBW7
A0A0B0MAY3	A0A0B0NAM6	A0A0B0NAM6	A0A0B0NWZ1	Q7XZJ7	Q6VAF4	A0A0B0NYV6	S5GI78	B6VC73
O65344	A0A0B0NLT1	A0A0B0P197	Q6VAF4	A0A0B0NLV9	A0A0B0P9G2	B1PBW3	B1PBW7	A0A0B0NTY1
B1PBW5	I1T4B4	A0A0B0NLT1	A0A0B0P9G2	A0A0B0NWZ1	B1PBW6	A0A0B0N6J3	B6VC73	A0A0B0P781
A0A0B0M6C1	A0A0B0MAY3	I1T4B4	P93158	S4TIK6	Q7G0C5	B6REZ9	A0A0B0NTY1	A6MUS5
A4L9H5	O65344	P46293	B1PBW6	Q6VAF4	A0A0B0MGC8	A0A0B0PK82	A0A0B0P781	G1JRK6
K9JFD1	B1PBW5	A0A0B0MAY3	A0A0B0MGC8	A0A0B0P9G2	A0A0B0P036	Q7XZK0	A6MUS5	A0A0B0NJR5
Q7XZJ7	A0A0B0M6C1	O65344	A0A0B0NXV1	B1PBW6	M4MZ02	Q208T5	G1JRK6	A0A0B0N139
A0A0B0NLV9	K9JFD1	B1PBW5	A0A0B0P036	A0A0B0NT00	Q3LUL9	Q8VWN8	A0A0B0NJR5	D2D324
S4TIK6	Q7XZJ7	A0A0B0M6C1	M4MZ02	A0A0B0MGC8	E2GMU6	Q6VAF8	A0A0B0N139	B1PBW1
Q6VAF4	A0A0B0NLV9	K9JFD1	Q3LUL9	A0A0B0NXV1	A0A0B0PD51	A0A0B0MV73	D2D324	A3F7Q2
A0A0B0P9G2	A0A0B0PV28	Q7XZJ7	E2GMU6	A0A0B0P036	S4SKS9	B1PBV8	B1PBW1	A0A0B0MEV5
Q43432	S4TIK6	A0A0B0NLV9	S4SKS9	M4MZ02	A0A0B0MX93	A0A0B0MQN8	A3F7Q2	A0A0B0N979
P93158	Q6VAF4	A0A0B0PV28	A0A0B0MX93	Q3LUL9	Q9ZRC4	Q8H6M3	A0A0B0MEV5	A0A0B0N974
B1PBW6	A0A0B0P9G2	Q6VAF4	A0A0B0PPY0	E2GMU6	A0A0B0P3Z6	A0A0B0PCT7	A0A0B0N979	A0A0B0N4A3
C8YQV1	Q43432	A0A0B0P9G2	A0A0B0NHN3	A0A0B0PD51	Q7XZJ2	G1JRK7	A0A0B0N4A3	G9BRX8
A0A0B0NT00	B6RF02	Q43432	Q9ZRC4	S4SKS9	A0A0B0NNS3	A0A059Q8K7	G9BRX8	I1T4R3
A0A0B0NIX1	B1PBW6	B6RF02	A0A0B0P3Z6	A0A0B0MX93	I1T4R7	A0A059Q7R9	I1T4R3	A0A0B0N3E8
A0A0B0NXV1	C8YQV1	P93158	Q7XZJ2	A0A0B0PPY0	Q3LUM4	A0A0B0PUW5	Q6T7C9	A3F7Q3
A0A0B0P036	A0A0B0NXV1	B1PBW6	A0A0B0NNS3	A0A0B0NHN3	A0A0B0ML95	I1T3T5	A0A0B0N3E8	D2D2Z1
A6MUT1	A0A0B0P036	C8YQV1	I1T4R7	Q9ZRC4	B1PBW4	A0A0B0N6K1	A3F7Q3	A1XJ49
M4MZ02	A6MUT1	A0A0B0NIX1	Q3LUM4	A0A0B0P3Z6	B1PBW9	Q6VAF5	D2D2Z1	A6MUS8
Q3LUL9	M4MZ02	A0A0B0NXV1	A0A0B0ML95	Q7XZJ2	A0A0B0M860	O82090	A1XJ49	M1G679
E2GMU6	Q3LUL9	A0A0B0P036	B1PBW4	A0A0B0NNS3	P17598	A0A0B0P4U1	A6MUS8	A0A0B0N935
A0A0B0PD51	E2GMU6	A6MUT1	G9BRX6	A5HJL1	A0A0B0MRF2	A0A0B0P2Z7	M1G679	A0A0B0MS63
A0A0B0MPQ5	A0A0B0PD51	M4MZ02	B1PBW9	I1T4R7	A0A0B0NKW6	Q3SAX1	A0A0B0N935	A0A0B0NLT1
S4SKS9	A0A0B0MPQ5	Q3LUL9	A0A0B0M860	Q3LUM4	A9PL16	D2D2Z2	A0A0B0MS63	A0A0B0PKG4
A0A0B0PPY0	S4SKS9	E2GMU6	A0A0B0MRF2	A0A0B0ML95	D2D305	D2D326	A0A0B0NLT1	D2D2Z9
A0A0B0NHN3	A0A0B0PPY0	A0A0B0PD51	A0A0B0NKW6	B1PBW4	A0A0B0PC87	A9P7F0	A0A0B0PKG4	A0A0B0NE51
Q9ZRC4	A0A0B0NHN3	A0A0B0MPQ5	A9PL16	G9BRX6	M4MX81	Q9M6B6	D2D2Z9	A0A0B0MAY3
A0A0B0P3Z6	Q9ZRC4	S4SKS9	D2WK24	B1PBW9	Q43129	B1PBW8	A0A0B0NE51	C7EW65
Q7XZJ2	A0A0B0P3Z6	A0A0B0PPY0	A0A0B0PFB6	A0A0B0M860	B1PBW3	A0A0B0PXG2	A0A0B0MAY3	B1PBW5
A0A0B0NNS3	Q7XZJ2	A0A0B0NHN3	A0A0B0PC87	P17598	A0A0B0N6J3	D2D322	C7EW65	A0A0B0M6C1
A0A0B0MEP6	A0A0B0NNS3	Q9ZRC4	M4MX81	A0A0B0NMG7	O49200	D2D329	B1PBW5	K9JFD1
A5HJL1	A0A0B0MEP6	A0A0B0P3Z6	Q43129	A0A0B0MRF2	A0A0B0PK82	Q7G0G3	A0A0B0M6C1	Q7XZJ7
I1T4R7	A5HJL1	A0A0B0PIT7	B1PBW3	A0A0B0NKW6	Q7XZK0	Q84PG7	K9JFD1	D2D319
Q3LUM4	I1T4R7	Q7XZJ2	A0A0B0N6J3	A9PL16	Q208T5	D9Z6D4	Q7XZJ7	G8XR13
A0A0B0ML95	Q3LUM4	A0A0B0NNS3	A0A0B0PTZ4	D2D305	Q6VAF8	B8YPL4	D2D319	Q6VAF4
A0A0B0NYX9	A0A0B0ML95	A0A0B0MEP6	A0A0B0N1H0	D2WK24	B1PBV8	D4P4T8	G8XR13	B1PBW6
B1PBW4	A0A0B0NYX9	I1T4R7	O49200	Q2QCX8	A0A0B0MV73	O22342	Q6VAF4	A9PL15
B1PBW9	B1PBW4	Q3LUM4	A0A0B0PK82	A0A0B0PC87	A0A0B0MQN8	S5G619	B1PBW6	Q7Y253
A0A0B0M860	B1PBW9	A0A0B0ML95	Q7XZK0	M4MX81	Q7XZK1	A0A0B0MT70	A9PL15	A0A0B0P6G0
A0A0B0NNT5	A0A0B0M860	A0A0B0NYX9	Q208T5	Q43129	Q8H6M3	A8IMB0	Q7Y253	A0A0B0P7G3
P17598	P17598	B1PBW4	Q6VAF8	B1PBW3	D6N3G6	D2D309	A0A0B0P6G0	A0A0B0P036
A0A0B0NKW6	A9PL16	B1PBW9	B1PBV8	A0A0B0N6J3	V5MYQ4	O81221	A0A0B0P7G3	Q8H6M5
A9PL16	D2D305	A0A0B0M860	A0A0B0MV73	O49200	A0A0B0MK17	C1IC54	D3Y5L7	M4MZ02
D2D305	B2C1I9	P17598	Q6UA08	A0A0B0PK82	A0A0B0MPJ6	A9PL18	A0A0B0P036	Q6VAF6
D2WK24	A0A0B0PC87	A0A0B0NKW6	A0A0B0NK38	Q7XZK0	G1JRK7	A0A0B0P6J1	Q8H6M5	S4SKS9
B2C1I9	B1PBW3	A9PL16	A0A0B0MQN8	Q208T5	A0A059Q8K7	A0A0B0PQC4	M4MZ02	A0A0B0MX93
Q2QCX8	A0A0B0N6J3	D2D305	Q7XZK1	Q6VAF8	A0A059Q7R9	D2D332	Q6VAF6	A0A068LDA6
A0A0B0PC87	A0A0B0N1H0	D2WK24	Q8H6M3	B1PBV8	A0A0B0PUW5	A0A0B0NRH5	A0A0B0PD51	O23951
B1PBW3	O49200	B2C1I9	A0A0B0PCT7	A0A0B0MV73	A0A0B0MEM5	F1BX56	S4SKS9	A0A0B0P3Z6
A0A0B0N6J3	B6REZ9	Q2QCX8	V5MYQ4	A0A0B0NK38	A0A0B0MJ51	A0A0B0NMR5	A0A0B0MX93	Q9ZRC4
A0A0B0N1H0	A0A0B0M9J5	B1PBW3	A0A0B0MK17	A0A0B0MQN8	A7TUG4	Q8H6M7	Q7G0F1	A3F7Q4
O49200	A0A0B0PK82	A0A0B0N6J3	A0A0B0MPJ6	Q7XZK1	A0A0B0NZY7	Q84PG8	A0A068LDA6	Q8H6L8
B6REZ9	A0A0B0P7F0	A0A0B0N1H0	G1JRK7	Q8H6M3	Q6VAF5	I1T3U1	O23951	Q7XZJ2
A0A0B0M9J5	Q7XZK0	O49200	A0A059Q8K7	D6N3G6	O82090	C0KDV7	A0A0B0P3Z6	A0A0B0NC25
A0A0B0PK82	Q208T5	B6REZ9	A0A059Q7R9	A0A0B0PCT7	A0A0B0P4U1	A0A0B0PUC9	A3F7Q4	A0A0B0MEP6
A0A0B0P7F0	A0A0B0MRQ3	A0A0B0M9J5	A0A0B0PUW5	V5MYQ4	A0A0B0P2Z7	Q8H6M0	Q8H6L8	A0A0B0MKV6
Q7XZK0	Q8VWN8	A0A0B0PK82	A0A0B0MEM5	A0A0B0MK17	A0A0B0NY57	A9PL21	Q7XZJ2	A0A0B0N003
Q208T5	A0A0B0M730	A0A0B0P7F0	A0A0B0MJ51	G1JRK7	Q7G0F8	Q7XZJ8	A0A0B0NNS3	A0A097P8M3
A0A0B0MRQ3	A0A0B0PK57	Q7XZK0	A7TUG4	A0A059Q8K7	I1T4B8	A0A0B0NB42	A0A0B0NC25	A0A0B0ML95
Q8VWN8	Q6VAF8	Q208T5	A0A0B0NUJ5	A0A059Q7R9	A0A0B0N6N1	Q7G0E8	A0A0B0MEP6	Q3LUM6
A0A0B0M730	B1PBV8	A0A0B0MRQ3	A0A0B0NZY7	A0A0B0PUW5	A0A0B0MJN0	A0A0B0MZX2	A0A0B0MKV6	A0A0B0NJ42
A0A0B0PK57	A0A0B0MV73	Q8VWN8	Q6VAF5	A0A0B0MEM5	D2D2Z2	A0A0B0NQH0	A0A097P8M3	A1XJ46
A0A0B0MHJ9	A0A0B0NK38	A0A0B0M730	O82090	A0A0B0MJ51	D2D326	Q3LUM3	A0A0B0ML95	B1PBW4
Q6VAF8	A9QED9	A0A0B0PK57	A0A0B0P4U1	A7TUG4	A9P7F0	D2D2Z6	Q3LUM6	B1PBW9
A0A0B0MV73	I1T469	A0A0B0MHJ9	A0A0B0P2Z7	A0A0B0NZY7	B1PBW8	G9B5N7	A0A0B0NJ42	A0A0B0NMR2
B1PBV8	Q7XZK1	Q6VAF8	A0A0B0NY57	Q6VAF5	C9WF08	G9B5W8	A1XJ46	A0A0B0M860
A0A0B0NK38	Q8H6M3	B1PBV8	Q3SAX1	O82090	A0A0B0N236	Q7XZJ4	B1PBW4	I1T4P7
A9QED9	D6N3G6	A0A0B0MV73	I1T4B8	A0A0B0P4U1	A0A0B0MPW9	Q7XZI9	B1PBW9	P17598
I1T469	A0A0B0PCT7	A0A0B0NK38	A0A0B0MJN0	A0A0B0P2Z7	A0A0B0PXG2	A0A0B0MKM4	A0A0B0M860	I1T4R1
A0A0B0NEY6	V5MYQ4	A9QED9	D2D2Z2	A0A0B0NY57	D2D322	A0A0B0MIF0	I1T4P7	A0A0B0Q3D3
Q7XZK1	A0A0B0MK17	I1T469	D2D326	Q3SAX1	A0A0B0N150	Q3LUM5	P17598	D2D308
Q8H6M3	A0A0B0MPJ6	A0A0B0NEY6	I1T4T6	I1T4B8	P31405	D2D2Z8	I1T4R1	A0A0B0NKW6
D6N3G6	G1JRK7	Q7XZK1	A0A0B0MUA1	A0A0B0NWP9	Q7G0G3	A0A0B0P4Z3	A0A0B0NRJ7	A9PL16
A0A0B0PCT7	A0A059Q8K7	Q8H6M3	A0A0B0PF49	A0A0B0N6N1	B8YPL4	A0A0B0MT71	A0A0B0Q3D3	A0A0B0NS33
V5MYQ4	A0A059Q7R9	D6N3G6	A9P7F0	A0A0B0MJN0	D4P4T8	Q8H6L9	D2D308	A0A0B0NYV6
A0A0B0MK17	A0A0B0MEM5	A0A0B0PCT7	Q9M6B6	D2D2Z2	O22342	Q6VAG0	A0A0B0NKW6	P30567
A0A0B0MB94	A0A0B0MJ51	V5MYQ4	B1PBW8	D2D326	I1T3U6	C8YQV0	A9PL16	A0A0B0NKS6
A0A0B0MPJ6	A7TUG4	A0A0B0MK17	A0A0B0N236	I1T4T6	S5G619	A9PL14	A0A0B0NS33	A0A0B0PC87
G1JRK7	A0A0B0NUJ5	A0A0B0MPJ6	A0A0B0MPW9	A0A0B0PF49	A0A0B0MT70	A0A0B0NTY1	P30567	A9PL17
Q8VWP8	A0A0B0NZY7	G1JRK7	A0A0B0PXG2	A9P7F0	A8IMB0	B6VC73	A0A0B0NKS6	B1PBW3
A0A059Q8K7	Q6VAF5	Q8VWP8	A0A0B0NL97	Q9M6B6	A0A0B0MTL5	B1PBW7	A0A0B0PC87	A0A0B0ME04
A0A059Q7R9	O82090	A0A059Q8K7	D2D322	B1PBW8	O81221	A0A0B0P781	A9PL17	K9JDH1
A0A0B0MU71	A0A0B0P2Z7	A0A059Q7R9	D2D329	C9WF08	D2D309	A6MUS5	B1PBW3	B6REZ9
A0A0B0MEM5	A0A0B0NY57	A0A0B0MU71	A0A0B0N150	A0A0B0N236	D2D310	G1JRK6	A0A0B0N6J3	D2D313
A0A0B0MS04	I1T4B8	A0A0B0MEM5	B8YPL4	A0A0B0MPW9	F1BX57	B1PBW1	A0A0B0ME04	A0A0B0PK82
A0A0B0MJ51	A0A0B0NWP9	A0A0B0MS04	D4P4T8	A0A0B0PXG2	C1IC54	D2D324	K9JDH1	Q7XZJ5
A7TUG4	A0A0B0MJN0	A0A0B0MJ51	O22342	D2D322	D2D332	A0A0B0N979	D2D313	A0A0B0PRF2
A0A0B0NUJ5	D2D2Z2	A7TUG4	I1T3U6	D2D329	Q42477	A0A0B0N974	A0A0B0PK82	Q7XZK0
A0A0B0NZY7	D2D326	A0A0B0NUJ5	S5G619	P31405	A9PL18	A0A0B0N3E8	Q7XZJ5	A9PL19
Q6VAF5	A9P7F0	A0A0B0NZY7	A0A0B0NI97	Q7G0G3	A0A0B0P6J1	D2D2Z1	A0A0B0PRF2	C0M0F9
O82090	B1PBW8	Q6VAF5	A0A0B0MT70	B8YPL4	A0A0B0PQC4	A3F7Q3	Q7XZK0	Q208T5
A0A0B0P4U1	A0A0B0PLV8	O82090	A8IMB0	D4P4T8	A0A0B0NMR5	A1XJ49	A9PL19	D5FW81
A0A0B0P2Z7	A0A0B0N236	A0A0B0P4U1	A0A0B0MTL5	O22342	A0A0B0N1S6	A6MUS8	C0M0F9	D2D325
A0A0B0NY57	A0A0B0PDP7	A0A0B0P2Z7	O81221	I1T3U6	F1BX56	A0A0B0MS63	Q208T5	Q8VWN8
I1T4B8	A0A0B0PXG2	A0A0B0NY57	D2D309	S5G619	I1T3U1	A0A0B0N935	D5FW81	Q6VAF8
A0A0B0NWP9	A0A0B0NL97	I1T4B8	D2D310	A0A0B0MT70	C0KDV7	M1G679	D2D325	A0A0B0N2J8
A0A0B0MJN0	Q9M6R4	A0A0B0NWP9	F1BX57	A8IMB0	Q8H6M0	A0A0B0PKG4	A0A0B0MML5	A0A0B0MV73
D2D2Z2	A0A0B0MZ78	A0A0B0MJN0	A0A0B0MM52	A0A0B0MTL5	A0A0B0MBM8	A0A0B0NE51	Q8VWN8	B1PBV8
D2D326	D2D322	D2D2Z2	C1IC54	O81221	A0A0B0N1V9	D2D2Z9	Q6VAF8	Q8H6M4
A9P7F0	P31405	D2D326	D2D332	D2D309	A0A0B0PAL9	C7EW65	A0A0B0N2J8	B1PBW0
Q9M6B6	D9Z6D4	A0A0B0MUA1	A0A0B0PQC4	D2D310	A0A0B0NGW3	D2D319	A0A0B0MV73	D2D321
B1PBW8	B8YPL4	A9P7F0	A9PL18	F1BX57	A9PL21	A9PL15	B1PBV8	A0A088AZU7
A0A0B0PLV8	D4P4T8	Q9M6B6	A0A0B0P6J1	A0A0B0MM52	Q7XZJ8	Q7Y253	Q8H6M4	A0A0B0MQN8
A0A0B0PDM9	O22342	B1PBW8	A0A0B0NMR5	C1IC54	A0A0B0NB42	A0A0B0P6G0	B1PBW0	A0A0B0P7T6
A0A0B0N236	S5G619	A0A0B0PLV8	A0A0B0N1S6	D2D332	Q7G0E8	A0A0B0P7G3	D2D321	Q6VAF7
A0A0B0PDP7	A0A0B0MT70	A0A0B0N236	F1BX56	A0A0B0PQC4	A0A0B0PR82	Q8H6M5	A0A088AZU7	A0A0B0MV98
A0A0B0PXG2	A8IMB0	A0A0B0PDP7	Q8H6M7	Q42477	D2D2Z3	Q6VAF6	A0A0B0MQN8	A0A0B0NVW8
A0A0B0NL97	O81221	A0A0B0PXG2	I1T3U1	A9PL18	Q3LUM3	O23951	A0A0B0P7T6	Q8H6M3
Q9M6R4	D2D309	Q9M6R4	C0KDV7	A0A0B0P6J1	D2D2Z6	Q7G0F1	A0A0B0NXK0	A0A0B0MN73
A0A0B0MZ78	A0A075C4Z3	A0A0B0MZ78	A0A0B0PUC9	A0A0B0NMR5	A0A0B0MH75	A3F7Q4	Q6VAF7	Q8H6M8
D2D322	B2Z3V3	D2D322	Q8H6M0	A0A0B0N1S6	G9B5N7	Q8H6L8	A0A0B0MV98	E3T5W6
A0A0B0P862	A0A0B0MM52	P31405	A0A0B0MBM8	F1BX56	G9B5W8	A0A0B0NC25	A0A0B0NVW8	A0A0B0MPJ6
B8YPL4	C1IC54	D9Z6D4	A0A0B0N1V9	I1T3U1	Q7XZJ4	A0A0B0N003	Q8H6M3	G1JRK7
D4P4T8	I1T4C4	B8YPL4	D2D312	C0KDV7	Q7XZI9	A0A097P8M3	A0A0B0MN73	Q7XZJ1
O22342	Q9M4N5	D4P4T8	A0A0B0PAL9	A0A0B0PUC9	A0A0B0MKM4	A0A0B0NJ42	A0A0B0PCT7	A0A059Q8K7
S5G619	A0A0B0PFM7	O22342	D2WK27	Q8H6M0	A0A0B0P2S9	Q3LUM6	Q8H6M8	A0A059Q7R9
A0A0B0MT70	D2D332	S5G619	A0A0B0NGW3	A0A0B0MBM8	A0A0B0MIF0	A1XJ46	Q39777	Q8RU83
A0A0B0PSC7	A0A0B0PQC4	A0A0B0MT70	A9PL21	A0A0B0N1V9	A0A0B0N1D2	A0A0B0NMR2	A0A0B0MPJ6	A0A0B0PUW5
A8IMB0	Q42477	A0A0B0PSC7	Q7XZJ8	A0A0B0PAL9	Q3LUM5	I1T4P7	G1JRK5	D2D320
O81221	A9PL18	A8IMB0	A0A0B0NB42	D2WK27	D2D2Z8	I1T4R1	Q7XZJ1	Q7XZJ6
D2D309	A0A0B0P6J1	O81221	A0A0B0NQH0	A9PL21	A0A0B0P4Z3	A0A0B0Q3D3	A0A059Q8K7	B1PBV9
D2D310	A0A0B0NMR5	D2D309	D2D2Z3	Q7XZJ8	Q8H6L9	D2D308	A0A059Q7R9	I1T3T5
A0A075C4Z3	A0A0B0N1S6	A0A0B0PP92	Q3LUM3	A0A0B0NB42	Q7G0C6	A0A0B0NS33	Q8RU83	A0A0B0MTN9
B2Z3V3	F1BX56	D2D310	D2D2Z6	Q7G0E8	A0A0B0MT71	P30567	A0A0B0PUW5	A0A0B0N6K1
A0A0B0MYT1	Q8H6M7	A0A075C4Z3	A0A0B0MH75	A0A0B0PR82	Q6VAG0	A9PL17	D2D320	Q9XGB7
A0A0B0MM52	I1T3U1	B2Z3V3	G9B5N7	A0A0B0NQH0	C8YQV0	A0A0B0ME04	Q7XZJ6	A9PL20
C1IC54	C0KDV7	A0A0B0MYT1	G9B5W8	D2D2Z3	A9PL14	K9JDH1	B1PBV9	Q6VAF5
I1T4C4	A0A0B0PEQ8	A0A0B0MM52	Q7XZJ4	Q3LUM3	B6VC73	Q7XZJ5	I1T3T5	O82090
A0A0B0PFM7	A0A0B0PUC9	C1IC54	A0A0B0P8G5	A0A0B0NVL4	B1PBW7	D2D313	A0A0B0MTN9	A0A0B0P4U1
D2D332	Q8H6M0	I1T4C4	D2D304	D2D2Z6	A0A0B0NTY1	A0A0B0PRF2	A0A0B0N6K1	A0A0B0P2Z7
A0A0B0PQC4	A0A0B0MBM8	Q9M4N5	Q7XZI9	A0A0B0MH75	A0A0B0P781	C0M0F9	Q9XGB7	G1FNX4
A9PL18	A0A0B0N1V9	A0A0B0PFM7	A0A0B0MKM4	G9B5N7	A6MUS5	A9PL19	A9PL20	A0A0B0PUK6
A0A0B0P6J1	A0A0B0PAL9	D2D332	A0A0B0P2S9	G9B5W8	A0A0B0NVV8	D5FW81	Q6VAF5	D2D330
A0A0B0NMR5	A9PL21	A0A0B0PQC4	A0A0B0MIF0	Q7XZJ4	B1PBW1	A0A0B0MML5	O82090	Q0PW29
A0A0B0N1S6	A0A0B0N1E0	Q42477	A0A0B0N1D2	A0A0B0P8G5	D2D324	D2D325	A0A0B0P4U1	A0A0B0NF77
F1BX56	Q7XZJ8	A9PL18	D2D300	D2D304	A0A0B0N979	A0A0B0N2J8	A0A0B0P2Z7	A0A0B0P0R7
Q8H6M7	A0A0B0P5S3	A0A0B0P6J1	Q3LUM5	A0A0B0MKM4	A0A0B0MCZ1	Q8H6M4	G1FNX4	D2D326
I1T3U1	A0A0B0NB42	A0A0B0NMR5	D2D2Z8	Q7XZI9	A0A0B0N3E8	B1PBW0	A0A0B0PUK6	A0A0B0NG88
C0KDV7	A0A0B0NQH0	A0A0B0N1S6	A0A0B0P4Z3	A0A0B0P2S9	A3F7Q3	A0A0B0P7T6	D2D330	B8YPL3
A0A0B0PUC9	A0A0B0MZX2	F1BX56	Q8H6L9	A0A0B0MIF0	A0A0B0PG61	A0A088AZU7	Q0PW29	Q7XZJ9
A0A0B0MBM8	Q3LUM3	Q8H6M7	A0A0B0MT71	A0A0B0N1D2	D2D2Z1	D2D321	A0A0B0NF77	A0A0B0MUA1
Q8H6M0	D2D2Z6	I1T3U1	Q6VAG0	D2D300	A1XJ49	A0A0B0NXK0	D2D2Z2	C0KDV9
A0A0B0N1V9	G9B5N7	C0KDV7	C8YQV0	Q3LUM5	M1G679	Q6VAF7	D2D326	Q3LUM1
A0A0B0PAL9	G9B5W8	A0A0B0PEQ8	A9PL14	D2D2Z8	A0A0B0MS63	A0A0B0MV98	A0A0B0NG88	A9P7F0
D2WK27	Q7XZJ4	A0A0B0PUC9	S5G971	Q8H6L9	A0A0B0N935	A0A0B0MN73	B8YPL3	G8XQW2
A9PL21	O23952	A0A0B0MBM8	B6VC73	A0A0B0MT71	A0A0B0PKG4	A0A0B0NVW8	Q7XZJ9	Q9M6B6
A0A0B0N1E0	D2D304	Q8H6M0	B1PBW7	Q6VAG0	A0A0B0NE51	Q8H6M8	A0A0B0MUA1	B1PBW8
Q7XZJ8	A0A0B0MKM4	A0A0B0N1V9	A0A0B0NTY1	C8YQV0	D2D2Z9	E3T5W6	C0KDV9	A7KIX5
A0A0B0P5S3	Q7XZI9	A0A0B0PAL9	A0A0B0P781	A9PL14	C7EW65	Q39777	Q3LUM1	C4PBL7
A0A0B0NB42	A0A0B0PTG4	D2WK27	A6MUS5	B6VC73	A0A0B0MFV6	G1JRK5	A9P7F0	A0A0B0MU22
A0A0B0PR82	A0A0B0P2S9	A0A0B0NGW3	G1JRK6	B1PBW7	D2D319	Q7XZJ1	G8XQW2	A0A0B0PXG2
A0A0B0NQH0	A0A0B0MIF0	A9PL21	A0A0B0NX31	A0A0B0NTY1	Q6RY01	D2D320	B1PBW8	A0A0B0P6Q0
A0A0B0MZX2	Q43433	Q7XZJ8	A0A0B0NVV8	A0A0B0P781	A9PL15	Q8RU83	A7KIX5	A0A0B0PQX9
Q3LUM3	Q3LUM5	A0A0B0NB42	B1PBW1	A6MUS5	Q7Y253	Q7XZJ6	A0A0B0NIJ9	D2D2Z0
D2D2Z3	D2D2Z8	A0A0B0PR82	D2D324	A0A0B0NX31	A0A0B0P6G0	B1PBV9	C4PBL7	D2D322
D2D2Z6	A0A0B0P4Z3	A0A0B0NQH0	A0A0B0N979	A0A0B0NVV8	Q3LUL8	A0A0B0MTN9	A0A0B0MU22	Q6VAF9
G9B5N7	A0A0B0P351	A0A0B0MZX2	A0A0B0MEY6	B1PBW1	A0A0B0P7G3	Q9XGB7	A0A0B0PXG2	C6GFP3
G9B5W8	Q8H6L9	Q3LUM3	A0A0B0MCZ1	D2D324	A1XJ44	A9PL20	A0A0B0P6Q0	H2D5S4
Q7XZJ4	A0A0B0MT71	D2D2Z6	A0A0B0N3E8	A0A0B0N979	Q8H6M5	G1FNX4	A0A0B0PQX9	C6ZDA9
O23952	Q6VAG0	G9B5N7	A3F7Q3	A0A0B0MEY6	Q6VAF6	A0A0B0PUK6	D2D2Z0	Q7XZI8
D2D304	C8YQV0	G9B5W8	A0A0B0PG61	A0A0B0MCZ1	Q7G0F1	D2D330	A0A0B0MLS5	S5GFP3
A0A0B0MKM4	A9PL14	Q7XZJ4	D2D2Z1	A0A0B0N3E8	O23951	Q0PW29	D2D322	A0A0B0NPL5
Q7XZI9	B6VC73	O23952	A1XJ49	A3F7Q3	A0A068LDA6	A0A0B0NF77	Q6VAF9	A0A0B0MDZ8
A0A0B0PTG4	B1PBW7	D2D304	A6MUS8	D2D2Z1	A3F7Q4	B8YPL3	C6GFP3	A0A0B0NIW3
A0A0B0P2S9	A0A0B0NTY1	A0A0B0MKM4	M1G679	A1XJ49	Q8H6L8	A0A0B0NG88	A0A0B0NFJ8	Q84PG7
A0A0B0MIF0	A0A0B0P781	Q7XZI9	A0A0B0N935	A6MUS8	A0A0B0PRA2	Q7XZJ9	H2D5S4	B8YPL4
Q43433	A6MUS5	A0A0B0P2S9	A0A0B0MS63	M1G679	A0A0B0MKV6	C0KDV9	A0A0B0N150	Q7XZI7
A0A0B0N1D2	A0A0B0N5V1	A0A0B0MIF0	A0A0B0PKG4	A0A0B0N935	A0A097P8M3	Q3LUM1	C6ZDA9	D4P4T8
Q3LUM5	G1JRK6	Q43433	A0A0B0NE51	A0A0B0MS63	Q4TZT5	G8XQW2	A4L9H3	O22342
D2D2Z8	A0A0B0NX31	A0A0B0N1D2	D2D2Z9	A0A0B0PKG4	Q3LUM6	A0A0B0NIJ9	Q7XZI8	A0A0B0PNZ4
A0A0B0P4Z3	B1PBW1	Q3LUM5	C7EW65	A0A0B0NE51	A0A0B0NJ42	A7KIX5	Q7G0G3	A0A0B0P3F4
A0A0B0P351	D2D324	D2D2Z8	A0A0B0MFV6	D2D2Z9	Q3LUM2	C4PBL7	S5GFP3	S5G619
Q8H6L9	A0A0B0N979	A0A0B0P4Z3	D2D319	C7EW65	A1XJ46	A0A0B0MU22	A0A0B0MDZ8	A0A0B0MT70
A0A0B0MT71	A0A0B0MEY6	A0A0B0P351	Q6RY01	A0A0B0MFV6	A7KNZ9	A0A0B0MLS5	A0A0B0NIW3	A8IMB0
Q6VAG0	A0A0B0N3E8	Q8H6L9	A9PL15	D2D319	I1T4P7	D2D2Z0	A2IBF9	C0KDV8
C8YQV0	A3F7Q3	A0A0B0MT71	Q7Y253	Q6RY01	I1T4R1	A0A0B0PQX9	B8YPL4	O81221
A9PL14	A0A0B0PG61	Q6VAG0	C6ZDB0	A9PL15	A0A0B0P8G3	A0A0B0P6Q0	Q7XZI7
A0A0B0PKC3	D2D2Z1	C8YQV0	A0A0B0PKZ6	Q7Y253	D2D308	Q6VAF9	D4P4T8
S5G971	A1XJ49	A9PL14	A0A0B0P6G0	A0A0B0P6G0	D2D316	C6GFP3	O22342
B6VC73	A0A0B0PAN7	A0A0B0PKC3	Q3LUL8	A0A0B0P7G3	A0A0B0NCE1	H2D5S4	A0A0B0PNZ4
B1PBW7	M1G679	S5G971	A0A0B0P7G3	A1XJ44	Q4TZT4	A4L9H3	A0A0B0P3F4
A0A0B0NTY1	A0A0B0N935	B6VC73	A1XJ44	Q8H6M5	A0A0B0NS33	C6ZDA9	S5G619
A6MUS5	A0A0B0MS63	B1PBW7	Q8H6M5	Q6VAF6	B7P005	Q7XZI8	A0A0B0MT70
A0A0B0N5V1	A0A0B0PKG4	A0A0B0NTY1	Q6VAF6	Q7G0F1	P30567	A0A0B0NPL5	A0A0B0PSC7
G1JRK6	A0A0B0N8P5	A0A0B0P781	A0A068LDA6	A0A068LDA6	A9PL17	S5GFP3	A8IMB0
A0A0B0NX31	A0A0B0NE51	A6MUS5	O23951	O23951	A0A0B0PCC1	A0A0B0MDZ8	C0KDV8
B1PBW1	D2D2Z9	A0A0B0N5V1	A3F7Q4	A3F7Q4	A0A0B0P1L4	Q7XZI7	D2D309
D2D324	Q8LKK2	G1JRK6	Q8H6L8	Q8H6L8	A0A0B0P186	A0A0B0P3F4	O81221
A0A0B0N979	C7EW65	A0A0B0NX31	A0A0B0PRA2	A0A0B0PRA2	A0A0B0NC40	A0A0B0PNZ4
A0A0B0MEY6	A0A0B0NW28	B1PBW1	A0A0B0MKV6	A0A0B0MKV6	A0A0B0PY39	C0KDV8
A0A0B0PKE1	A0A0B0PKT8	D2D324	D6N3G5	D6N3G5	K9JDH1
D8FSJ8	A0A0B0MFV6	A0A0B0N979	A0A097P8M3	A0A097P8M3	F1BX30
A0A0B0N3E8	A2IBG2	A0A0B0MEY6	Q4TZT5	Q4TZT5	D2D313
A3F7Q3	I1T4A3	D8FSJ8	Q3LUM6	Q3LUM6	Q7XZJ5
D2D2Z1	D2D319	A0A0B0N3E8	A0A0B0NJ42	A0A0B0NJ42	A0A0B0PRF2
A1XJ49	Q6RY01	A3F7Q3	Q3LUM2	Q3LUM2	A9PL19
A0A0B0PAN7	A9PL15	A0A0B0PG61	A1XJ46	A1XJ46	C0M0F9
A6MUS8	Q7Y253	D2D2Z1	A7KNZ9	A7KNZ9	A0A0B0PNR9
M1G679	A0A0B0P6G0	A1XJ49	A0A0B0PQP4	A0A0B0PQP4	D5FW81
A0A0B0N935	Q3LUL8	A6MUS8	I1T4P7	I1T4P7	D2D325
A0A0B0MS63	A0A0B0P7G3	M1G679	I1T4R1	I1T4R1	A0A0B0MML5
A0A0B0PKG4	A6YR43	A0A0B0N935	A0A0B0P8G3	A0A0B0P8G3	A0A0B0N2J8
A0A0B0N8P5	Q8H6M5	A0A0B0MS63	D2D308	D2D308	A0A0B0MS23
Q8LKK2	G1ED19	A0A0B0PKG4	D2D316	D2D316	Q8H6M4
A0A0B0NE51	Q6VAF6	Q8LKK2	H2D5S5	H2D5S5	A0A0B0NFA8
D2D2Z9	F1BWX3	A0A0B0NE51	A0A0B0NCE1	A0A0B0NCE1	Q7G0G5
C7EW65	A0A0B0NAC2	D2D2Z9	Q4TZT4	Q4TZT4	B1PBW0
A0A0B0NW28	B8XU22	C7EW65	A0A0B0NS33	A0A0B0NS33	A0A0B0PH69
A0A0B0PKT8	A0A068LDA6	A0A0B0NW28	B7P005	B7P005	D2D321
A0A0B0MFV6	O23951	A0A0B0PKT8	P30567	P30567	A0A088AZU7
A0A076FT34	A3F7Q4	A0A0B0MFV6	A9PL17	A9PL17	A0A0B0P7T6
A2IBG2	Q8H6L8	A0A076FT34	A0A0B0P1L4	A0A0B0PCC1	A0A0B0NXK0
I1T4A3	Q8W4Z7	A2IBG2	A0A0B0P186	A0A0B0P1L4	Q6VAF7
D2D319	A0A0B0MKV6	I1T4A3	A0A0B0PY39	A0A0B0P186	A0A0B0MV98
Q6RY01	A0A097P8M3	D2D319	F1BX30	A0A0B0NC40	A0A0B0NVW8
A9PL15	Q3LUM6	A0A0B0MZJ4	K9JDH1	A0A0B0PY39	A0A0B0MN73
Q7Y253	A0A0B0NJ42	Q6RY01	D2D313	F1BX30	Q8H6M8
A0A0B0P6G0	Q3LUM2	A9PL15	Q7XZJ5	K9JDH1	E3T5W6
A0A0B0NL15	A1XJ46	Q7Y253	A0A0B0PRF2	D2D313	G1JRK5
Q3LUL8	A7KNZ9	A0A0B0P6G0	A9PL19	Q7XZJ5	Q9M6B8
A0A0B0P7G3	I1T4P7	Q3LUL8	C0M0F9	A9PL19	A0A0B0PAF9
A6YR43	I1T4R1	A0A0B0P7G3	A0A0B0PNR9	C0M0F9	Q7XZJ1
Q8H6M5	A0A0B0PDR1	A6YR43	D5FW81	A0A0B0PNR9	Q8RU83
Q6VAF6	D2D308	Q8H6M5	A0A0B0MML5	D5FW81	D2D320
F1BWX3	D2D316	Q6VAF6	D2D325	A0A0B0MML5	Q7XZJ6
A0A0B0NAC2	Q4TZT4	F1BWX3	A0A0B0N2J8	D2D325	D2WK25
B8XU22	A0A0B0NS33	A0A0B0NAC2	A0A0B0MS23	A0A0B0N2J8	B1PBV9
O23951	B7P005	B8XU22	H6AC57	H6AC57	A0A0B0MTN9
A3F7Q4	P30567	A0A068LDA6	Q8H6M4	A0A0B0MS23	A0A0B0NAB5
A0A0B0PHE8	A9PL17	O23951	A0A0B0NFA8	Q8H6M4	A0A0B0PLZ8
Q8H6L8	A0A0B0PCC1	A3F7Q4	B1PBW0	A0A0B0NFA8	A0A0B0MNU0
Q8W4Z7	A0A0B0P1L4	Q8H6L8	D2D321	B1PBW0	Q9XGB7
A0A0B0MKV6	A0A0B0ME04	Q8W4Z7	A0A088AZU7	A0A0B0PH69	A9PL20
A0A097P8M3	A0A0B0NC40	A0A0B0MKV6	A0A0B0P7T6	D2D321	A0A0B0PUK6
Q3LUM6	A0A0B0PY39	A0A097P8M3	A0A0B0NXK0	A0A088AZU7	D2D330
A0A0B0NJ42	F1BX30	Q3LUM6	Q6VAF7	A0A0B0P7T6	Q4TZT3
Q3LUM2	K9JDH1	A0A0B0NJ42	A0A0B0MV98	A0A0B0NXK0	A0A0B0P0L2
A1XJ46	D2D313	Q3LUM2	A0A0B0NVW8	Q6VAF7	I1T4A5
A7KNZ9	Q7XZJ5	A1XJ46	A0A0B0MN73	A0A0B0MV98	A0A0B0NG88
A0A0B0PQP4	A0A0B0PRF2	A7KNZ9	Q8H6M8	A0A0B0NVW8	B8YPL3
I1T4P7	A9PL19	A0A0B0PQP4	E3T5W6	A0A0B0MN73	A0A0B0NR35
I1T4R1	C0M0F9	I1T4P7	G1JRK5	Q8H6M8	Q7XZJ9
A0A0B0PDR1	A0A0B0PNR9	I1T4R1	A0A0B0PAF9	E3T5W6	C0KDV9
D2D308	D5FW81	A0A0B0PDR1	Q7XZJ1	G1JRK5	Q3LUM1
D2D316	A0A0B0MML5	D2D308	Q8RU83	Q9M6B8	G8XQW2
A0A0B0NCE1	D2D325	D2D316	D2D320	A0A0B0PAF9	A0A0B0NE02
Q4TZT4	A6YR63	A0A0B0NCE1	Q7XZJ6	Q7XZJ1	A7KIX5
A0A0B0NS33	A0A0B0N2J8	Q4TZT4	D2WK25	Q8RU83	A0A0B0NIJ9
B7P005	A0A0B0MS23	A0A0B0NS33	B1PBV9	D2D320	C4PBL7
P30567	Q8H6M4	B7P005	A0A0B0MTN9	Q7XZJ6	A0A0B0MU22
A9PL17	A0A0B0NFA8	P30567	A0A0B0NAB5	D2WK25	I7CUD1
A0A0B0PCC1	B1PBW0	A9PL17	A0A0B0PLZ8	B1PBV9	A0A0B0P6Q0
A0A0B0ME04	D2D321	A0A0B0PCC1	A0A0B0MNU0	A0A0B0MTN9	D2D2Z0
A0A0B0NWR8	A0A088AZU7	A0A0B0P1L4	Q9XGB7	A0A0B0NAB5	Q6VAF9
A0A0B0NC40	A0A0B0P7T6	A0A0B0ME04	A9PL20	A0A0B0PLZ8	A0A0B0MNZ4
A0A0B0PY39	A0A0B0NXK0	A0A0B0NC40	D2WK26	A0A0B0MNU0	Q42762
F1BX30	Q6VAF7	A0A0B0PY39	A0A0B0PUK6	Q9XGB7	Q7G0F4
B1NHU0	A0A0B0MV98	F1BX30	D2D330	A9PL20	C6GFP3
K9JDH1	A0A0B0NVW8	B1NHU0	Q4TZT3	D2WK26	A0A0B0MM86
D2D313	A0A0B0MN73	K9JDH1	A0A0B0P0L2	A0A0B0PUK6	A0A0B0NU23
Q7XZJ5	Q8H6M8	D2D313	Q69DC2	D2D330	H2D5S4
A0A0B0PRF2	E3T5W6	Q7XZJ5	I1T4A5	Q4TZT3	Q1W2I7
A9PL19	A0ZZ42	A0A0B0PRF2	A0A0B0NG88	A0A0B0P0L2	A0A0B0MC38
C0M0F9	Q283Q7	A9PL19	B8YPL3	Q69DC2	A0A0B0MTH9
A0A0B0PNR9	G1JRK5	C0M0F9	A0A0B0NR35	I1T4A5	C6ZDA9
D5FW81	Q9M6B8	A0A0B0PNR9	Q7XZJ9	A0A0B0NLD8	D2WK23
A0A0B0MML5	A6YR66	D5FW81	C0KDV9	B8YPL3	A4L9H3
D2D325	Q7XZJ1	A0A0B0MML5	Q3LUM1	A0A0B0NG88	Q7XZI8
A6YR63	A0A0B0NPI7	D2D325	H6AC56	A0A0B0NR35	A0A0B0NPL5
A0A0B0N2J8	Q8RU83	A6YR63	G9BY14	Q7XZJ9	S5GFP3
A0A0B0MS23	D2D320	A0A0B0N2J8	G8XQW2	C0KDV9	A0A0B0MDZ8
Q8H6M4	Q7XZJ6	Q8H6M4	A0A0B0NE02	Q3LUM1	Q7XZI7
A0A0B0NFA8	D2WK25	A0A0B0NFA8	A7KIX5	H6AC56	A0A0B0PNZ4
B1PBW0	B1PBV9	B1PBW0	A0A0B0NIJ9	G9BY14	A0A0B0P3F4
D2D321	A0A0B0MTN9	D2D321	A0A0B0NXA4	G8XQW2	C0KDV8
A0A088AZU7	A0A0B0MNU0	A0A088AZU7	C4PBL7	A0A0B0NE02	A0A0B0NND7
A0A0B0P7T6	Q9XGB7	A0A0B0P7T6	I7CUD1	A7KIX5
A0A0B0NXK0	A9PL20	A0A0B0NXK0	A0A0B0P6Q0	A0A0B0NIJ9
Q6VAF7	I1T470	Q6VAF7	D2D2Z0	A0A0B0NXA4
A0A0B0MV98	A0A0B0PUK6	A0A0B0MV98	Q6VAF9	C4PBL7
A0A0B0NVW8	D2D330	A0A0B0NVW8	A0A0B0MNZ4	A0A0B0MU22
A0A0B0MN73	Q84XN3	A0A0B0MN73	Q42762	I7CUD1
Q8H6M8	Q0PW29	Q8H6M8	C6GFP3	D2D2Z0
E3T5W6	A0A0B0NF77	E3T5W6	A0A0B0MM86	A0A0B0P6Q0
D2D328	Q4TZT3	D2D328	H2D5S4	Q6VAF9
Q283Q7	Q69DC2	A0ZZ42	Q1W2I7	A0A0B0MNZ4
G1JRK5	B8YPL3	Q283Q7	A0A0B0MTH9	Q42762
Q9M6B8	A0A0B0NG88	G1JRK5	A0A0B0MC38	C6GFP3
A6YR66	A0A0B0NR35	A6YR66	C6ZDA9	A0A0B0MM86
Q7XZJ1	Q7XZJ9	Q7XZJ1	D2WK23	A0A0B0NU23
A0A0B0NPI7	C0KDV9	A0A0B0NPI7	Q7XZI8	H2D5S4
Q8RU83	A0A0B0MNM6	Q8RU83	A0A0B0NPL5	Q1W2I7
D2D320	Q3LUM1	D2D320	S5GFP3	A0A0B0MTH9
Q7XZJ6	G8XQW2	Q7XZJ6	A0A0B0MDZ8	A0A0B0MC38
D2WK25	A0A0B0NE02	D2WK25	Q7XZI7	C6ZDA9
B1PBV9	A7KIX5	B1PBV9	A0A0B0PNZ4	D2WK23
A0A0B0MTN9	Q6DXR9	A0A0B0MTN9	A0A0B0P3F4	A4L9H3
A0A0B0MNU0	A0A0B0NIJ9	A0A0B0MNU0	C0KDV8	Q7XZI8
Q9XGB7	A6YR48	Q9XGB7	A0A0B0NND7	S5GFP3
A9PL20	C4PBL7	A9PL20		A0A0B0MDZ8
I1T470	D2D2Z0	I1T470		Q7XZI7
D2WK26	A0A0B0MLS5	D2WK26		A0A0B0PNZ4
A0A0B0PUK6	A0A0B0P6Q0	A0A0B0PUK6		A0A0B0P3F4
D2D330	Q6VAF9	D2D330		C0KDV8
Q0PW29	Q8LKK3	Q84XN3		A0A0B0NND7
A0A0B0NF77	C6GFP3	Q0PW29
Q4TZT3	A7Y7Y2	A0A0B0NF77
A0A0B0P0L2	H2D5S4	Q4TZT3
Q69DC2	A0A0B0MTH9	A0A0B0P0L2
B8YPL3	C6ZDA9	Q69DC2
A0A0B0NG88	Q7XZI8	B8YPL3
A0A0B0NR35	A0A0B0NPL5	A0A0B0NG88
Q7XZJ9	A0A0B0MYG7	A0A0B0NR35
C0KDV9	S5GFP3	Q7XZJ9
Q3LUM1	A0A0B0MDZ8	C0KDV9
A0A0B0MNM6	A0A0B0NIW3	Q3LUM1
G8XQW2	Q7XZI7	G8XQW2
A0A0B0NE02	A0A0B0PNZ4	A0A0B0NE02
A7KIX5	A0A0B0P3F4	A7KIX5
Q6DXR9	A0A0B0PTC7	Q6DXR9
A0A0B0NIJ9	C0KDV8	A0A0B0NIJ9
A6YR48	A0A0B0NLV6	A6YR48
A0A0B0NXA4		A0A0B0NXA4
C4PBL7		C4PBL7
D2D2Z0		D2D2Z0
A0A0B0P6Q0		A0A0B0MLS5
Q6VAF9		A0A0B0P6Q0
A0A0B0MNZ4		Q6VAF9
Q8LKK3		A0A0B0MNZ4
C6GFP3		Q8LKK3
A7Y7Y2		C6GFP3
H2D5S4		A7Y7Y2
A0A0B0MTH9		A0A0B0NU23
A0A0B0PQL7		H2D5S4
C6ZDA9		A0A0B0MTH9
D2WK23		A0A0B0PQL7
Q7XZI8		C6ZDA9
A0A0B0NPL5		Q7XZI8
A0A0B0MYG7		A0A0B0NPL5
S5GFP3		A0A0B0MYG7
A6MUT3		S5GFP3
A0A0B0MDZ8		A6MUT3
A0A0B0NIW3		A0A0B0MDZ8
A7L2Z6		A0A0B0NIW3
Q7XZI7		A7L2Z6
A0A0B0PNZ4		Q7XZI7
A0A0B0P3F4		A0A0B0PNZ4
A0A0B0PTC7		A0A0B0P3F4
C0KDV8		A0A0B0PTC7
D2D2Z7		C0KDV8
A0A0B0N5W8		D2D2Z7
A0A0B0NLV6		A0A0B0N5W8
		A0A0B0NLV6

## Sheet:  Table S5
Table S5. Per replicate IDs extracted from composite search results files for 25 dpa fiber samples extracted with phenol and phenol with PCT.
25 dpa_Phenol_1	25 dpa_Phenol_2	25 dpa_Phenol_3	25 dpa_Phenol+PCT_1	25 dpa_Phenol+PCT_2	25 dpa_Phenol+PCT_3
A0A0B0MWM7	A0A0B0MWM7	A0A0B0MWM7	A0A0B0MWM7	A0A0B0MWM7	A0A0B0MWM7
I1T3V0	I1T3V0	I1T3V0	A0A0B0PMU8	A0A0B0PMU8	A0A0B0PMU8
D2D318	Q2QCX5	Q2QCX5	I1T3V0	I1T3V0	I1T3V0
Q4TZT6	D2D318	D2D318	Q2QCX5	Q2QCX5	Q2QCX5
A0A0B0MXX6	Q4TZT6	Q4TZT6	G9BY15	A0A0B0NQ47	A0A0B0NQ47
A0A0B0PR35	A0A0B0MXX6	A0A0B0NJG7	D2D318	G9BY15	G9BY15
B6REZ8	A0A0B0PR35	A0A0B0MXX6	Q4TZT6	D2D318	D2D318
A0A0B0NZR6	B6REZ8	A0A0B0PR35	A0A0B0NJG7	Q4TZT6	Q4TZT6
A0A0B0MZT5	A0A0B0N7A9	B6REZ8	A0A0B0MXX6	A0A0B0NJG7	A0A0B0NJG7
I1T4B7	A0A0B0NZR6	A0A0B0N7A9	A0A0B0PR35	A0A0B0MXX6	A0A0B0MXX6
M4N630	A0A0B0MZT5	A0A0B0NZR6	B6REZ8	A0A0B0PR35	A0A0B0PR35
A0A0B0PG37	I1T4B7	A0A0B0MZT5	A0A0B0NZR6	B6REZ8	B6REZ8
A0A0B0PVV4	M4N630	I1T4B7	I1T4B7	A0A0B0N540	A0A0B0N540
B1PBW2	A0A0B0PG37	M4N630	M4N630	A0A0B0NZR6	A0A0B0NZR6
A0A0B0NC41	Q7G0B3	A0A0B0PG37	A0A0B0PG37	I1T4B7	I1T4B7
P93157	A0A0B0PVV4	Q7G0B3	Q7G0B3	M4N630	M4N630
A0A0B0MKV3	B1PBW2	A0A0B0PVV4	B1PBW2	A0A0B0PG37	A0A0B0PG37
Q9FVA5	A0A0B0NC41	B1PBW2	Q39779	Q7G0B3	Q7G0B3
A0A0B0MQS3	P93157	A0A0B0NC41	A0A0B0NC41	A0A0B0PVV4	A0A0B0PVV4
A0A0B0PVE0	A0A0B0MKV3	P93157	P93157	B1PBW2	B1PBW2
A0A0B0P451	Q9FVA5	A0A0B0MKV3	A0A0B0MKV3	Q39779	Q39779
A0A0B0N570	A0A0B0MQS3	Q9FVA5	Q9FVA5	A0A0B0NC41	A0A0B0NC41
I1T3S6	A0A0B0PVE0	A0A0B0MQS3	A0A0B0MJM0	P93157	P93157
I1T4R2	A0A0B0P451	A0A0B0PVE0	A0A0B0PVE0	A0A0B0MKV3	A0A0B0MKV3
A0A0B0PEJ2	A0A0B0N570	A0A0B0P451	R9QQU4	Q9FVA5	Q9FVA5
A0A0B0PDD5	I1T3S6	A0A0B0N570	A0A0B0P451	A0A0B0MJM0	A0A0B0MJM0
A0A0B0MZF4	I1T4R2	I1T3S6	I1T3S6	A0A0B0PES9	A0A0B0PES9
A0A0B0NE73	A0A0B0NGY3	I1T4R2	I1T4R2	A0A0B0PVE0	A0A0B0PVE0
F1BX29	A0A0B0PEJ2	A0A0B0PEJ2	A0A0B0PQG7	R9QQU4	R9QQU4
A0A0B0MSD0	A0A0B0PDD5	A0A0B0PDD5	A0A0B0PEJ2	A0A0B0P451	A0A0B0P451
A0A0B0NI15	A0A0B0MZF4	A0A0B0MZF4	A0A0B0NN15	I1T3S6	I1T3S6
Q7XZJ3	A0A0B0NE73	A0A0B0NE73	A0A0B0PDD5	I1T4R2	I1T4R2
A0A0B0MMF5	F1BX29	F1BX29	A0A0B0MZF4	A0A0B0PQG7	A0A0B0PQG7
A0A0B0P5V1	A0A0B0MSD0	A0A0B0MSD0	A0A0B0NE73	A0A0B0PEJ2	A0A0B0PEJ2
A0A0B0NS56	A0A0B0NI15	A0A0B0NI15	F1BX29	A0A0B0NN15	A0A0B0NN15
A0A0B0MAR8	Q7XZJ3	Q7XZJ3	A0A0B0ME82	A0A0B0PDD5	A0A0B0PDD5
G1FNX7	A0A0B0MMF5	A0A0B0MMF5	A0A0B0MSD0	A0A0B0MZF4	A0A0B0MZF4
A0A0B0NA11	A0A0B0P5V1	A0A0B0P5V1	A0A0B0NI15	A0A0B0NE73	A0A0B0NE73
A7XZR4	A0A0B0M7B3	A0A0B0M7B3	Q7XZJ3	F1BX29	F1BX29
A0A0B0MYY3	A0A0B0NS56	A0A0B0NS56	A0A0B0MMF5	A0A0B0ME82	A0A0B0ME82
D4P4U1	A0A0B0MAR8	A0A0B0MAR8	A0A0B0PP90	A0A0B0MSD0	A0A0B0MSD0
A0A0B0Q027	G1FNX7	G1FNX7	A0A0B0NS56	A0A0B0NI15	A0A0B0NI15
A0A0B0N6I4	A0A0B0NA11	A0A0B0NA11	A0A0B0NUB5	Q7XZJ3	Q7XZJ3
A0A0B0NE06	A0A0B0P8E4	A0A0B0P8E4	Q6JX03	A0A0B0MMF5	A0A0B0MMF5
B3RFK7	A0A0B0PP45	A0A0B0PP45	A0A0B0MAR8	A0A0B0PP90	A0A0B0PP90
Q8H6N0	A0A0B0PCF6	A0A0B0PCF6	G1FNX7	A0A0B0NS56	A0A0B0NUB5
A0A0B0MM82	P93155	P93155	A0A0B0NA11	A0A0B0NUB5	Q6JX03
A0A0B0NYV9	A0A0B0ML84	A0A0B0ML84	A0A0B0MJK4	Q6JX03	A0A0B0MAR8
A0A0B0NJ00	A7XZR4	A7XZR4	A0A0B0PP45	A0A0B0MAR8	G1FNX7
A0A0B0NJR5	A0A0B0N774	A0A0B0N774	A0A0B0PCF6	G1FNX7	A0A0B0NA11
A0A0B0N139	A0A0B0MYY3	A0A0B0MYY3	A0A0B0ML84	A0A0B0NA11	A0A0B0P8E4
A0A0B0P9T0	D4P4U1	D4P4U1	A7XZR4	A0A0B0P8E4	A0A0B0MJK4
A0A0B0PP74	A0A0B0Q027	A0A0B0Q027	A0A0B0N774	A0A0B0PP45	A0A0B0PP45
G9BRX8	A0A0B0N6I4	A0A0B0N6I4	A0A0B0MYY3	A0A0B0PCF6	A0A0B0PCF6
I1T4R3	A0A0B0NZ59	A0A0B0NZ59	D4P4U1	A0A0B0ML84	P93155
A0A0B0NAM6	A0A0B0NE06	A0A0B0NE06	A0A0B0Q027	A7XZR4	A7XZR4
I1T4T5	A0A0B0NGP7	A0A0B0NGP7	A0A0B0N6I4	A0A0B0N774	A0A0B0N774
A0A0B0N4A3	B3RFK7	B3RFK7	A0A0B0MLK3	A0A0B0MYY3	A0A0B0MYY3
Q6T7C9	A0A0B0NQV3	A0A0B0NQV3	A0A0B0NE06	D4P4U1	D4P4U1
A0A0B0NIW0	A0A0B0NJC3	A0A0B0NJC3	B3RFK7	A0A0B0Q027	A0A0B0Q027
A0A0B0N1N9	Q8H6N0	Q8H6N0	A0A0B0NQV3	A0A0B0N6I4	A0A0B0N6I4
A0A0B0MLB7	A0A0B0MS15	A0A0B0MS15	Q8H6N0	A0A0B0MLK3	A0A0B0MLK3
A0A0B0P197	A0A0B0MM82	A0A0B0MM82	A0A0B0MS15	A0A0B0NE06	A0A0B0NE06
A0A0B0NLT1	A0A0B0N6J0	A0A0B0N6J0	A0A0B0MM82	B3RFK7	B3RFK7
A0A0B0P9V9	A0A0B0NYV9	A0A0B0NYV9	H9LIA0	A0A0B0NQV3	A0A0B0NQV3
A0A0B0MAY3	A0A0B0NJR5	A0A0B0NJR5	A0A0B0N6J0	Q8H6N0	Q8H6N0
B1PBW5	A0A0B0N139	A0A0B0N139	A0A0B0NYV9	A0A0B0MS15	A0A0B0MS15
A0A0B0M6C1	A0A0B0P9T0	A0A0B0P9T0	A0A0B0NV54	A0A0B0MM82	H9LIA0
K9JFD1	A0A0B0PP74	A0A0B0PP74	A0A0B0MU11	H9LIA0	A0A0B0N6J0
A0A0B0NEB7	A0A0B0NMZ9	A0A0B0NMZ9	B5G508	A0A0B0N6J0	A0A0B0NYV9
A0A0B0NLV9	G9BRX8	G9BRX8	A0A0B0NJR5	A0A0B0NYV9	A0A0B0MU11
A0A0B0P2M7	I1T4R3	I1T4R3	A0A0B0N5P6	A0A0B0MU11	B5G508
A0A0B0NEY9	A0A0B0NAM6	A0A0B0NAM6	A0A0B0NUH2	B5G508	A0A0B0NJR5
A0A0B0P9G2	I1T4T5	I1T4T5	O23950	A0A0B0NJR5	A0A0B0N5P6
B1PBW6	A0A0B0N4A3	A0A0B0N4A3	A0A0B0N139	A0A0B0N5P6	A0A0B0NUH2
A0A0B0MPT6	Q6T7C9	Q6T7C9	A0A0B0P9T0	A0A0B0NUH2	O23950
A0A0B0NIX1	A0A0B0NIW0	A0A0B0NIW0	A0A0B0PP74	O23950	A0A0B0N139
A0A0B0MQP3	A0A0B0N1N9	A0A0B0N1N9	G9BRX8	A0A0B0N139	A0A0B0P9T0
A0A0B0NAR2	A0A0B0MLB7	A0A0B0MLB7	I1T4R3	A0A0B0P9T0	A0A0B0PP74
A0A0B0M609	A0A0B0P197	A0A0B0P197	A0A0B0NAM6	A0A0B0PP74	G9BRX8
A0A0B0PV78	A0A0B0NLT1	A0A0B0NLT1	I1T4T5	G9BRX8	I1T4R3
A6MUT1	A0A0B0P9V9	A0A0B0P9V9	A0A0B0N4A3	I1T4R3	A0A0B0NAM6
F1BWY2	A0A0B0MAY3	A0A0B0MAY3	A0A0B0N0C0	A0A0B0NAM6	I1T4T5
M4MZ02	B1PBW5	B1PBW5	Q6T7C9	I1T4T5	A0A0B0N4A3
Q3LUL9	A0A0B0M6C1	A0A0B0M6C1	A0A0B0NIW0	A0A0B0N4A3	A0A0B0N0C0
A0A0B0NIL4	A4L9H5	A4L9H5	A0A0B0NUZ2	A0A0B0N0C0	Q6T7C9
A0A0B0PD51	K9JFD1	K9JFD1	A0A0B0P197	Q6T7C9	A0A0B0NIW0
A0A0B0MPQ5	A0A0B0MMQ0	A0A0B0MMQ0	A0A0B0NLT1	A0A0B0NIW0	A0A0B0NUZ2
A0A0B0MPG3	A0A0B0NEB7	A0A0B0NEB7	A0A0B0P9V9	A0A0B0NUZ2	A0A0B0P197
S4SKS9	A0A0B0NLV9	A0A0B0NLV9	A0A0B0MAY3	A0A0B0P197	A0A0B0NLT1
A0A0B0MX93	A0A0B0N8M4	A0A0B0N8M4	Q7Y252	A0A0B0NLT1	A0A0B0P9V9
A0A0B0NSK2	A0A0B0P2M7	A0A0B0NEY9	B1PBW5	A0A0B0P9V9	A0A0B0MAY3
A0A0B0PPY0	Q39780	A0A0B0P9G2	A0A0B0M6C1	A0A0B0MAY3	Q7Y252
Q9ZRC4	A0A0B0NEY9	B1PBW6	K9JFD1	Q7Y252	B1PBW5
A0A0B0NT83	A0A0B0P9G2	A0A0B0MPT6	A0A0B0NEB7	B1PBW5	A0A0B0M6C1
Q7XZJ2	B1PBW6	A0A0B0N822	A0A0B0NLV9	A0A0B0M6C1	K9JFD1
A0A0B0MEP6	A0A0B0MPT6	A0A0B0NIX1	A0A0B0N8M4	K9JFD1	A0A0B0NEB7
A5HJL1	A0A0B0N822	A0A0B0NXV1	A0A0B0NTM4	A0A0B0NEB7	A0A0B0NLV9
A0A0B0ML95	A0A0B0NIX1	A0A0B0MQP3	A0A0B0NEY9	A0A0B0NLV9	A0A0B0MGJ3
A0A0B0N5R5	A0A0B0NXV1	A0A0B0NAR2	A0A0B0P9G2	A0A0B0N8M4	A0A0B0N8M4
A0A0B0MB16	A0A0B0MQP3	A0A0B0M609	B1PBW6	A0A0B0NTM4	A0A0B0NTM4
A0A0B0M860	A0A0B0NAR2	A0A0B0PV78	A0A0B0MHH0	A0A0B0P2M7	A0A0B0P2M7
P17598	A0A0B0M609	A0A0B0NMV4	A0A0B0MPT6	A0A0B0NEY9	A0A0B0NEY9
A0A0B0NKR9	A0A0B0PV78	A6MUT1	A0A0B0N822	A0A0B0P9G2	A0A0B0P9G2
I6VAY2	A6MUT1	A0A0A1ESF5	A0A0B0NIX1	B1PBW6	B1PBW6
A0A0B0MCN6	F1BWY2	F1BWY2	A0A0B0NXV1	A0A0B0MHH0	A0A0B0MHH0
Q6DXU0	M4MZ02	M4MZ02	A0A0B0NAR2	A0A0B0MPT6	A0A0B0MPT6
A0A0B0NXH1	Q3LUL9	Q3LUL9	A0A0B0M609	A0A0B0N822	A0A0B0MVG4
A0A0B0NKW6	A0A0B0NIL4	A0A0B0NIL4	A0A0B0PV78	A0A0B0NIX1	A0A0B0N822
A0A0B0PJ83	A0A0B0PD51	A0A0B0PD51	G8FRB6	A0A0B0NXV1	A0A0B0NIX1
A9PL16	A0A0B0MPQ5	A0A0B0MPQ5	A6MUT1	A0A0B0NAR2	A0A0B0NXV1
A0A0B0MVH9	A0A0B0MPG3	A0A0B0MPG3	A0A0A1ESF5	A0A0B0M609	A0A0B0NAR2
A0A0B0PFB6	S4SKS9	S4SKS9	F1BWY2	A0A0B0PV78	A0A0B0M609
M4MX81	A0A0B0MX93	A0A0B0MX93	M4MZ02	A6MUT1	A0A0B0PV78
A0A0B0N6J3	A0A0B0NSK2	A0A0B0NSK2	Q3LUL9	A0A0A1ESF5	G8FRB6
D2D303	A0A0B0PPY0	A0A0B0PPY0	A0A0B0NIL4	F1BWY2	A6MUT1
M4MX50	Q9ZRC4	Q9ZRC4	A0A0B0PD51	M4MZ02	A0A0A1ESF5
A0A0B0Q104	A0A0B0NT83	A0A0B0MT19	A0A0B0MPQ5	Q3LUL9	F1BWY2
A0A0B0P0E8	A0A0B0MT19	Q7XZJ2	S4SKS9	A0A0B0NIL4	M4MZ02
A0A0B0P1S3	Q7XZJ2	A0A0B0MEP6	S4TJ55	A0A0B0PD51	Q3LUL9
Q8VWN8	A0A0B0MEP6	A5HJL1	A0A0B0MX93	A0A0B0MPQ5	A0A0B0NIL4
A0A0B0M730	A5HJL1	A0A0B0ML95	A0A0B0NSK2	S4SKS9	A0A0B0PD51
A0A0B0P6T4	A0A0B0ML95	A0A0B0N5R5	A0A0B0PPY0	S4TJ55	A0A0B0MPQ5
A0A0B0MNH9	A0A0B0N5R5	L7NUG2	Q6UA09	A0A0B0MX93	S4SKS9
A0A0B0NK38	L7NUG2	A0A0B0MB16	Q9ZRC4	A0A0B0NSK2	S4TJ55
A0A0B0NEY6	A0A0B0MB16	A0A0B0NYE7	A0A0B0MT19	A0A0B0PPY0	A0A0B0MX93
A0A0B0MQN8	A0A0B0MBJ0	A0A0B0M860	Q7XZJ2	Q6UA09	A0A0B0NSK2
Q7XZK1	A0A0B0NYE7	P17598	A0A0B0MEP6	Q9ZRC4	A0A0B0PPY0
Q8H6M3	A0A0B0M860	A0A0B0NKR9	A5HJL1	A0A0B0MT19	Q6UA09
A0A0B0MTJ2	P17598	I6VAY2	A0A0B0ML95	Q7XZJ2	Q9ZRC4
V5MYQ4	A0A0B0NKR9	A0A0B0MCN6	A0A0B0MB16	A0A0B0MEP6	A0A0B0MT19
A0A0B0NNV6	I6VAY2	A0A0B0MWF2	A0A0B0NYE7	A5HJL1	Q7XZJ2
A0A0B0MK17	A0A0B0MCN6	A9XTK7	Q39783	A0A0B0ML95	A0A0B0MEP6
O48873	A0A0B0MWF2	Q6DXU0	B2KL33	A0A0B0N5R5	A5HJL1
A0A0B0MPJ6	A9XTK7	A0A0B0NXH1	A0A0B0M860	A0A0B0MB16	A0A0B0ML95
G1JRK7	Q6DXU0	A0A0B0NKW6	A0A0B0N6E6	A0A0B0NYE7	A0A0B0N5R5
A0A0B0MJS1	A0A0B0NXH1	A0A0B0N8R7	P17598	Q39783	E3UZI7
Q8VWP8	A0A0B0NKW6	A0A0B0PJ83	A0A0B0NKR9	B2KL33	A0A0B0MB16
A0A059Q7R9	A0A0B0N8R7	A9PL16	I6VAY2	A0A0B0M860	A0A0B0NYE7
I1T3T5	A0A0B0PJ83	A0A0B0NBX0	A0A0B0P648	A0A0B0N6E6	B2KL33
A0A0B0NUJ5	A9PL16	A0A0B0MVH9	A0A0B0MKK4	P17598	A0A0B0M860
Q6VAF5	A0A0B0NBX0	A0A0B0PFB6	A9XTK7	A0A0B0NKR9	A0A0B0N6E6
O82090	A0A0B0MVH9	M4MX81	Q6DXU0	I6VAY2	P17598
A0A0B0N788	A0A0B0PFB6	A0A0B0N6J3	A0A0B0P1Y3	A0A0B0P648	A0A0B0NKR9
A0A0B0Q2K0	M4MX81	D2D303	A0A0B0NKW6	A0A0B0MKK4	I6VAY2
Q3SAX1	A0A0B0N6J3	M4MX50	A0A0B0PJ83	A9XTK7	A0A0B0P648
A0A0B0MJN0	D2D303	Q8W1W0	A0A0B0NPC6	Q6DXU0	A0A0B0MKK4
D2D2Z2	M4MX50	A0A0B0Q104	A9PL16	A0A0B0P1Y3	A9XTK7
I1T4T6	Q8W1W0	A0A0B0P0E8	A0A0B0MVH9	A0A0B0NXH1	Q6DXU0
A0A0B0PC00	A0A0B0Q104	A0A0B0MYQ4	A0A0B0PFB6	A0A0B0NKW6	A0A0B0P1Y3
Q9M6R4	A0A0B0P0E8	A0A0B0P1S3	M4MX81	A0A0B0PJ83	A0A0B0NXH1
A0A0B0NL97	A0A0B0MYQ4	Q8VWN8	A0A0B0N6J3	A0A0B0NPC6	A0A0B0NKW6
A0A0B0MZ78	A0A0B0P1S3	A0A0B0M730	A0A0B0PL74	A9PL16	A0A0B0PJ83
A0A0B0N717	Q8VWN8	A0A0B0MHJ9	A0A0B0P7F0	A0A0B0MVH9	A0A0B0NPC6
D9Z6D4	A0A0B0M730	A0A0B0MNY2	D2D303	A0A0B0MJL6	A9PL16
B8YPL4	A0A0B0MHJ9	A0A0B0P6T4	M4MX50	A0A0B0PFB6	A0A0B0MVH9
O22342	A0A0B0MNY2	A0A0B0MNH9	A0A0B0P0E8	A0A0B0PZB5	A0A0B0MJL6
S5G619	A0A0B0P6T4	A0A0B0NY76	A0A0B0MYQ4	M4MX81	A0A0B0PFB6
A0A0B0MT70	A0A0B0NY76	A0A0B0NK38	Q8VWN8	A0A0B0N6J3	E3UZQ6
A8IMB0	A0A0B0NK38	A0A0B0NEY6	A0A0B0M730	A0A0B0PL74	A0A0B0PZB5
B6RF01	A0A0B0NEY6	A0A0B0MQN8	A0A0B0MHJ9	A0A0B0MAJ7	M4MX81
O81221	A0A0B0MQN8	Q7XZK1	A0A0B0P6T4	A0A0B0P7F0	A0A0B0N6J3
D2D310	Q7XZK1	Q8H6M3	A0A0B0NK38	D2D303	A0A0B0PL74
A0A0B0P5F5	Q8H6M3	A0A0B0MTJ2	A0A0B0NSQ2	M4MX50	A0A0B0P7F0
F1BX57	A0A0B0MTJ2	V5MYQ4	A0A0B0PD74	A0A0B0P0E8	D2D303
A0A075C4Z3	V5MYQ4	A0A0B0NNV6	A0A0B0NEY6	A0A0B0MYQ4	M4MX50
A0A0B0MT80	A0A0B0NNV6	A0A0B0MK17	I1T469	Q8VWN8	A0A0B0NDR5
A0A0B0NUY8	A0A0B0MK17	D6N3G8	I1T3V9	A0A0B0M730	Q8W1W0
A0A0B0NN55	D6N3G8	O48873	A0A0B0MQN8	A0A0B0MHJ9	A0A0B0P0E8
F1BWW7	O48873	A0A0B0MPJ6	Q7XZK1	A0A0B0P6T4	A0A0B0MYQ4
D2D332	A0A0B0MPJ6	G1JRK7	Q8H6M3	A0A0B0MNH9	Q8VWN8
A9PL18	G1JRK7	A0A0B0MJS1	V5MYQ4	A0A0B0NK38	A0A0B0M730
A0A0B0PQC4	A0A0B0MJS1	Q8VWP8	A0A0B0NNV6	A0A0B0NSQ2	A0A0B0P6T4
A0A0B0NMR5	Q8VWP8	A0A059Q7R9	A0A0B0MK17	A0A0B0PD74	A0A0B0MNH9
Q8H6M7	A0A059Q7R9	I1T3T5	D6N3G8	A0A0B0NEY6	A0A0B0NK38
I1T3U1	I1T3T5	A0A0B0NUJ5	O48873	I1T469	A0A0B0NSQ2
D2D307	A0A0B0NUJ5	A0A0B0NIH5	D2D314	I1T3V9	A0A0B0PD74
A0A0B0P7Z9	A0A0B0NIH5	A0A0B0N6K1	A0A0B0MPJ6	A0A0B0MQN8	A0A0B0NEY6
A0A0B0NUY4	A0A0B0N6K1	Q6VAF5	G1JRK7	Q7XZK1	I1T469
B6RF00	A0A0B0NGT6	O82090	A0A0B0MJS1	Q8H6M3	I1T3V9
A0A0B0PEQ8	Q6VAF5	Q7G0F8	Q8VWP8	V5MYQ4	A0A0B0MQN8
G1FNY2	O82090	A0A0B0N788	A0A059Q7R9	A0A0B0NNV6	Q7XZK1
Q8H6M0	Q7G0F8	A0A0B0Q2K0	A0A0B0PTE0	A0A0B0MK17	Q8H6M3
Q93X80	A0A0B0N788	Q3SAX1	A0A0B0PIH8	D6N3G8	V5MYQ4
A0A0B0N1V9	A0A0B0Q2K0	A0A0B0MJN0	A0A0B0NUJ5	O48873	A0A0B0NNV6
D2D312	Q3SAX1	D2D2Z2	Q6VAF5	D2D314	A0A0B0MK17
A0A0B0PHD0	A0A0B0MJN0	A0A0B0NSP5	O82090	A0A0B0MPJ6	D6N3G8
Q7XZJ8	D2D2Z2	I1T4T6	Q7G0F8	G1JRK7	O48873
A0A0B0N1E0	A0A0B0NSP5	A0A0B0MLM9	A0A0B0N788	A0A0B0MJS1	D2D314
A0A0B0P5S3	I1T4T6	A0A0B0PC00	A0A0B0Q2K0	Q8VWP8	A0A0B0MPJ6
A0A0B0PR82	A0A0B0PC00	A8WCV2	Q3SAX1	A0A059Q7R9	G1JRK7
A0A0B0MJU0	A8WCV2	Q9M6R4	A0A0B0MJN0	A0A0B0PTE0	A0A0B0MJS1
A0A0B0NQH0	Q9M6R4	A0A0B0PPG3	D2D2Z2	A0A0B0PIH8	Q8VWP8
A0A0B0MZX2	A0A0B0PPG3	A0A0B0NL97	I1T4T6	A0A0B0NUJ5	A0A059Q7R9
Q6DXS7	A0A0B0NL97	A0A0B0MZ78	Q39767	A0A0B0N6K1	A0A0B0PTE0
G9B5W8	A0A0B0MZ78	A0A0B0NKA1	Q9M6B6	Q6VAF5	A0A0B0PIH8
D2D304	A0A0B0NKA1	A0A0B0PJD7	A0A0B0PLV8	O82090	A0A0B0NUJ5
A0A067XV71	A0A0B0MWS0	A0A0B0MWS0	A0A0B0PZH4	Q7G0F8	A0A0B0N6K1
Q7XZI9	A0A0B0N717	A0A0B0N717	A0A0B0PL59	A0A0B0N788	Q6VAF5
A0A0B0PTG4	A0A0B0NEA2	A0A0B0NEA2	Q9M6R4	A0A0B0Q2K0	O82090
A0A0B0PR10	Q7G0G3	A0A0B0NJC9	A0A0B0NL97	Q84K64	Q7G0F8
A0A0B0P2S9	D9Z6D4	Q7G0G3	A0A0B0MZ78	Q3SAX1	A0A0B0N788
A0A0B0MPU1	B8YPL4	D9Z6D4	A0A0B0MWS0	A0A0B0MJN0	A0A0B0Q2K0
D2D300	A0A0B0PLD1	B8YPL4	A0A0B0N717	D2D2Z2	Q84K64
A0A0B0P351	O22342	A0A0B0PLD1	A0A0B0NEA2	I1T4T6	Q3SAX1
A0A0B0MT71	S5G619	O22342	Q7G0G3	Q39767	A0A0B0MJN0
Q8H6L9	A0A0B0MT70	S5G619	D9Z6D4	Q9M6B6	D2D2Z2
A9PL14	B6RF01	A0A0B0MT70	B8YPL4	A0A0B0PLV8	I1T4T6
A0A0B0PKC3	A0A0B0PSC7	B6RF01	A0A0B0NZ23	A0A0B0NTH1	Q39767
H2D5S7	A8IMB0	A0A0B0PSC7	A0A0B0PLD1	A0A0B0PZH4	Q9M6B6
B1PBW7	O81221	A8IMB0	R9QPU3	A0A0B0PL59	A0A0B0PLV8
B6VC73	D2D310	O81221	O22342	Q9M6R4	A0A0B0NTH1
D2D323	A0A0B0P5F5	D2D310	S5G619	A0A0B0PPG3	A0A0B0PZH4
G1JRK6	F1BX57	F1BX57	Q9M6B7	A0A0B0NL97	A0A0B0PL59
A0A0B0N223	A0A075C4Z3	A0A075C4Z3	B6RF01	A0A0B0MZ78	Q9M6R4
D2D324	A0A0B0MT80	A0A0B0MT80	A8IMB0	A0A0B0MWS0	A0A0B0PPG3
A0A0B0PF14	A0A0B0NUY8	A0A0B0MYT1	O81221	A0A0B0N717	A0A0B0NL97
B1PBW1	A0A0B0NN55	A0A0B0NUY8	D2D310	A0A0B0NEA2	A0A0B0MZ78
A0A0B0N979	A0A0B0PFB0	A0A0B0NN55	F1BX57	G8DRV7	A0A0B0P139
A0A0B0N974	A0A0B0MB70	A0A0B0PFB0	A0A075C4Z3	Q7G0G3	A0A0B0MWS0
D8FSJ8	F1BWW7	A0A0B0MB70	A0A0B0MUL1	D9Z6D4	A0A0B0N717
A0A0B0MCZ1	D2D332	F1BWW7	A0A0B0PCY1	B8YPL4	A0A0B0NEA2
D2D2Z1	A0A0B0PQC4	D2D332	A0A0B0MYT1	A0A0B0NZ23	Q84Y03
Q9SQ72	A9PL18	A0A0B0PQC4	A0A0B0NUY8	A0A0B0PLD1	G8DRV7
A1XJ49	A0A0B0NMR5	A9PL18	F1BWW7	R9QPU3	Q7G0G3
A0A0B0Q1W2	Q8H6M7	A0A0B0NMR5	D2D332	O22342	D9Z6D4
Q6WB92	I1T3U1	Q8H6M7	A0A0B0PQC4	S5G619	B8YPL4
A2IBG2	D2D307	I1T3U1	A9PL18	Q9M6B7	A0A0B0NZ23
A0A0B0N2Y3	A0A0B0P7Z9	D2D307	A0A0B0NMR5	B6RF01	A0A0B0PLD1
A0A0B0P9X7	A0A0B0NUY4	A0A0B0MYX8	Q8H6M7	A8IMB0	R9QPU3
A0A0B0Q0H5	B6RF00	A0A0B0P7Z9	A0A0B0NAI1	O81221	O22342
A0A0B0MQG2	A0A0B0PEQ8	A0A0B0NUY4	I1T3U1	D2D310	S5G619
C6ZDB0	G1FNY2	B6RF00	D2D307	A0A0B0MZ03	Q9M6B7
A0A0B0MCL4	H2D5S6	A0A0B0PEQ8	A0A0B0MYX8	F1BX57	B6RF01
A0A0B0MXN0	A0A0B0N583	G1FNY2	A0A0B0NUY4	A0A075C4Z3	A8IMB0
A0A0B0P7G3	Q8H6M0	H2D5S6	B6RF00	A0A0B0MT80	O81221
I1T8B2	Q93X80	A0A0B0N583	A0A0B0PEQ8	A0A0B0MUL1	D2D310
G1ED19	A0A0B0N1V9	Q8H6M0	A0A0B0N583	A0A0B0PCY1	A0A0B0MZ03
R9QQU5	D2D312	Q93X80	Q8H6M0	A0A0B0MYT1	F1BX57
A0A0B0P8U3	A0A0B0PHD0	A0A0B0N1V9	Q93X80	A0A0B0NUY8	A0A075C4Z3
I1T3W1	D2WK27	D2D312	A0A0B0N1V9	A0A0B0NN55	A0A0B0MT80
A0A0B0MV18	A0A0B0PJC6	A0A0B0PHD0	D2D312	A0A0B0PNV9	A0A0B0PCY1
A0A0B0NAC2	Q7XZJ8	D2WK27	A0A0B0NDP2	F1BWW7	A0A0B0NUY8
A0A0B0MH58	A0A0B0N1E0	A0A0B0PJC6	D2WK27	D2D332	A0A0B0NN55
A0A0B0PN36	A0A0B0P5S3	Q7XZJ8	A0A0B0PJC6	A0A0B0PQC4	F1BWW7
B5G4Z5	A0A0B0PR82	A0A0B0N1E0	Q7XZJ8	A9PL18	D2D332
Q9SQ73	Q7G0E8	A0A0B0P5S3	A0A0B0N1E0	A0A0B0NMR5	A0A0B0PQC4
A0A068LDA6	A0A0B0MJU0	A0A0B0PR82	A0A0B0P5S3	A0A0B0NAI1	A9PL18
A3F7Q4	A0A0B0NQH0	Q7G0E8	A0A0B0PTQ0	Q8H6M7	A0A0B0NMR5
A0A0B0PHE8	A0A0B0MZX2	A0A0B0MJU0	A0A0B0PR82	I1T3U1	A0A0B0NAI1
Q8H6L8	Q6DXS7	A0A0B0NQH0	Q7G0E8	D2D307	Q8H6M7
Q8W4Z7	A0A0B0N020	A0A0B0MZX2	A0A0B0NQH0	A0A0B0MYX8	I1T3U1
A0A0B0NC25	G9B5W8	Q6DXS7	A0A0B0MZX2	A0A0B0P7Z9	D2D307
A0A0B0N003	A0A067XV71	A0A0B0N020	Q6DXS7	A0A0B0NUY4	A0A0B0MYX8
I1T8B8	Q7XZI9	G9B5W8	A0A0B0MKW0	B6RF00	A0A0B0P7Z9
A0A0B0NJ42	A0A0B0PTG4	A0A0B0NVK6	G9B5W8	A0A0B0PEQ8	A0A0B0NUY4
A1XJ46	A0A0B0PR10	D2D304	A0A0B0NNT9	G8XR16	B6RF00
A0A0B0NHG6	A0A0B0P2S9	A0A067XV71	A0A0B0MKL6	A0A0B0N583	A0A0B0PEQ8
I1T4R1	A0A0B0MPU1	Q7XZI9	D2D304	Q8H6M0	G8XR16
A0A0B0PF96	D2D300	B5AMJ6	A0A0B0MXV4	Q93X80	A0A0B0N583
A0A0B0MBF7	A0A0B0P351	A0A0B0PTG4	A0A067XV71	A0A0B0N1V9	Q8H6M0
D2D316	A0A0B0MT71	A0A0B0PR10	Q7XZI9	D2D312	Q93X80
Q4TZT4	Q8H6L9	A0A0B0P2S9	A0A0B0PTG4	A0A0B0NDP2	A0A0B0N1V9
A0A0B0NS33	A9PL14	A0A0B0MPU1	A0A0B0P2S9	D2WK27	D2D312
H2D5S5	H2D5S7	D2D300	A0A0B0N1D2	A0A0B0PJC6	A0A0B0NDP2
A9PL17	B1PBW7	A9XTL6	A0A0B0NBK3	Q7XZJ8	D2WK27
A0A0B0PCC1	B6VC73	A0A0B0P351	D2D300	A0A0B0P5S3	A0A0B0PJC6
B1NHU0	D2D323	A0A0B0MT71	A0A0B0MN26	A0A0B0PTQ0	Q7XZJ8
Q7XZJ5	G1JRK6	Q8H6L9	A9XTL6	A0A0B0PR82	A0A0B0N1E0
A0A0B0PRF2	O22582	C1IC55	A0A0B0N3Q7	Q7G0E8	A0A0B0P5S3
C0M0F9	A0A0B0NL69	A9PL14	A0A0B0P351	A0A0B0NQH0	A0A0B0PTQ0
A0A0B0PNR9	A0A0B0N223	A0A0B0PKC3	A0A0B0MT71	A0A0B0MZX2	Q7G0E8
A0A0B0N2J8	D2D324	H2D5S7	Q8H6L9	Q6DXS7	A0A0B0NQH0
A0A0B0NFA8	A0A0B0PF14	B1PBW7	A9PL14	A0A0B0MKW0	A0A0B0MZX2
B1PBW0	B1PBW1	B6VC73	A0A0B0PKC3	A0A0B0N020	Q6DXS7
A0A0B0PH69	A0A0B0N979	D2D323	A0A0B0PVX0	G9B5W8	A0A0B0MKW0
A0A088AZU7	A0A0B0N974	G1JRK6	H2D5S7	A0A0B0NNT9	G9B5W8
A0A0B0P7T6	D8FSJ8	O22582	B1PBW7	A0A0B0MKL6	A0A0B0NNT9
A0A0B0NXK0	A0A0B0MCZ1	A0A0B0NL69	B6VC73	D2D304	A0A0B0MKL6
Q6VAF7	A0A0B0P717	A0A0B0N223	D2D323	A0A0B0MXV4	D2D304
A0A0B0NVW8	Q9SQ72	D2D324	G1JRK6	A0A067XV71	A0A0B0MXV4
A0A0B0PZ46	D2D2Z1	A0A0B0PF14	A0A0B0NDB2	Q7XZI9	A0A067XV71
Q39777	A1XJ49	B1PBW1	A0A0B0N223	A0A0B0PTG4	Q7XZI9
E3T5W6	A0A0B0M749	A0A0B0N979	D2D324	A0A0B0P2S9	A0A0B0PTG4
A0A0B0PAF9	A0A0B0Q1W2	A0A0B0N974	A0A0B0PF14	A0A0B0N1D2	A0A0B0P2S9
D2D320	Q6WB92	D8FSJ8	B1PBW1	A0A0B0NBK3	A0A0B0N1D2
Q8H6M1	Q8GT83	A0A0B0MCZ1	A0A0B0N979	D2D300	A0A0B0NBK3
B1PBV9	A2IBG2	A0A0B0P717	A0A0B0N974	A0A0B0MN26	D2D300
A0A0B0MTN9	A0A0B0MWI3	Q9SQ72	A0A0B0MCZ1	A9XTL6	A0A0B0MN26
A0A0B0PLZ8	Q7XAS4	D2D2Z1	Q9SQ72	A0A0B0N3Q7	A9XTL6
Q9XGB7	A0A0B0P9X7	A1XJ49	D2D2Z1	A0A0B0P351	A0A0B0N3Q7
A9PL20	A0A0B0Q0H5	A0A0B0M749	A1XJ49	A0A0B0MT71	A0A0B0P351
A0A0B0N3K6	A0A0B0N6X9	A0A0B0Q1W2	A0A0B0M749	Q8H6L9	A0A0B0MT71
A0A0B0MFD4	A0A0B0MQG2	Q6WB92	Q8LKK2	A9PL14	Q8H6L9
A0A0B0PPP6	C6ZDB0	A0A0B0NVJ6	Q6WB92	A0A0B0PKC3	A9PL14
A0A0B0NAU7	A0A0B0MCL4	Q8GT83	A2IBG2	A0A0B0PVX0	A0A0B0PKC3
D6N3G7	A0A0B0MXN0	A2IBG2	A0A0B0MWI3	H2D5S7	A0A0B0PVX0
B8YPL3	A0A0B0ML43	A0A0B0MWI3	I1T4A3	B1PBW7	H2D5S7
A0A0B0NR35	A0A0B0MCS2	A0A0B0N2Y3	A0A0B0MYN3	B6VC73	B1PBW7
A0A0B0PDR8	A0A0B0PTY3	Q7XAS4	A0A0B0N969	D2D323	B6VC73
G8XQW2	A0A0B0P7G3	A0A0B0P9X7	A0A0B0N2Y3	G1JRK6	D2D323
H6AC56	A9XUG8	A0A0B0Q0H5	A4L9G8	A0A0B0NDB2	G1JRK6
A0A0B0NE02	A0A0B0PFH3	A0A0B0N6X9	A0A0B0P7J8	A0A0B0N223	A0A0B0NDB2
A7KIX5	I1T8B2	A0A0B0MQG2	A0A0B0P9X7	D2D324	A0A0B0N223
A0A0B0NXA4	A0A0B0MSK6	C6ZDB0	A0A0B0Q0H5	A0A0B0PF14	D2D324
C4PBL7	G1ED19	A0A0B0MXN0	A0A0B0PKK6	B1PBW1	A0A0B0PF14
D2D2Z0	R9QQU5	A0A0B0MCL4	A0A0B0MQG2	A0A0B0N979	B1PBW1
A0A0B0P6Q0	A0A0B0PD43	A0A0B0ML43	C6ZDB0	A0A0B0N8N2	A0A0B0N979
A0A0B0MSB2	I1T3W1	A0A0B0MCS2	A0A0B0MXN0	A0A0B0N974	A0A0B0N8N2
A0A0B0MNZ4	A0A0B0P8U3	A0A0B0PTY3	A0A0B0MCL4	A0A0B0PCM9	A0A0B0N974
Q6VAF9	A0A0B0MV18	A0A0B0P7G3	A0A0B0ML43	A0A0B0MCZ1	A0A0B0PCM9
Q9ZWM6	D2D336	A9XUG8	A0A0B0P7G3	Q9SQ72	A0A0B0MCZ1
I1T4B2	A0A0B0NAC2	A0A0B0PFH3	A0A0B0NYE2	D2D2Z1	Q9SQ72
D2WK31	A0A0B0MH58	I1T8B2	A1XJ44	A1XJ49	D2D2Z1
A0A0B0MC38	A9XTK9	A0A0B0MSK6	I1T8B2	A0A0B0PJ34	A1XJ49
C6ZDA9	A0A0B0N1G2	G1ED19	A0A0B0N7H9	A0A0B0M749	A0A0B0PJ34
S5GFP3	A0A0B0PLY4	R9QQU5	Q7X9S3	Q8LKK2	A0A0B0M749
A0A0B0MYG7	A0A0B0PN36	A0A0B0PD43	G1ED19	Q6WB92	Q8LKK2
A0A0B0PS80	Q3SAW9	I1T3W1	R9QQU5	A2IBG2	Q6WB92
A0A0B0NPL5	B5G4Z5	A0A0B0P8U3	I1T3W1	A0A0B0MWI3	Q8GT83
D2D327	Q7G0F1	A0A0B0MV18	A0A0B0P8U3	I1T4A3	A2IBG2
Q7XZI7	A0A068LDA6	D2D336	A0A0B0MV18	A0A0B0MYN3	A0A0B0MWI3
D9Z6D5	Q9SQ73	A0A0B0NAC2	D2D336	A0A0B0N969	I1T4A3
C0KDV8	A3F7Q4	A0A0B0MH58	A0A0B0NAC2	A0A0B0N2Y3	A0A0B0MYN3
D2D2Z7	Q8H6L8	A9XTK9	A0A0B0MH58	A4L9G8	A0A0B0N969
A0A0B0N059	A0A0B0PHE8	A0A0B0N1G2	A9XTK9	A0A0B0P7J8	A0A0B0N2Y3
A0A0B0MSA0	Q8W4Z7	A0A0B0PN36	A0A0B0N4I3	A0A0B0P9X7	A4L9G8
Q6VAG1	A0A0B0NC25	Q3SAW9	A0A0B0PN36	A0A0B0Q0H5	A0A0B0P7J8
A0A0B0NIU5	A0A0B0N003	B5G4Z5	Q45QJ1	A0A0B0PKK6	A0A0B0P9X7
A0A0B0MWF4	I1T8B8	Q7G0F1	A0A0B0PW79	A0A0B0MQG2	A0A0B0Q0H5
Q8VXK7	A0A0B0NJ42	A0A068LDA6	Q3SAW9	C6ZDB0	A0A0B0PKK6
A0A0B0NGJ5	A1XJ46	Q9SQ73	B5G4Z5	A0A0B0MXN0	A0A0B0MQG2
Q3LUM0	A0A0B0NHG6	A3F7Q4	Q7G0F1	A0A0B0MJ47	C6ZDB0
D2D306	A0A0B0N7U2	Q8H6L8	A0A068LDA6	A0A0B0MCL4	A0A0B0MXN0
A0A0B0MPM0	I1T4R1	A0A0B0PHE8	Q9SQ73	A0A0B0ML43	A0A0B0MJ47
A0A067XTU2	A0A0B0PDR1	Q8W4Z7	A3F7Q4	A0A0B0P7G3	A0A0B0MCL4
A0A0B0MUP2	A0A0B0PF96	A0A0B0NC25	Q8H6L8	A0A0B0NYE2	A0A0B0ML43
B5LXY3	A0A0B0MBF7	A0A0B0N003	A0A0B0PHE8	A1XJ44	A0A0B0P7G3
A0A0B0NWB8	A0A0B0P8D2	I1T8B8	Q8W4Z7	I1T8B2	A0A0B0NYE2
D2D2Z5	D2D316	A0A0B0NJ42	A0A0B0NC25	A0A0B0N7H9	A1XJ44
A0A0B0PHF0	Q4TZT4	A1XJ46	A0A0B0N003	Q7X9S3	I1T8B2
Q7XZJ0	A0A0B0NS33	A0A0B0NHG6	A0A0B0NPB6	G1ED19	A0A0B0N7H9
F1BWX1	H2D5S5	A0A0B0N7U2	I1T8B8	R9QQU5	Q7X9S3
Q9SQ75	A0A0B0MNJ3	I1T4R1	A0A0B0MQF8	I1T3W1	G1ED19
I1T3S5	A9PL17	A0A0B0PDR1	A0A0B0NJ42	A0A0B0P8U3	R9QQU5
A0A0B0MZV7	F1BX00	A0A0B0PF96	Q3SAX0	A0A0B0MV18	I1T3W1
A0A0B0NJQ7	A0A0B0P1Y2	A0A0B0P8D2	A1XJ46	D2D336	A0A0B0P8U3
A0A0B0N884	B1NHU0	D2D316	A0A0B0N7U2	A0A0B0NAC2	D2D336
A0A0B0P7R9	E0WVS1	Q4TZT4	I1T4R1	Q9FUI5	A0A0B0NAC2
A0A0B0MSG8	Q7XZJ5	A0A0B0NS33	A0A0B0PDR1	A0A0B0MH58	Q9FUI5
A0A0B0MGZ2	A0A0B0PRF2	H2D5S5	A0A0B0PF96	A9XTK9	A0A0B0MH58
A0A0B0N8E1	C0M0F9	A0A0B0MNJ3	D2D316	A0A0B0N4I3	A9XTK9
F1BX59	A0A0B0PNR9	A9PL17	A0A0B0N251	A0A0B0PN36	A0A0B0N4I3
A0A0B0MR89	A0A0B0NXC1	F1BX00	Q4TZT4	Q45QJ1	A0A0B0PN36
A0A0B0NTM9	A0A0B0NPR5	A0A0B0PCC1	A0A0B0NS33	A0A0B0PW79	Q45QJ1
A0A0B0PIV5	A0A0B0MML5	A0A0B0P1Y2	H2D5S5	Q3SAW9	Q3SAW9
E5DKA0	D6N3H0	B1NHU0	A0A0B0MNJ3	B5G4Z5	B5G4Z5
A0A0B0PAV8	A0A0B0N2J8	E0WVS1	A9PL17	Q7G0F1	Q7G0F1
S5GI78	A0A0B0NFA8	Q7XZJ5	A0A0B0PCC1	A0A068LDA6	A0A068LDA6
A3F7Q2	Q7G0G5	A0A0B0PRF2	A0A0B0P1Y2	Q9SQ73	Q9SQ73
A0A0B0MEV5	B1PBW0	C0M0F9	Q7XZJ5	A3F7Q4	A3F7Q4
E7CQZ7	A0A0B0PH69	A0A0B0PNR9	A0A0B0PRF2	Q8H6L8	Q8H6L8
A0A0B0Q0I9	G8XR12	A0A0B0NXC1	C0M0F9	A0A0B0PHE8	A0A0B0PHE8
A0A0B0MZ24	A0A088AZU7	A0A0B0NPR5	A0A0B0PNR9	Q8W4Z7	Q8W4Z7
A0A0B0P2Y7	A0A0B0P7T6	A0A0B0MML5	A0A0B0NXC1	A0A0B0NC25	A0A0B0NC25
O65344	A0A0B0NN14	D6N3H0	A0A0B0MML5	A0A0B0N003	A0A0B0N003
A0A0B0MR66	A0A0B0NXK0	A0A0B0N2J8	A0A0B0MSI2	A0A0B0NPB6	A0A0B0NPB6
A0A0B0NXH8	Q6VAF7	A0A0B0NFA8	A0A0B0N2J8	I1T8B8	I1T8B8
Q7XZJ7	A0A0B0NVW8	Q7G0G5	A0A0B0NFA8	A0A0B0MQF8	A0A0B0MQF8
A0A0B0PJY1	A0A0B0P1P3	B1PBW0	Q7G0G5	A0A0B0NJ42	A0A0B0NJ42
A0A0B0NWZ1	A0A0B0PZ46	A0A0B0PH69	B1PBW0	Q3SAX0	Q3SAX0
S4TIK6	D2D328	G8XR12	A0A0B0PH69	A1XJ46	A1XJ46
G8XR13	Q39777	A0A088AZU7	A0A088AZU7	I1T4R1	A0A0B0N7U2
Q6VAF4	E3T5W6	A0A0B0P7T6	A0A0B0P7T6	A0A0B0PDR1	I1T4R1
P93158	A0A0B0PXN8	A0A0B0NXK0	A0A0B0NXK0	A0A0B0PF96	A0A0B0PDR1
B6RF02	A0A0B0PAF9	Q6VAF7	Q6VAF7	A0A0B0P8D2	A0A0B0PF96
C8YQV1	D2D320	A0A0B0NVW8	A0A0B0NVW8	D2D316	A0A0B0P8D2
A0A0B0MGC8	Q8H6M1	A0A0B0P1P3	A0A0B0P1P3	A0A0B0N251	D2D316
A0A0B0P036	B1PBV9	A0A0B0PZ46	A0A0B0PZ46	A0A0B0MGJ0	A0A0B0N251
A0A0B0MUR3	A0A0B0MTN9	D2D328	D2D328	Q4TZT4	A0A0B0MGJ0
E2GMU6	A0A0B0PLZ8	Q39777	Q39777	A0A0B0NS33	Q4TZT4
A0A0B0NHN3	Q9XGB7	E3T5W6	E3T5W6	H2D5S5	A0A0B0NS33
A0A0B0P3Z6	A9PL20	A0A0B0PXN8	A0A0B0PAF9	A0A0B0MNJ3	H2D5S5
A0A0B0NNS3	A0A0B0N3K6	A0A0B0PAF9	Q84TR7	A9PL17	A0A0B0MNJ3
I1T4R7	A0A0B0MFD4	D2D320	D2D320	A0A0B0PCC1	A9PL17
Q3LUM4	A0A0B0PPP6	Q8H6M1	Q8H6M1	E0ADH7	F1BX00
A0A0B0NYX9	D2WK26	B1PBV9	B1PBV9	Q7XZJ5	A0A0B0PCC1
B1PBW4	A0A0B0PN51	A0A0B0MTN9	A0A0B0MTN9	A0A0B0PRF2	A0A0B0P1Y2
A0A0B0M9I0	A0A0B0MZ17	A0A0B0PLZ8	I1T8A1	C0M0F9	E0ADH7
A0A0B0M7F6	A0A0B0P0L2	Q9XGB7	Q6JX04	A0A0B0PNR9	Q7XZJ5
G9BRX6	A0A0B0NAU7	A9PL20	B5G507	A0A0B0NXC1	A0A0B0PRF2
B1PBW9	D6N3G7	A0A0B0N3K6	A0A0B0PLZ8	A0A0B0MML5	C0M0F9
A0A0B0NKB6	B8YPL3	A0A0B0MFD4	Q9XGB7	A0A0B0MSI2	A0A0B0PNR9
I1T3X3	A0A0B0NR35	A0A0B0PPP6	A9PL20	D6N3H0	A0A0B0NXC1
A0A0B0NYV6	A0A0B0PDR8	D2WK26	A0A0B0N3K6	A0A0B0NCY7	A0A0B0MML5
A0A0B0PC87	A0A0B0MNM6	A0A0B0PN51	A0A0B0MFD4	A0A0B0N2J8	A0A0B0MSI2
A0A0B0P8H5	G8XQW2	A0A0B0MZ17	Q8W4Z3	A0A0B0NFA8	D6N3H0
A0A0B0MYA5	H6AC56	A0A0B0P0L2	A0A0B0PPP6	Q7G0G5	A0A0B0NCY7
B1PBW3	A0A0B0NE02	A0A0B0NAU7	I1T470	B1PBW0	A0A0B0N2J8
A0A0B0PTZ4	A7KIX5	D6N3G7	D2WK26	A0A0B0PH69	A0A0B0NFA8
I1T3X4	A0A0B0NXA4	B8YPL3	A0A0B0PN51	G8XR12	Q7G0G5
A0A0B0PPV7	A0A0B0NUA8	A0A0B0NR35	A0A0B0P0L2	A0A088AZU7	B1PBW0
B6REZ9	C4PBL7	A0A0B0PDR8	A0A0B0NAU7	A0A0B0P7T6	A0A0B0PH69
A0A0B0M9J5	A0A0B0NNB8	A0A0B0MNM6	D6N3G7	A0A0B0NXK0	G8XR12
A0A0B0PK82	D2D2Z0	G8XQW2	B8YPL3	Q6VAF7	A0A088AZU7
J7G3S1	A0A0B0P6Q0	H6AC56	A0A0B0NR35	A0A0B0NVW8	A0A0B0P7T6
D9Z6D3	A0A0B0MSB2	A0A0B0NE02	A0A0B0PDR8	A0A0B0P1P3	A0A0B0NXK0
Q7XZK0	A0A0B0N620	A7KIX5	G8XQW2	A0A0B0PZ46	Q6VAF7
Q208T5	A0A0B0MNZ4	A0A0B0NXA4	H6AC56	D2D328	A0A0B0NVW8
A0A0B0Q0Y0	Q6VAF9	C4PBL7	A0A0B0NE02	Q39777	A0A0B0P1P3
A0A0B0PK57	Q9ZWM6	A0A0B0NNB8	A7KIX5	E3T5W6	A0A0B0PZ46
Q6VAF8	I1T4B2	D2D2Z0	A0A0B0NXA4	A0A0B0NIC6	D2D328
B1PBV8	D2WK31	A0A0B0P6Q0	C4PBL7	A0A0B0PAF9	Q39777
A0A0B0MV73	A0A0B0MC38	A0A0B0MSB2	D2D2Z0	Q84TR7	E3T5W6
F8TRV3	C6ZDA9	A0A0B0N620	A0A0B0P6Q0	Q5Y366	A0A0B0NIC6
A0A0B0PSR5	S5GFP3	A0A0B0MNZ4	A0A0B0MSB2	D2D320	A0A0B0PAF9
A0A0B0PCT7	A0A0B0MYG7	Q6VAF9	Q6VAF9	Q8H6M1	Q84TR7
D6N3G6	A0A0B0NPL5	Q9ZWM6	Q42762	B1PBV9	Q5Y366
A0A0B0PCP8	A0A0B0PS80	I1T4B2	Q8LKK3	A0A0B0MTN9	D2D320
A0A059Q8K7	A2IBF9	D2WK31	Q9ZWM6	I1T8A1	Q8H6M1
A0A0B0PUW5	D2D327	A0A0B0MC38	A0A0B0MC38	Q6JX04	B1PBV9
A0A0B0NWQ2	Q7XZI7	C6ZDA9	C6ZDA9	B5G507	A0A0B0MTN9
A0A0B0MS04	D9Z6D5	S5GFP3	S5GFP3	A0A0B0PLZ8	I1T8A1
A0A0B0MEM5	A0A0B0N5V4	A0A0B0MYG7	A0A0B0MYG7	Q9XGB7	Q6JX04
A0A0B0MJ51	C0KDV8	A0A0B0NPL5	A0A0B0NPL5	A9PL20	B5G507
A0A0B0MBX3	D2D2Z7	A0A0B0PS80	A2IBF9	A0A0B0N3K6	A0A0B0PLZ8
Q9SQ71	A0A0B0N059	A2IBF9	Q7XZI7	A0A0B0MFD4	Q9XGB7
A0A0B0NZY7	O82791	D2D327	D9Z6D5	Q8W4Z3	A9PL20
A0A0B0P4U1	A0A0B0PNM2	A0A0B0P898	C0KDV8	A0A0B0PPP6	A0A0B0N3K6
A0A0B0P2Z7	A0A0B0MSA0	Q7XZI7	A0A0B0NLV6	I1T470	A0A0B0MFD4
A0A0B0NY57	A0A0B0N9M7	D9Z6D5	D2D2Z7	D2WK26	Q8W4Z3
A0A0B0MPH8	A0A0B0NIU5	C0KDV8	B2LYS0	A0A0B0PN51	A0A0B0PPP6
B3GNI2	A0A0B0PF28	D2D2Z7	A0A0B0N059	A0A0B0P0L2	I1T470
A0A0B0NWP9	Q6VAG1	A0A0B0N059	O82791	A0A0B0NAU7	D2WK26
E7CQZ9	A0A0B0MWF4	O82791	A0A0B0MK84	D6N3G7	A0A0B0PN51
D2D326	A0A0B0PZR0	A0A0B0PNM2	A0A0B0MSA0	B8YPL3	A0A0B0P0W4
A0A0B0MUA1	Q8VXK7	A0A0B0MSA0	A0A0B0N9M7	A0A0B0NR35	A0A0B0P0L2
A9P7F0	A0A0B0NGJ5	A0A0B0N3C6	A0A0B0NIU5	A0A0B0PDR8	A0A0B0NAU7
B1PBW8	Q3LUM0	A0A0B0N9M7	A0A0B0N4U9	G8XQW2	D6N3G7
A0A0B0N236	D2D306	A0A0B0NIU5	Q6VAG1	H6AC56	B8YPL3
A0A0B0PDP7	A0A0B0MPM0	A0A0B0PF28	A0A0B0PZR0	A0A0B0NE02	A0A0B0NR35
A0A0B0ML66	A0A067XTU2	Q6VAG1	Q8VXK7	A7KIX5	A0A0B0PDR8
A0A0B0PXG2	A0A0B0MRK8	A0A0B0PZR0	A0A0B0NGJ5	A0A0B0N9G1	G8XQW2
A0A0B0MPW9	A0A0B0N9X8	Q8VXK7	Q3LUM0	A0A0B0NXA4	H6AC56
D2D322	A0A0B0MUP2	A0A0B0NGJ5	D2D306	C4PBL7	A0A0B0NE02
D2D329	B5LXY3	Q3LUM0	E3UZI8	D2D2Z0	A7KIX5
A0A0B0NG55	A0A0B0NWB8	D2D306	A0A0B0MPM0	A0A0B0P6Q0	A0A0B0N9G1
A0A0B0NFJ8	D2D2Z5	A0A0B0MPM0	A0A067XTU2	A0A0B0MSB2	A0A0B0NXA4
A0A0B0N150	A0A0B0PHF0	A0A067XTU2	A0A0B0MRK8	A0A0B0MNZ4	A0A0B0NUA8
P31405	A0A0B0PYS6	A0A0B0MRK8	A0A0B0N6F5	Q6VAF9	C4PBL7
A0A0B0P7S1	A0A0B0P3P4	A0A0B0N9X8	A0A0B0NDJ4	Q42762	D2D2Z0
A0A0B0NJH7	Q7XZJ0	A0A0B0MUP2	A0A0B0MUP2	Q8LKK3	A0A0B0P6Q0
D4P4T8	A0A0B0PH35	B5LXY3	B5LXY3	Q9ZWM6	A0A0B0MSB2
A0A0B0PP92	F1BWX1	A0A0B0NWB8	A0A0B0NWB8	A0A0B0MC38	Q6VAF9
D2D309	A0A0B0NCH7	D2D2Z5	D2D2Z5	C6ZDA9	Q42762
A0A0B0MTL5	A0A0B0PU32	A0A0B0PHF0	A0A0B0PHF0	A0A0B0P8V6	Q8LKK3
A0A0B0MP51	A0A0B0NIC8	A0A0B0PYS6	Q7XZJ0	S5GFP3	Q9ZWM6
A0A0B0MM52	Q9SQ75	A0A0B0P3P4	A0A0B0PH35	A0A0B0MYG7	A0A0B0MC38
D2D302	A0A0B0N572	Q7XZJ0	F1BWX1	A0A0B0NPL5	C6ZDA9
C1IC54	A0A0B0PJL5	A0A0B0PH35	A0A0B0NCH7	A2IBF9	A0A0B0P8V6
I1T4C4	Q7G0F2	F1BWX1	Q9SQ75	D2D327	S5GFP3
Q42477	I1T3S5	A0A0B0NCH7	A0A0B0N572	Q7XZI7	A0A0B0MYG7
A0A0B0P6J1	A0A0B0MZV7	A0A0B0PU32	A0A0B0MGF7	D9Z6D5	A0A0B0NPL5
A0A0B0NRH5	A0A0B0NJQ7	A0A0B0NIC8	A0A0B0PJL5	C0KDV8	A2IBF9
A0A0B0N1S6	W5RYY4	Q9SQ75	Q7Y254	A0A0B0NLV6	D2D327
F1BX56	A0A0B0N884	A0A0B0N572	Q7G0F2	D2D2Z7	Q7XZI7
A0A0B0PPM8	A0A0B0P7R9	A0A0B0PJL5	I1T3S5	B2LYS0	D9Z6D5
A0A0B0P0M0	A0A0B0MSG8	Q7G0F2	A0A0B0NJQ7	A0A0B0N059	C0KDV8
C0KDV7	A0A0B0MGZ2	I1T3S5	A0A0B0P3K5	A0A0B0MK84	A0A0B0NLV6
A0A0B0MLR1	A0A0B0N8E1	A0A0B0MZV7	A0A0B0N884	O82791	D2D2Z7
A0A0B0PUC9	F1BX59	A0A0B0NJQ7	A0A0B0P7R9	A0A0B0MSA0	B2LYS0
A0A0B0MBM8	A0A0B0MR89	W5RYY4	Q6XD32	A0A0B0N9M7	A0A0B0N059
A0A0B0PBS0	A0A0B0MXH2	A0A0B0N884	A0A0B0MGZ2	A0A0B0NIU5	A0A0B0MK84
A0A0B0P3C2	A0A0B0NTM9	A0A0B0P7R9	A0A0B0MI45	A0A0B0N4U9	O82791
A0A0B0PAL9	A0A0B0PIV5	A0A0B0MSG8	A0A0B0N8E1	Q6VAG1	A0A0B0MSA0
A0A0B0PB16	E5DKA0	A0A0B0MGZ2	B2LYR9	A0A0B0PZR0	A0A0B0N9M7
A0A0B0NGW3	A0A0B0PAV8	A0A0B0N8E1	F1BX59	Q8VXK7	A0A0B0NIU5
A9PL21	S5GI78	F1BX59	A0A0B0MR89	A0A0B0NGJ5	A0A0B0N4U9
A0A0B0P3D3	A3F7Q2	A0A0B0MR89	G1FNX3	Q3LUM0	Q6VAG1
A0A0B0NF63	A0A0B0MEV5	A0A0B0MXH2	A0A0B0NTM9	D2D306	A0A0B0PZR0
A0A0B0NB42	A0A0B0N1S8	A0A0B0NTM9	A0A0B0PIV5	E3UZI8	Q8VXK7
Q3LUM3	A0A0B0N8G1	A0A0B0PIV5	E5DKA0	A0A0B0MPM0	A0A0B0NGJ5
A0A0B0PJZ6	A0A0B0N5W0	E5DKA0	A0A0B0N287	A0A067XTU2	Q3LUM0
D2D2Z3	E7CQZ7	A0A0B0PAV8	B9TRQ1	A0A0B0MRK8	D2D306
D2D2Z6	A0A0B0PSD6	S5GI78	S5GI78	A0A0B0NDJ4	E3UZI8
A0A0B0NVL4	A0A0B0Q0I9	A3F7Q2	A3F7Q2	A0A0B0MUP2	A0A0B0MPM0
A0A0B0NU81	A0A0B0P2Y7	A0A0B0MEV5	A0A0B0MEV5	B5LXY3	A0A067XTU2
G9B5N7	A0A0B0MZ24	A0A0B0N1S8	A0A0B0N5W0	A0A0B0NWB8	A0A0B0MRK8
Q7XZJ4	A0A0B0P1F0	A0A0B0N8G1	A0A0B0PDR6	D2D2Z5	A0A0B0N6F5
A0A0B0MKM4	O65344	A0A0B0N5W0	Q7Y250	A0A0B0PHF0	A0A0B0NDJ4
Q7X9R3	A0A0B0MR66	E7CQZ7	A0A0B0NHV6	A0A0B0MRD0	A0A0B0MUP2
A0A0B0MIF0	A2IBF8	Q7Y250	A0A0B0PSD6	Q7XZJ0	B5LXY3
A0A0B0MXR6	A0A0B0P8C8	A0A0B0Q0I9	A0A0B0Q0I9	A0A0B0PH35	A0A0B0NWB8
A0A0B0N1J1	A0A0B0PGQ6	A0A0B0P2Y7	A0A0B0MZ24	F1BWX1	D2D2Z5
Q3LUM5	A0A0B0NXH8	A0A0B0MZ24	J7FXM2	A0A0B0NCH7	A0A0B0PHF0
A0A0B0N1H9	A0A0B0NN59	A0A0B0P1F0	O65344	Q9SQ75	A0A0B0MRD0
D2D2Z8	A0A0B0MW98	O65344	A0A0B0MR66	A0A0B0N572	Q7XZJ0
B6VC74	A0A0B0PCP6	A2IBF8	A2IBF8	A0A0B0MGF7	A0A0B0PH35
A0A0B0P2X2	Q7XZJ7	A0A0B0P8C8	A0A0B0NXH8	A0A0B0PJL5	F1BWX1
A0A0B0N8Q0	A0A0B0PJY1	A0A0B0PGQ6	Q7XZJ7	Q7Y254	A0A0B0NCH7
A0A0B0P4Z3	A0A0B0NWZ1	A0A0B0NXH8	A0A0B0PJY1	Q7G0F2	Q9SQ75
A0A0B0PUL6	S4TIK6	A0A0B0NN59	A0A0B0NWZ1	I1T3S5	A0A0B0N572
Q6VAG0	G8XR13	A0A0B0MW98	S4TIK6	A0A0B0NJQ7	A0A0B0MGF7
C8YQV0	Q6VAF4	A0A0B0PV28	G8XR13	A0A0B0P3K5	A0A0B0PJL5
A0A0B0NFY6	A0A0B0MHR3	A0A0B0PCP6	Q6VAF4	A0A0B0N884	Q7Y254
S5G971	P93158	Q7XZJ7	I1T4Q4	A0A0B0P7R9	Q7G0F2
A0A0B0NTY1	A0A0B0NP69	A0A0B0PJY1	P93158	A0A0B0MSG8	I1T3S5
A0A0B0P4C7	B6RF02	A0A0B0NWZ1	B6RF02	Q6Q4B4	A0A0B0NJQ7
A0A0B0P781	Q7G0C5	S4TIK6	Q7G0C5	Q6XD32	A0A0B0P3K5
A6MUS5	C8YQV1	G8XR13	A0A0B0MGU4	A0A0B0MGZ2	A0A0B0N884
A0A0B0NX31	A0A0B0NT00	Q6VAF4	C8YQV1	A0A0B0MI45	A0A0B0P7R9
A0A0B0NVV8	A0A0B0MGC8	A0A0B0MHR3	A0A0B0NT00	A0A0B0N8E1	A0A0B0MSG8
A0A0B0MEY6	F1BWZ9	P93158	A0A0B0MGC8	B2LYR9	Q6Q4B4
A0A0B0MSY3	A0A0B0N9C8	A0A0B0NP69	A0A0B0P036	F1BX59	Q6XD32
A0A0B0MGV6	A0A0B0P036	B6RF02	A0A097PSR5	A0A0B0MR89	A0A0B0MGZ2
A0A0B0NI51	A0A0B0MUR3	Q7G0C5	A0A0B0MUR3	G1FNX3	A0A0B0MI45
A0A0B0N3E8	T2C543	C8YQV1	T2C543	A0A0B0MC61	A0A0B0N8E1
A3F7Q3	E2GMU6	A0A0B0NT00	E2GMU6	A0A0B0NTM9	B2LYR9
A0A0B0PG61	A0A0B0MNY5	A0A0B0MGC8	A0A0B0MJ06	A0A0B0PIV5	F1BX59
Q7Y246	A0A0B0NHN3	F1BWZ9	Q9XQG0	E5DKA0	A0A0B0MR89
A6MUS8	A0A0B0MEM4	A0A0B0N9C8	A0A0B0NHN3	A0A0B0N287	G1FNX3
A0A0B0N935	A0A0B0P3Z6	A0A0B0P036	A0A0B0P3Z6	B9TRQ1	A0A0B0MC61
A0A0B0MS63	A4L9G4	A0A0B0N7S5	A0A0B0NNS3	S5GI78	A0A0B0NTM9
M1G679	A0A0B0NNS3	A0A0B0MUR3	A0A0B0NXE7	A3F7Q2	A0A0B0PIV5
A0A0B0N8P5	A0A0B0NXE7	T2C543	I1T4R7	A0A0B0MEV5	E5DKA0
A0A0B0PKG4	I1T4R7	E2GMU6	Q3LUM4	A0A0B0N5W0	A0A0B0PAV8
A0A0B0NE51	Q3LUM4	A0A0B0MNY5	A0A0B0NYX9	A0A0B0PDR6	A0A0B0N287
D2D2Z9	A0A0B0NYX9	A0A0B0MZX9	B1PBW4	E7CQZ7	B9TRQ1
A0A0B0NLH0	B1PBW4	A0A0B0NHN3	A0A0B0M9I0	Q7Y250	S5GI78
C7EW65	A0A0B0M9I0	A0A0B0MEM4	G9BRX6	A0A0B0NHV6	A3F7Q2
A0A0B0NW28	A0A0B0M7F6	A0A0B0P3Z6	A0A0B0NJI2	A0A0B0PSD6	A0A0B0MEV5
A0A0B0MEY3	G9BRX6	A4L9G4	B1PBW9	A0A0B0Q0I9	A0A0B0N5W0
I1T3X9	A0A0B0NJI2	A0A0B0NNS3	A0A0B0NKB6	A0A0B0MZ24	A0A0B0PDR6
A0A0B0PKT8	B1PBW9	A0A0B0NXE7	I1T3X3	J7FXM2	E7CQZ7
A0A0B0NBK5	A0A0B0NKB6	I1T4R7	Q2L917	O65344	Q7Y250
D2D319	I1T3X3	Q3LUM4	A0A0B0NYV6	A0A0B0MR66	A0A0B0NHV6
A0A0B0MZJ4	A0A0B0NED0	A0A0B0NYX9	A0A0B0PBK8	A2IBF8	A0A0B0Q0I9
A9PL15	A0A0B0N4J1	B1PBW4	A0A0B0P8S1	A0A0B0P8C8	A0A0B0MZ24
Q6RY01	A0A0B0NYV6	A0A0B0M9I0	D2D305	A0A0B0NXH8	J7FXM2
Q7Y253	A0A0B0P8S1	A0A0B0M7F6	D2WK24	A0A0B0PCP6	E3UZQ5
Q4F885	D2D305	G9BRX6	A0A0B0MYA5	Q7XZJ7	O65344
A0A0B0PKZ6	D2WK24	A0A0B0NJI2	A0A0B0N4N5	A0A0B0PJY1	A0A0B0MR66
A0A0B0PKW4	A0A0B0P8H5	B1PBW9	Q43129	A0A0B0NWZ1	A2IBF8
A0A0B0P6G0	A0A0B0PC87	A0A0B0NKB6	O49194	S4TIK6	A0A0B0P8C8
Q3LUL8	A0A0B0MYA5	I1T3X3	B1PBW3	G8XR13	A0A0B0N379
Q93WZ2	B1PBW3	A0A0B0N4J1	I1T3X4	Q6VAF4	A0A0B0NXH8
Q8H6M5	A0A0B0PTZ4	A0A0B0NYV6	A0A0B0PPV7	I1T4Q4	A0A0B0PCP6
Q9SQ74	I1T3X4	A0A0B0P8S1	O49200	P93158	Q7XZJ7
Q6VAF6	A0A0B0PPV7	D2D305	B6REZ9	B6RF02	A0A0B0PJY1
O23951	B6REZ9	D2WK24	A0A0B0M9J5	Q7G0C5	A0A0B0NWZ1
A0A0B0PAW4	A0A0B0M9J5	A0A0B0P8H5	A0A0B0N0L5	A0A0B0MGU4	S4TIK6
A0A0B0PRA2	A0A0B0N0L5	A0A0B0PC87	A0A0B0PK82	C8YQV1	G8XR13
A0A0B0PGG8	A0A0B0PK82	A0A0B0MYA5	J7G3S1	A0A0B0NT00	Q6VAF4
A0A0B0MKQ6	J7G3S1	B1PBW3	Q7XZK0	A0A0B0MGC8	I1T4Q4
D6N3G5	A0A0B0M9Q7	A0A0B0PTZ4	D9Z6D3	A0A0B0P036	P93158
A0A0B0MKV6	Q7XZK0	I1T3X4	Q4JHK7	A0A097PSR5	B6RF02
A0A0B0P4I7	D9Z6D3	A0A0B0PPV7	Q208T5	A0A0B0MUR3	Q7G0C5
Q39782	Q4JHK7	B6REZ9	A0A0B0Q0Y0	T2C543	A0A0B0PLL7
A0A097P8M3	Q208T5	A0A0B0M9J5	A0A0B0PK57	E2GMU6	A0A0B0MGU4
A0A0B0MSH2	A0A0B0Q0Y0	A0A0B0PK82	A9XTK6	A0A0B0MJ06	C8YQV1
Q3LUM6	A0A0B0MFM9	J7G3S1	Q6VAF8	Q9XQG0	A0A0B0NT00
Q3LUM2	A0A0B0PK57	A0A0B0M9Q7	A0A0B0MV73	A0A0B0NHN3	A0A0B0MGC8
A0A0B0NK47	Q6VAF8	Q7XZK0	B1PBV8	A0A0B0P3Z6	F1BWZ9
A7KNZ9	A0A0B0MV73	D9Z6D3	G9B5U7	A0A0B0NNS3	A0A0B0PGH7
A0A0B0PQP4	B1PBV8	Q4JHK7	A9QED9	A0A0B0NXE7	A0A0B0P036
A0A0B0NMR2	A9QED9	Q208T5	O81233	I1T4R7	A0A097PSR5
I1T4P7	O81233	A0A0B0Q0Y0	F8TRV3	Q3LUM4	A0A0B0MUR3
A0A0B0P8G3	F8TRV3	A0A0B0MRQ3	A0A0B0MUG5	A0A0B0NA56	T2C543
A0A096ZQK8	A0A0B0PV31	A0A0B0PK57	A0A0B0PV31	A0A0B0NYX9	E2GMU6
D2D308	A0A0B0PSR5	A0A0B0P8D3	A0A0B0PZY6	B1PBW4	A0A0B0MJ06
A0A0B0P7T5	A0A0B0PCT7	A9XTK6	A0A0B0PCT7	A0A0B0M9I0	Q9XQG0
A0A0B0NWY7	D6N3G6	Q6VAF8	D6N3G6	G9BRX6	A0A0B0NHN3
A0A0B0MUB8	A0A0B0MB94	A0A0B0MV73	A0A0B0NSH0	A0A0B0NJI2	A0A0B0P3Z6
A0A0B0NCE1	A0A0B0MIW4	B1PBV8	A0A0B0PXB6	B1PBW9	A0A0B0NNS3
B7P005	A0A0B0NSH0	A9QED9	A0A0B0PCP8	A0A0B0NKB6	A0A0B0NUC0
A0A0B0PU28	A0A0B0PCP8	A0A0B0PPL8	A0A059Q8K7	I1T3X3	I1T4R7
P30567	A0A059Q8K7	O81233	A0A0B0PUW5	Q2L917	Q3LUM4
A0A0B0NLF0	A0A0B0PUW5	F8TRV3	A0A0B0NWQ2	A0A0B0NYV6	A0A0B0NA56
A0A0B0P1L4	A0A0B0NWQ2	A0A0B0PV31	A0A0B0MEM5	A0A0B0PBK8	A0A0B0NYX9
A0A0B0PJS1	A0A0B0MS04	A0A0B0PSR5	A0A0B0MJ51	A0A0B0P8S1	B1PBW4
A0A0B0NC40	A0A0B0MEM5	A0A0B0PCT7	A7TUG4	D2D305	A0A0B0M9I0
A0A0B0PY39	A0A0B0MJ51	D6N3G6	A0A0B0MBX3	D2WK24	G9BRX6
K9JDH1	A0A0B0MBX3	A0A0B0MB94	Q9SQ71	A0A0B0P8H5	A0A0B0NJI2
D2D313	Q9SQ71	A0A0B0MIW4	A0A0B0NZY7	A0A0B0PC87	B1PBW9
A9PL19	A0A0B0NZY7	A0A0B0NSH0	E3UZQ7	A0A0B0MYA5	A0A0B0NKB6
D5FW81	A0A0B0NRD0	A0A0B0PCP8	A0A0B0MW06	A0A0B0N4N5	I1T3X3
G9BHJ2	A0A0B0NDB0	A0A059Q8K7	A0A0B0P4U1	Q43129	Q2L917
O23953	A0A0B0P4U1	A0A0B0PUW5	A0A0B0P2Z7	O49194	A0A0B0NYV6
D2D325	A0A0B0P2Z7	A0A0B0NWQ2	A0A0B0MPH8	B1PBW3	A0A0B0PBK8
A0A0B0PT83	A0A0B0NY57	A0A0B0MS04	A0A0B0NY57	I1T3X4	A0A0B0P8S1
A0A0B0N577	B3GNI2	A0A0B0MEM5	B3GNI2	A0A0B0PPV7	D2D305
H6AC57	A0A0B0NWP9	A0A0B0MJ51	A0A0B0NWP9	O49200	D2WK24
Q8H6M4	A9XTL0	A0A0B0MBX3	I1T4B8	B6REZ9	A0A0B0P8H5
A0A0B0MQH2	E7CQZ9	Q9SQ71	A0A0B0M7A3	A0A0B0M9J5	A0A0B0PC87
D2D321	D2D326	A0A0B0NZY7	A9XTL0	A0A0B0N0L5	A0A0B0MYA5
A0A0B0MV98	A0A0B0MUA1	A0A0B0NRD0	E7CQZ9	A0A0B0PK82	A0A0B0N4N5
A0A0B0MN73	A9P7F0	A0A0B0NDB0	D2D326	J7G3S1	Q43129
A0A0B0N4X5	A0A0B0NL86	A0A0B0P4U1	A0A0B0MUA1	A0A0B0PEC4	O49194
Q8H6M8	A0A0B0N3C8	A0A0B0P2Z7	A9P7F0	Q7XZK0	B1PBW3
A0A0B0MWL7	B1PBW8	A0A0B0MPH8	A0A0B0NL86	D9Z6D3	I1T3X4
A0A0B0NTC8	A0A0B0PDM9	A0A0B0NY57	A0A0B0N3C8	Q4JHK7	A0A0B0PPV7
G1JRK5	A0A0B0PDP7	B3GNI2	B1PBW8	Q208T5	O49200
Q9M6B8	A0A0B0N236	A0A0B0NWP9	A0A0B0PDP7	A0A0B0Q0Y0	B6REZ9
A0A0B0MRI4	A0A0B0ML66	A9XTL0	A0A0B0N236	Q6UK15	A0A0B0M9J5
Q7XZJ1	A0A0B0MPW9	E7CQZ9	A0A0B0ML66	A0A0B0PK57	A0A0B0N0L5
Q8RU83	A0A0B0PXG2	D2D326	A0A0B0NLB1	A9XTK6	A0A0B0PK82
A0A0B0N5N4	A0A0B0MMA2	A0A0B0MUA1	B2LYR8	Q6VAF8	A0A097PLY2
Q7XZJ6	D2D322	A9P7F0	A0A0B0MPW9	A0A0B0MV73	A0A0B0MJM2
A0A0B0MT15	D2D329	A0A0B0NL86	A0A0B0PXG2	B1PBV8	J7G3S1
D2WK25	A0A0B0NG55	A0A0B0N3C8	A0A0B0MMA2	G9B5U7	A0A0B0PEC4
Q6S9W9	A0A0B0NFJ8	B1PBW8	D2D322	A9QED9	Q7XZK0
A0A0B0MJ37	A0A0B0MQ03	A0A0B0PDM9	D2D329	O81233	D9Z6D3
A0A0B0MNU0	A0A0B0N150	A0A0B0PDP7	A0A0B0NFJ8	F8TRV3	Q4JHK7
A0A0B0MHR4	P31405	A0A0B0N236	A0A0B0MQ03	D2D333	Q208T5
A0A0B0N3G6	A0A0B0P7S1	A0A0B0ML66	A0A0B0N150	A0A0B0MUG5	A0A0B0Q0Y0
A0A0B0N6C1	A0A0B0NJH7	A0A0B0MPW9	P31405	A0A0B0PV31	Q6UK15
A0A0B0MPC3	D4P4T8	A0A0B0PXG2	A0A0B0P7S1	A0A0B0PZY6	A0A0B0PK57
A0A0B0PUK6	A0A0B0PP92	A0A0B0MMA2	A0A0B0NW40	A0A0B0PCT7	A9XTK6
D2D330	D2D309	D2D322	A0A0B0NJH7	D6N3G6	Q6VAF8
Q0PW29	A0A0B0MTL5	D2D329	D4P4T8	A0A0B0NSH0	A0A0B0MV73
Q84XN3	A0A0B0MP51	A0A0B0NG55	Q9M5N7	A0A0B0PXB6	B1PBV8
A0A0B0NF77	A0A0B0MM52	A0A0B0NFJ8	D2D309	A0A0B0PCP8	G9B5U7
Q4TZT3	A0A0B0MUK6	A0A0B0MQ03	B5G4Z4	A0A059Q8K7	A9QED9
A0A0B0NLD8	D2D302	A0A0B0N150	A0A0B0MTL5	A0A0B0PUW5	O81233
Q69DC2	C1IC54	P31405	A0A0B0PXW3	A0A0B0NWQ2	F8TRV3
A1XJ43	I1T4C4	A0A0B0P7S1	B2Z3V3	A0A0B0MS04	D2D333
A0A0B0NG88	A0A0B0N4B6	A0A0B0NJH7	A0A0B0MMX5	A0A0B0MEM5	A0A0B0MUG5
Q7XZJ9	A0A0B0MTB3	D4P4T8	A0A0B0MUK6	A0A0B0MJ51	A0A0B0PV31
C0KDV9	A0A0B0P6J1	A0A0B0PP92	D2D302	A7TUG4	A0A0B0PZY6
Q3LUM1	Q42477	D2D309	C1IC54	A0A0B0MBX3	A0A0B0PCT7
G9BY14	A0A0B0NRH5	A0A0B0MTL5	A0A0B0P6J1	Q9SQ71	D6N3G6
A0A0B0MLE3	F1BX56	A0A0B0MP51	Q42477	A0A0B0NZY7	A0A0B0NSH0
A0A0B0N828	A0A0B0N1S6	A0A0B0MUK6	A0A0B0PFP6	A0A0B0PA53	A0A0B0PXB6
A0A0B0N9Q8	A0A0B0PPM8	D2D302	A0A0B0NRH5	E3UZQ7	A0A0B0PCP8
A0A0B0NIJ9	A0A0B0P0M0	C1IC54	F1BX56	A0A0B0MW06	A0A059Q8K7
F1BWY8	C0KDV7	I1T4C4	A0A0B0N1S6	A0A0B0P4U1	A0A0B0PUW5
I7CUD1	A0A0B0MLR1	A0A0B0MTB3	A0A0B0PKX3	A0A0B0P2Z7	A0A0B0NWQ2
A0A0B0PQX9	A0A0B0PUC9	A0A0B0P6J1	A0A0B0PPM8	A0A0B0MPH8	A0A0B0MS04
A0A0B0MLS5	A0A0B0MBM8	Q42477	A0A0B0P0M0	A0A0B0NY57	A0A0B0MEM5
A0A0B0MM86	A0A0B0PBS0	A0A0B0NRH5	C0KDV7	B3GNI2	A0A0B0MJ51
A0A0B0PUP1	A0A0B0P3C2	F1BX56	A0A0B0MLR1	A0A0B0NWP9	A7TUG4
C6GFP3	A0A0B0PAL9	A0A0B0N1S6	I1T3R4	I1T4B8	A0A0B0MBX3
H2D5S4	A0A0B0PB16	A0A0B0PPM8	A0A0B0PUC9	A0A0B0M7A3	Q9SQ71
A0A0B0PKH6	A0A0B0PC77	A0A0B0P0M0	A0A0B0N925	A9XTL0	A0A0B0NZY7
D2WK23	A0A0B0NGW3	C0KDV7	A0A0B0MBM8	E7CQZ9	A0A0B0PA53
Q7XZI8	A4L9I3	A0A0B0P9A8	A0A0B0P3C2	D2D326	E3UZQ7
A0A0B0P9P0	A9PL21	A0A0B0MLR1	A0A0B0PAL9	A0A0B0MUA1	A0A0B0MW06
A0A0B0MDZ8	A0A0B0P3D3	A0A0B0PUC9	A0A0B0PB16	A9P7F0	A0A0B0P4U1
A0A0B0NIW3	A0A0B0NF63	A0A0B0MBM8	A9PL21	A0A0B0NL86	A0A0B0P2Z7
A7L2Z6	A0A0B0NB42	A0A0B0PBS0	A0A0B0P3D3	A0A0B0N3C8	A0A0B0MV33
A0A0B0PNZ4	Q3LUM3	A0A0B0P3C2	A0A0B0NF63	B1PBW8	A0A0B0MPH8
A0A0B0P3F4	A0A0B0MZ41	A0A0B0PAL9	A0A0B0NB42	A0A0B0PDP7	A0A0B0NY57
A0A0B0PTC7	A0A0B0PJZ6	A0A0B0PB16	Q3LUM3	A0A0B0N236	B3GNI2
A0A0B0PWC7	D2D2Z3	A0A0B0PC77	A0A0B0MZ41	A0A0B0ML66	A0A0B0NWP9
A0A0B0PAB0	A0A0B0PP11	A0A0B0NGW3	A0A0B0PJZ6	A0A0B0NLB1	I1T4B8
	D2D2Z6	A0A0B0MJH7	D2D2Z3	A0A0B0MZT3	A0A0B0M7A3
	A0A0B0NU81	A4L9I3	A0A0B0P0C0	B2LYR8	A9XTL0
	A0A0B0MJA3	A9PL21	D2D2Z6	A0A0B0MPW9	E7CQZ9
	G9B5N7	A0A0B0P3D3	A0A0B0NVL4	A0A0B0PXG2	D2D326
	A0A0B0MZR1	A0A0B0NF63	A0A0B0NU81	A0A0B0MMA2	A0A0B0MUA1
	Q7XZJ4	A0A0B0NB42	A0A0B0MJA3	D2D322	A9P7F0
	A0A0B0MKM4	Q3LUM3	I1T4Q5	D2D329	A0A0B0NL86
	A0A0B0Q0A0	D2D2Z3	G9B5N7	A0A0B0NFJ8	A0A0B0N3C8
	Q7X9R3	A0A0B0MZ41	A0A0B0P8G5	A0A0B0MQ03	B1PBW8
	A0A0B0MIF0	A0A0B0PJZ6	R9QPU2	A0A0B0N150	A0A0B0PDP7
	A0A0B0MXR6	A0A0B0PP11	Q7XZJ4	P31405	A0A0B0N236
	A0A0B0N1J1	D2D2Z6	A0A0B0MSF4	A0A0B0P7S1	A0A0B0ML66
	Q3LUM5	A0A0B0NVL4	A0A0B0MKM4	A0A0B0NW40	B2LYR8
	A0A0B0N4M9	A0A0B0NU81	Q7X9R3	A0A0B0NJH7	A0A0B0NLB1
	D2D2Z8	A0A0B0N2P0	A0A0B0MIF0	D4P4T8	A0A0B0MZT3
	B6VC74	A0A0B0MJA3	A0A0B0MXR6	Q9M5N7	A0A0B0MPW9
	A0A0B0N1H9	G9B5N7	Q3LUM5	D2D309	A0A0B0PXG2
	A0A0B0N8Q0	A0A0B0MZR1	A0A0B0N4M9	B5G4Z4	A0A0B0MMA2
	A0A0B0P2X2	Q7XZJ4	A0A0B0MPJ5	A0A0B0MTL5	D2D322
	A0A0B0P4Z3	A0A0B0MHX7	D2D2Z8	A0A0B0MZI0	D2D329
	O23946	A0A0B0MSF4	A0A0B0N8Q0	A0A0B0PXW3	A0A0B0NFL3
	A0A0B0PUL6	A0A0B0MKM4	A0A0B0P2X2	B2Z3V3	A0A0B0NFJ8
	Q7G0C6	A0A0B0Q0A0	A0A0B0PEI4	A0A0B0MMX5	A0A0B0MQ03
	A0A0B0PY24	Q7X9R3	A0A0B0P4Z3	A0A0B0MUK6	A0A0B0N150
	C8YQV0	A0A0B0MIF0	I1T4P8	D2D302	P31405
	Q6VAG0	A0A0B0MXR6	O23946	C1IC54	A0A0B0P7S1
	A0A0B0NFY6	Q3LUM5	B2KL35	A0A0B0P6J1	D4P4T8
	S5G971	A0A0B0N4M9	Q7G0C6	Q42477	D2D309
	A0A0B0NTY1	D2D2Z8	C8YQV0	A0A0B0PFP6	B5G4Z4
	A0A0B0P4C7	B6VC74	Q6VAG0	A0A0B0NRH5	A0A0B0MTL5
	A0A0B0P781	A0A0B0N1H9	A0A0B0PBW1	F1BX56	A0A0B0MZI0
	A6MUS5	A0A0B0N8Q0	S5G971	A0A0B0N1S6	A0A0B0PXW3
	A0A0B0NX31	A0A0B0P2X2	A0A0B0NTY1	A0A0B0PKX3	B2Z3V3
	A0A0B0NZ39	A0A0B0P4Z3	A0A0B0P781	A0A0B0PPM8	A0A0B0MMX5
	A0A0B0NVV8	O23946	A0A0B0PIS7	C0KDV7	A0A0B0MUK6
	A0A0B0MEY6	A0A0B0PUL6	A0A0B0N5V1	A0A0B0P0M0	D2D302
	A0A0B0MGV6	Q7G0C6	A6MUS5	A0A0B0MLR1	C1IC54
	A0A0B0MSY3	C8YQV0	A0A0B0NX31	I1T3R4	A0A0B0P6J1
	Q42763	Q6VAG0	A0A0B0NVV8	Q6T7C8	Q42477
	B1NHU2	A0A0B0PBW1	A0A0B0MEY6	A0A0B0PUC9	A0A0B0PFP6
	A0A0B0NI51	A0A0B0NFY6	A0A0B0MGV6	A0A0B0N925	A0A0B0NRH5
	A0A0B0N3E8	S5G971	Q42763	A0A0B0MBM8	F1BX56
	A3F7Q3	A0A0B0NTY1	B1NHU2	A0A0B0P3C2	A0A0B0N1S6
	A0A0B0PG61	A0A0B0P4C7	A0A0B0N3E8	A0A0B0PAL9	A0A0B0PKX3
	Q7Y246	A0A0B0P781	A3F7Q3	A0A0B0PB16	A0A0B0PPM8
	A0A0B0NQ60	A6MUS5	A0A0B0PG61	A0A0B0NGW3	C0KDV7
	A6MUS8	A0A0B0NX31	Q7Y246	A9PL21	A0A0B0P0M0
	A0A0B0N935	A0A0B0NZ39	A6MUS8	A0A0B0P3D3	A0A0B0MLR1
	A0A0B0MS63	A0A0B0NVV8	A0A0B0N935	A0A0B0NF63	I1T3R4
	M1G679	A0A0B0MEY6	A0A0B0MS63	A0A0B0NB42	Q6T7C8
	A0A0B0N8P5	A0A0B0MGV6	M1G679	Q84K93	A0A0B0PUC9
	A0A0B0PKG4	A0A0B0MSY3	A0A0B0PKG4	Q3LUM3	A0A0B0MBM8
	D2D2Z9	Q42763	A0A0B0N8P5	D2D2Z3	A0A0B0P3C2
	A0A0B0NE51	B1NHU2	D2D2Z9	A0A0B0MZ41	A0A0B0PAL9
	A0A0B0PWF9	A0A0B0NI51	A0A0B0NE51	A0A0B0PJZ6	A0A0B0NMV6
	A0A0B0NLH0	A0A0B0N3E8	A0A0B0NLH0	A0A0B0P0C0	A0A0B0PB16
	C7EW65	A3F7Q3	C7EW65	D2D2Z6	A0A0B0NGW3
	A0A0B0NW28	A0A0B0PG61	A0A0B0NW28	A0A0B0NVL4	A9PL21
	A0A0B0N0D3	Q7Y246	A0A0B0N0D3	A0A0B0NU81	A0A0B0P3D3
	A0A0B0MEY3	A0A0B0NQ60	A0A0B0MEY3	I1T4Q5	A0A0B0NF63
	I1T3X9	A6MUS8	I1T3X9	G9B5N7	A0A0B0NB42
	A0A0B0PKT8	A0A0B0N935	A0A0B0PKT8	A0A0B0P8G5	Q84K93
	A0A0B0MFV6	A0A0B0MS63	A0A0B0MFV6	R9QPU2	Q3LUM3
	D2D319	M1G679	A0A0B0PR02	Q7XZJ4	D2D2Z3
	A0A0B0MZJ4	A0A0B0PKG4	A0A0B0PYX7	A0A0B0MSF4	A0A0B0MZ41
	Q6RY01	A0A0B0N8P5	D2D319	A0A0B0MKM4	A0A0B0PJZ6
	A9PL15	D2D2Z9	Q6RY01	Q7X9R3	A0A0B0P0C0
	A0A0B0MJP9	A0A0B0NE51	A9PL15	A0A0B0MIF0	D2D2Z6
	Q7Y253	A0A0B0PWF9	Q7Y253	A0A0B0MXR6	A0A0B0NVL4
	I1T421	A0A0B0NLH0	Q4F885	Q3LUM5	A0A0B0NU81
	Q4F885	C7EW65	A0A0B0PDG4	A0A0B0N4M9	A0A0B0MJA3
	A0A0B0PDG4	A0A0B0NW28	A0A0A0R5L5	A0A0B0MPJ5	I1T4Q5
	A0A0B0MGQ0	A0A0B0N0D3	A0A0B0MGQ0	D2D2Z8	G9B5N7
	A0A0B0PKZ6	I1T3X9	A0A0B0PKZ6	A0A0B0N1H9	A0A0B0P8G5
	A0A0B0PKW4	A0A0B0PKT8	A0A0B0PKW4	A0A0B0N8Q0	R9QPU2
	A0A0B0P6G0	A0A0B0MFV6	A0A0B0P6G0	A0A0B0P2X2	Q7XZJ4
	Q3LUL8	A0A0B0NBK5	Q3LUL8	A0A0B0P4Z3	A0A0B0MSF4
	D3Y5L7	D2D319	D3Y5L7	I1T4P8	A0A0B0MKM4
	A0A0B0MDW7	A0A0B0MZJ4	B2LYR7	O23946	Q7X9R3
	Q93WZ2	Q6RY01	Q8H6M5	B2KL35	A0A0B0MIF0
	Q8H6M5	A9PL15	Q9SQ74	A0A0B0PUL6	A0A0B0MXR6
	Q9SQ74	A0A0B0MJP9	Q6VAF6	Q7G0C6	Q3LUM5
	Q6VAF6	Q7Y253	F1BWX3	C8YQV0	A0A0B0N4M9
	O23951	I1T421	O23951	Q6VAG0	A0A0B0MPJ5
	A0A0B0PAW4	Q4F885	A0A0B0PAW4	A0A0B0PBW1	D2D2Z8
	A0A0B0PRA2	A0A0B0PDG4	A0A0B0P8E9	S5G971	A0A0B0N1H9
	Q1EG93	A0A0B0MGQ0	A0A0B0PRA2	A0A0B0NTY1	A0A0B0N8Q0
	A0A0B0NXZ4	A0A0B0PKZ6	A0A0B0NXZ4	A0A0B0P781	A0A0B0P2X2
	A0A0B0PGG8	A0A0B0PKW4	A0A0B0MKQ6	A0A0B0PIS7	A0A0B0PEI4
	A0A0B0MKQ6	A0A0B0P6G0	D6N3G5	A0A0B0N5V1	A0A0B0P4Z3
	D6N3G5	Q3LUL8	A0A0B0MKV6	A6MUS5	I1T4P8
	A0A0B0MKV6	D3Y5L7	A0A0B0P4I7	A0A0B0NX31	O23946
	A0A0B0P4I7	A0A0B0MDW7	Q39782	A0A0B0NVV8	B2KL35
	Q39782	Q93WZ2	A0A097P8M3	A0A0B0NXD3	Q7G0C6
	A0A097P8M3	Q8H6M5	Q4TZT5	A0A0B0MEY6	C8YQV0
	Q3LUM6	Q9SQ74	Q3LUM6	A0A0B0MGV6	Q6VAG0
	A0A0B0MSH2	Q6VAF6	A0A0B0MSH2	Q42763	A0A0B0PBW1
	Q3LUM2	O23951	Q3LUM2	B1NHU2	S5G971
	A0A0B0NK47	A0A0B0PAW4	A0A0B0NK47	A0A0B0N3E8	A0A0B0NTY1
	A7KNZ9	A0A0B0PRA2	A7KNZ9	A3F7Q3	A0A0B0P781
	A0A0B0PQP4	Q1EG93	A0A0B0PQP4	A0A0B0PG61	A0A0B0PIS7
	A0A0B0NMR2	A0A0B0NXZ4	A0A0B0NMR2	Q7Y246	A0A0B0N5V1
	I1T4P7	A0A0B0PGG8	I1T4P7	A6MUS8	A6MUS5
	A0A0B0P8G3	A0A0B0MKQ6	A0A0B0P8G3	A0A0B0N935	A0A0B0NX31
	A0A0B0Q052	D6N3G5	A0A0B0NIM9	A0A0B0MS63	A0A0B0NVV8
	A0A096ZQK8	A0A0B0MKV6	A0A096ZQK8	M1G679	A0A0B0MEY6
	A0A0B0PAN0	A0A0B0P4I7	D2D308	A0A0B0PKG4	A0A0B0MGV6
	D2D308	Q39782	Q6XD33	A0A0B0N8P5	B1NHU2
	Q2QCX3	A0A097P8M3	Q2QCX3	D2D2Z9	A0A0B0N3E8
	A0A0B0P7T5	Q3LUM6	A0A0B0NWK4	A0A0B0NE51	A3F7Q3
	A0A0B0MB88	A0A0B0MSH2	A0A0B0MRS0	A0A0B0PWF9	A0A0B0PG61
	A0A0B0NWY7	Q3LUM2	A0A0B0NWY7	A0A0B0NLH0	Q7Y246
	A0A0B0MUB8	A0A0B0NK47	A0A0B0MWV4	C7EW65	A6MUS8
	A0A0B0PHJ5	A7KNZ9	A0A0B0NCE1	A0A0B0NW28	A0A0B0N935
	A0A0B0NCE1	A0A0B0PQP4	B7P005	A0A0B0N0D3	A0A0B0MS63
	B7P005	A0A0B0NMR2	A0A0B0PU28	A0A0B0MEY3	M1G679
	A0A0B0PU28	I1T4P7	P30567	I1T3X9	A0A0B0PKG4
	P30567	A0A0B0P8G3	A0A0B0NLF0	A0A0B0PKT8	A0A0B0N8P5
	A0A0B0NLF0	A0A0B0Q052	A0A0B0P1L4	A0A0B0MFV6	D2D2Z9
	Q9FUI6	A0A096ZQK8	A0A0B0NUN6	A0A0B0PR02	A0A0B0NE51
	A0A0B0P1L4	A0A0B0PAN0	A0A0B0PHW5	D2D319	A0A0B0PWF9
	A0A0B0ME04	D2D308	A0A0B0ME04	Q6RY01	A0A0B0NLH0
	A0A0B0PJS1	Q2QCX3	A0A0B0PJS1	A9PL15	C7EW65
	A0A0B0NC40	A0A0B0P7T5	A0A0B0NC40	Q7Y253	A0A0B0NW28
	A0A0B0PY39	A0A0B0MB88	A0A0B0PY39	Q4F885	A0A0B0N0D3
	K9JDH1	A0A0B0NWY7	K9JDH1	A0A0B0PDG4	A0A0B0MEY3
	A0A0B0N8R8	A0A0B0MUB8	A0A0B0N8R8	A0A0A0R5L5	I1T3X9
	D2D313	A0A0B0PHJ5	F1BX30	A0A0B0MGQ0	A0A0B0PKT8
	A9PL19	A0A0B0NCE1	D2D313	A0A0B0PKZ6	A0A0B0MFV6
	D5FW81	B7P005	A9PL19	A0A0B0PKW4	A0A0B0PR02
	A0A0B0PT83	A0A0B0PU28	B5G512	A0A0B0P6G0	D2D319
	D2D325	P30567	D5FW81	Q3LUL8	Q6RY01
	O23953	A0A0B0NLF0	A0A0B0PT83	D3Y5L7	A9PL15
	I1T422	Q9FUI6	D2D325	B2LYR7	Q7Y253
	G9BHJ2	A0A0B0P1L4	O23953	Q8H6M5	I1T421
	A0A0B0N577	A0A0B0ME04	G9BHJ2	Q9SQ74	Q4F885
	H6AC57	A0A0B0PJS1	H6AC57	Q6VAF6	A0A0A0R5L5
	A0A0B0MS23	A0A0B0NC40	A0A0B0MS23	F1BWX3	A0A0B0MGQ0
	A0A0B0PKT7	A0A0B0PY39	Q8H6M4	O23951	A0A0B0PKZ6
	Q8H6M4	K9JDH1	A0A0B0MQH2	A0A0B0PAW4	A0A0B0PKW4
	A0A0B0MQH2	A0A0B0N8R8	D2D321	A0A0B0P8E9	A0A0B0P6G0
	D2D321	D2D313	A0A0B0MV98	A0A0B0PRA2	Q3LUL8
	A0A0B0MV98	A9PL19	A0A0B0MN73	A0A0B0NXZ4	A0A0B0N2I7
	A0A0B0NT58	D5FW81	A0A0B0N4X5	A0A0B0PGG8	D3Y5L7
	A0A0B0MN73	A0A0B0PT83	A0A0B0MWL7	A0A0B0MKQ6	B2LYR7
	A0A0B0N4X5	D2D325	Q8H6M8	D6N3G5	Q8H6M5
	A0A0B0MWL7	O23953	B1NHU5	A0A0B0MKV6	Q9SQ74
	Q8H6M8	I1T422	Q283Q7	A0A0B0P4I7	Q6VAF6
	B1NHU5	G9BHJ2	A0A0B0NTC8	Q39782	F1BWX3
	A0A0B0NTC8	A0A0B0N577	G1JRK5	A0A097P8M3	O23951
	G1JRK5	H6AC57	Q9M6B8	Q4TZT5	A0A0B0PAW4
	A0A0B0ME53	A0A0B0MS23	A0A0B0P0M1	Q3LUM6	A0A0B0P8E9
	Q9M6B8	Q8H6M4	Q7XZJ1	A0A0B0MSH2	A0A0B0PRA2
	A0A0B0MRI4	A0A0B0MHJ1	Q8RU83	Q3LUM2	Q1EG93
	A0A0B0P0M1	A0A0B0MQH2	Q7XZJ6	A0A0B0NK47	A0A0B0NXZ4
	Q7XZJ1	D2D321	D2WK25	A7KNZ9	A0A0B0PGG8
	Q8RU83	A0A0B0MV98	Q6S9W9	A0A0B0PQP4	A0A0B0MKQ6
	A0A0B0N5N4	A0A0B0NT58	A0A0B0MT15	A0A0B0NMR2	D6N3G5
	Q7XZJ6	A0A0B0MN73	A0A0B0MNU0	I1T4P7	A0A0B0MKV6
	D2WK25	A0A0B0N4X5	A0A0B0MHR4	A0A0B0P8G3	A0A0B0P4I7
	Q6S9W9	A0A0B0MWL7	A3F8V0	A0A0B0NIM9	Q39782
	A0A0B0MT15	Q8H6M8	A0A0B0N738	A0A096ZQK8	A0A097P8M3
	A0A0B0PMW7	B1NHU5	A0A0B0PUK6	A0A0B0PAN0	Q4TZT5
	A0A0B0NAB5	G1JRK5	Q0PW29	D2D308	Q3LUM6
	A0A0B0MJ37	A0A0B0ME53	A0A0B0NF77	Q6XD33	A0A0B0MSH2
	A0A0B0NYW8	Q9M6B8	A0A0B0MM48	A0A0B0MRS0	Q3LUM2
	A0A0B0MNU0	A0A0B0MRI4	Q4TZT3	Q2QCX3	A0A0B0NK47
	A0A0B0MHR4	A0A0B0P0M1	A0A0B0P0R7	A0A0B0NWK4	A7KNZ9
	A0A0B0N3G6	Q7XZJ1	A0A0B0NLD8	A0A0B0NWY7	A0A0B0PQP4
	A0A0B0N6C1	Q8RU83	Q69DC2	A0A0B0MWV4	A0A0B0NMR2
	A0A0B0PTS2	A0A0B0N5N4	E0XJL2	A0A0B0NCE1	I1T4P7
	A0A0B0MPC3	Q7XZJ6	A1XJ43	B7P005	A0A0B0P8G3
	A0A0B0N738	D2WK25	A0A0B0NG88	A0A0B0PU28	A0A0B0NIM9
	A0A0B0PUK6	Q6S9W9	Q7XZJ9	P30567	A0A096ZQK8
	D2D330	A0A0B0MT15	C0KDV9	A0A0B0NLF0	D2D308
	A0A0B0PIL6	A0A0B0PMW7	Q3LUM1	Q9FUI6	Q6XD33
	Q84XN3	A0A0B0NAB5	G9BY14	A0A0B0P1L4	A0A0B0MRS0
	Q0PW29	A0A0B0MJ37	A0A0B0MLE3	A0A0B0NUN6	Q2QCX3
	A0A0B0NF77	A0A0B0NYW8	F1BWY1	A0A0B0PHW5	A0A0B0NWK4
	Q4TZT3	A0A0B0MNU0	A0A0B0NIJ9	A0A0B0ME04	A0A0B0NWY7
	A0A0B0P0R7	A0A0B0MHR4	F1BWY8	A0A0B0PJS1	A0A0B0MWV4
	A0A0B0NLD8	A0A0B0N3G6	A0A0B0MJE7	A0A0B0NC40	A0A0B0NCE1
	Q69DC2	A0A0B0N6C1	A0A0B0MU22	A0A0B0PY39	B7P005
	A1XJ43	A0A0B0PTS2	D2WK32	K9JDH1	A0A0B0PU28
	A0A0B0NG88	A0A0B0MPC3	I7CUD1	A0A0B0N8R8	P30567
	Q7XZJ9	A0A0B0N738	A0A0B0PQX9	F1BX30	A0A0B0NLF0
	C0KDV9	A0A0B0PUK6	A0A0B0N468	D2D313	Q9FUI6
	Q3LUM1	D2D330	Q7G0F4	A9PL19	A0A0B0P1L4
	G9BY14	A0A0B0PIL6	A0A0B0MM86	B5G512	A0A0B0NUN6
	A0A0B0MLE3	Q84XN3	C6GFP3	D5FW81	A0A0B0PHW5
	A0A0B0N828	Q0PW29	H2D5S4	A0A0B0PT83	A0A0B0ME04
	Q6DXR9	A0A0B0NF77	A0A0B0NU23	D2D325	A0A0B0PJS1
	A0A0B0NIJ9	Q4TZT3	A0A0B0PKH6	O23953	A0A0B0NC40
	A0A0B0N9Q8	A0A0B0P0R7	Q1W2I7	G9BHJ2	A0A0B0PY39
	A0A0B0NV22	Q69DC2	A0A0B0PQL7	H6AC57	K9JDH1
	F1BWY8	A1XJ43	D2WK23	A0A0B0MS23	A0A0B0N8R8
	A0A0B0MJE7	A0A0B0NG88	A4L9H3	Q8H6M4	F1BX30
	A0A0B0MU22	Q7XZJ9	B2KL34	A0A0B0MQH2	D2D313
	D2WK32	C0KDV9	Q7XZI8	D2D321	A9PL19
	Q0VH88	Q3LUM1	A0A0B0MDZ8	A0A0B0MV98	B5G512
	I7CUD1	G9BY14	A6MUT3	A0A0B0NT58	D5FW81
	A0A0B0PQX9	A0A0B0MLE3	A0A0B0P9P0	A0A0B0MN73	A0A0B0PT83
	A0A0B0MLS5	A0A0B0N828	A0A0B0NIW3	A0A0B0N4X5	D2D325
	Q7G0F4	Q6DXR9	A7L2Z6	A0A0B0MWL7	O23953
	A0A0B0MM86	A0A0B0NIJ9	A0A0B0PIQ9	Q8H6M8	I1T422
	C6GFP3	A0A0B0N9Q8	A0A0B0P3F4	B1NHU5	G9BHJ2
	A0A0B0PKI8	A0A0B0NV22	A0A0B0PNZ4	Q283Q7	A0A0B0N476
	A0A0B0PUP1	F1BWY8	A0A0B0PTC7	A0A0B0NTC8	H6AC57
	H2D5S4	A0A0B0MJE7	Q9M5N8	G1JRK5	A0A0B0MS23
	A0A0B0NU23	A0A0B0MU22	D3J171	Q9M6B8	Q8H6M4
	A0A0B0PKH6	D2WK32	A0A0B0PWC7	A0A0B0MRI4	A0A0B0MQH2
	Q1W2I7	Q0VH88	A0A0B0NND7	A0A0B0P0M1	D2D321
	A0A0B0PQL7	I7CUD1	A0A0B0MDN2	Q7XZJ1	A0A0B0MV98
	A0A0B0MTH9	A0A0B0PQX9	A0A0B0PAB0	Q8RU83	A0A0B0NT58
	D2WK23	A0A0B0MLS5		Q7XZJ6	A0A0B0MN73
	A4L9H3	Q7G0F4		D2WK25	A0A0B0N4X5
	Q7XZI8	A0A0B0NFW7		Q6S9W9	A0A0B0MWL7
	A0A0B0PHJ6	A0A0B0MM86		A0A0B0MT15	Q8H6M8
	A0A0B0MDZ8	C6GFP3		A0A0B0MJ37	B1NHU5
	A0A0B0P9P0	A0A0B0PKI8		A0A0B0MNU0	Q283Q7
	A0A0B0NIW3	A0A0B0PUP1		A0A0B0MHR4	A0A0B0NTC8
	A7L2Z6	H2D5S4		A3F8V0	G1JRK5
	A0A0B0PIL0	A0A0B0NU23		A0A0B0N6C1	Q9M6B8
	A0A0B0P3F4	A0A0B0PKH6		A0A0B0MPC3	A0A0B0MRI4
	A0A0B0PNZ4	Q1W2I7		A0A0B0N738	A0A0B0P0M1
	A0A0B0MLR9	A0A0B0PQL7		A0A0B0PUK6	Q7XZJ1
	A0A0B0PTC7	A0A0B0MTH9		Q0PW29	Q8RU83
	A0A0B0PWC7	D2WK23		A0A0B0NF77	Q7XZJ6
	A0A0B0NND7	A4L9H3		Q4TZT3	D2WK25
	A0A0B0N5W8	Q7XZI8		A0A0B0MM48	Q6S9W9
	A0A0B0PAB0	A0A0B0PHJ6		A0A0B0P0R7	A0A0B0MT15
	A0A0B0NYK7	A0A0B0MDZ8		A0A0B0NLD8	A0A0B0MJ37
		A0A0B0P9P0		Q69DC2	A0A0B0MNU0
		A0A0B0NIW3		E0XJL2	A3F8V0
		A7L2Z6		A1XJ43	A0A0B0N6C1
		A0A0B0PIL0		A0A0B0NG88	A0A0B0MPC3
		A0A0B0P3F4		Q7XZJ9	A0A0B0N738
		A0A0B0PNZ4		C0KDV9	A0A0B0PUK6
		A0A0B0MLR9		Q3LUM1	Q0PW29
		A0A0B0PTC7		G9BY14	A0A0B0NF77
		A0A0B0PWC7		A0A0B0MLE3	Q4TZT3
		A0A0B0NND7		F1BWY1	A0A0B0MM48
		A0A0B0N5W8		A0A0B0NIJ9	A0A0B0P0R7
		A0A0B0PAB0		A0A0B0N9Q8	Q69DC2
		A0A0B0NYK7		F1BWY8	A0A0B0NLD8
				A0A0B0MJE7	E0XJL2
				A0A0B0MU22	A1XJ43
				D2WK32	A0A0B0NG88
				I7CUD1	Q7XZJ9
				A0A0B0PQX9	C0KDV9
				A0A0B0MLS5	Q3LUM1
				A0A0B0N468	G9BY14
				Q7G0F4	A0A0B0MLE3
				A0A0B0MM86	F1BWY1
				C6GFP3	A0A0B0NIJ9
				A0A0B0PUP1	A0A0B0N9Q8
				H2D5S4	F1BWY8
				A0A0B0NU23	A0A0B0MJE7
				A0A0B0PKH6	A0A0B0MU22
				Q1W2I7	D2WK32
				A0A0B0PQL7	F4YAW3
				A0A0B0MTH9	I7CUD1
				D2WK23	A0A0B0PQX9
				A4L9H3	A0A0B0MLS5
				B2KL34	A0A0B0N468
				Q7XZI8	Q7G0F4
				A0A0B0MDZ8	A0A0B0MM86
				A6MUT3	C6GFP3
				A0A0B0P9P0	A0A0B0PUP1
				A0A0B0NIW3	H2D5S4
				A7L2Z6	A0A0B0NU23
				A0A0B0PIQ9	A0A0B0PKH6
				A0A0B0P3F4	Q1W2I7
				A0A0B0PNZ4	A0A0B0PQL7
				A0A0B0MLR9	A0A0B0MTH9
				A0A0B0PTC7	D2WK23
				Q9M5N8	A4L9H3
				D3J171	B2KL34
				A0A0B0PWC7	Q7XZI8
				A0A0B0NND7	A0A0B0MDZ8
				A0A0B0N5W8	A6MUT3
				A0A0B0MDN2	A0A0B0P9P0
				A0A0B0PAB0	A0A0B0NIW3
					A7L2Z6
					A0A0B0PIQ9
					A0A0B0PIL0
					A0A0B0P3F4
					A0A0B0PNZ4
					A0A0B0MLR9
					A0A0B0PTC7
					D3J171
					A0A0B0PWC7
					A0A0B0NND7
					A0A0B0N5W8
					A0A0B0MDN2
					A0A0B0PAB0

## Sheet:  Table S6
Table S6. Per replicate IDs extracted from composite search results files for 25 dpa fiber samples extracted with IEF reagent and IEF reagent with PCT.
25 dpa_IEF_1	25 dpa_IEF_2	25 dpa_IEF_3	25 dpa_IEF+PCT_1	25 dpa_IEF+PCT_2	25 dpa_IEF+PCT_3
A0A0B0MWM7	A0A0B0MWM7	A0A0B0MWM7	A0A0B0MWM7	A0A0B0MWM7	A0A0B0MWM7
I1T3V0	I1T3V0	I1T3V0	A0A0B0PMU8	A0A0B0PMU8	A0A0B0PMU8
Q2QCX5	Q2QCX5	Q2QCX5	I1T3V0	I1T3V0	I1T3V0
A0A0B0NQ47	D2D318	A0A0B0NQ47	Q2QCX5	Q2QCX5	Q2QCX5
D2D318	G9BY15	D2D318	D2D318	D2D318	D2D318
G9BY15	Q4TZT6	G9BY15	Q4TZT6	Q4TZT6	Q4TZT6
Q4TZT6	A0A0B0PR35	Q4TZT6	A0A0B0PR35	A0A0B0PR35	A0A0B0PR35
A0A0B0PR35	B6REZ8	A0A0B0PR35	B6REZ8	Q2QDG1	Q2QDG1
B6REZ8	A0A0B0NZR6	B6REZ8	A0A0B0NZR6	B6REZ8	B6REZ8
A0A0B0NZR6	A0A0B0MZT5	A0A0B0NZR6	A0A0B0MZT5	A0A0B0NZR6	A0A0B0NZR6
A0A0B0MZT5	M4N630	A0A0B0MZT5	I1T4B7	A0A0B0MZT5	A0A0B0MZT5
M4N630	I1T4B7	M4N630	M4N630	I1T4B7	I1T4B7
I1T4B7	A0A0B0PG37	I1T4B7	A0A0B0PG37	M4N630	M4N630
A0A0B0PG37	Q7G0B3	A0A0B0PG37	A0A0B0PN90	A0A0B0PG37	A0A0B0PG37
Q7G0B3	A0A0B0NC41	Q7G0B3	A0A0B0PGP4	A0A0B0PN90	A0A0B0PN90
A0A0B0NC41	A0A0B0PVV4	A0A0B0NC41	Q7G0B3	A0A0B0PGP4	A0A0B0PGP4
A0A0B0PVV4	B1PBW2	B1PBW2	A0A0B0PVV4	Q7G0B3	Q7G0B3
B1PBW2	Q39779	Q39779	B1PBW2	A0A0B0PVV4	A0A0B0PVV4
Q39779	P93157	P93157	Q39779	B1PBW2	B1PBW2
P93157	A0A0B0MKV3	A0A0B0MKV3	A0A0B0NC41	Q39779	Q39779
A0A0B0MKV3	Q9FVA5	Q9FVA5	P93157	A0A0B0NC41	A0A0B0NC41
Q9FVA5	A0A0B0MVE0	A0A0B0N9K9	A0A0B0MKV3	P93157	P93157
A0A0B0MVE0	I1T3S6	I1T3S6	Q9FVA5	A0A0B0MKV3	A0A0B0MKV3
A0A0B0N9K9	I1T4R2	I1T4R2	A0A0B0P451	B1NHU4	B1NHU4
I1T3S6	A0A0B0PEJ2	A0A0B0PEJ2	I1T3S6	Q9FVA5	Q9FVA5
I1T4R2	A0A0B0MZF4	A0A0B0MZF4	I1T4R2	A0A0B0MJM0	A0A0B0MJM0
A0A0B0PEJ2	F1BX29	A0A0B0NE73	A0A0B0PQG7	A0A0B0P451	A0A0B0P451
A0A0B0MZF4	A0A0B0ME82	F1BX29	A0A0B0PEJ2	I1T3S6	I1T3S6
A0A0B0NE73	A0A0B0MSD0	A0A0B0ME82	A0A0B0PDD5	I1T4R2	I1T4R2
F1BX29	Q7XZJ3	A0A0B0MSD0	A0A0B0MZF4	A0A0B0PQG7	A0A0B0PQG7
A0A0B0ME82	A0A0B0MMF5	Q7XZJ3	A0A0B0NE73	A0A0B0PEJ2	A0A0B0PEJ2
A0A0B0MSD0	Q6JX03	A0A0B0MMF5	F1BX29	A0A0B0PDD5	A0A0B0PDD5
Q7XZJ3	G1FNX7	Q6JX03	A0A0B0ME82	A0A0B0MZF4	A0A0B0MZF4
A0A0B0MMF5	A0A0B0NA11	A0A0B0MAR8	A0A0B0NI15	A0A0B0NE73	A0A0B0NE73
Q6JX03	A0A0B0PP45	G1FNX7	Q7XZJ3	F1BX29	F1BX29
A0A0B0NUB5	A0A0B0PCF6	A0A0B0NA11	A0A0B0MMF5	A0A0B0ME82	A0A0B0ME82
A0A0B0MAR8	P93155	A0A0B0MJK4	A0A0B0P5V1	A0A0B0NI15	A0A0B0NI15
G1FNX7	A0A0B0Q027	A0A0B0PP45	A0A0B0NS56	Q7XZJ3	Q7XZJ3
A0A0B0NA11	D4P4U1	A0A0B0PCF6	Q6JX03	A0A0B0MMF5	A0A0B0MMF5
A0A0B0MJK4	A0A0B0N6I4	P93155	A0A0B0MAR8	A0A0B0P5V1	A0A0B0P5V1
A0A0B0PP45	A0A0B0NF51	A0A0B0ML84	G1FNX7	A0A0B0NS56	A0A0B0NS56
A0A0B0PCF6	A0A0B0NE06	A0A0B0Q027	A0A0B0NA11	Q6JX03	Q6JX03
I1T3Z7	A0A0B0NGP7	D4P4U1	A0A0B0MJK4	A0A0B0MAR8	A0A0B0MAR8
P93155	B3RFK7	A0A0B0N6I4	G9B5V4	G1FNX7	G1FNX7
A0A0B0ML84	A0A0B0NQV3	A0A0B0NF51	A0A0B0PP45	A0A0B0NA11	A0A0B0NA11
A0A0B0Q027	A0A0B0NJC3	A0A0B0NE06	A0A0B0PCF6	A0A0B0MJK4	G9B5V4
D4P4U1	Q8H6N0	A0A0B0NGP7	A7XZR4	G9B5V4	A0A0B0PP45
A0A0B0N6I4	A0A0B0MS15	B3RFK7	A0A0B0N774	A0A0B0PP45	A0A0B0PCF6
A0A0B0NF51	A0A0B0NYV9	A0A0B0NQV3	D4P4U1	A0A0B0PCF6	A7XZR4
A0A0B0NE06	A0A0B0MU11	A0A0B0NJC3	A0A0B0Q027	A7XZR4	A0A0B0N774
A0A0B0NGP7	A0A0B0P5X0	Q8H6N0	A0A0B0N6I4	A0A0B0N774	D4P4U1
B3RFK7	A0A0B0NJR5	A0A0B0MS15	A0A0B0NE06	D4P4U1	A0A0B0Q027
A0A0B0NQV3	O23950	A0A0B0NYV9	B3RFK7	A0A0B0Q027	A0A0B0N6I4
A0A0B0NJC3	A0A0B0N139	A0A0B0MU11	A0A0B0NQV3	A0A0B0N6I4	A0A0B0NE06
Q8H6N0	A0A0B0P9T0	A0A0B0P5X0	A0A0B0NJC3	A0A0B0NE06	B3RFK7
A0A0B0MS15	A0A0B0PP74	A0A0B0NJR5	Q8H6N0	B3RFK7	A0A0B0NQV3
A0A0B0NYV9	A0A0B0NMZ9	O23950	A0A0B0MS15	A0A0B0NQV3	A0A0B0NJC3
A0A0B0MU11	I1T4T5	A0A0B0N139	A0A0B0MM82	A0A0B0NJC3	Q8H6N0
A0A0B0P5X0	A0A0B0N4A3	A0A0B0P9T0	H9LIA0	Q8H6N0	A0A0B0MS15
A0A0B0NJR5	G9BRX8	A0A0B0PP74	A0A0B0N6J0	A0A0B0MS15	A0A0B0MM82
O23950	I1T4R3	A0A0B0NMZ9	A0A0B0MU11	A0A0B0MM82	H9LIA0
A0A0B0N139	A0A0B0NAM6	I1T4T5	A0A0B0P5X0	H9LIA0	A0A0B0N6J0
A0A0B0P9T0	Q6T7C9	A0A0B0N4A3	A0A0B0NJR5	A0A0B0N6J0	A0A0B0MU11
A0A0B0PP74	E2GMU5	G9BRX8	A0A0B0N5P6	A0A0B0MU11	A0A0B0P5X0
A0A0B0NMZ9	A0A0B0NIW0	I1T4R3	A0A0B0N252	A0A0B0P5X0	A0A0B0NJR5
I1T4T5	A0A0B0NK30	A0A0B0NAM6	O23950	A0A0B0NJR5	A0A0B0N5P6
A0A0B0N4A3	A0A0B0P197	A0A0B0N7E2	A0A0B0N139	A0A0B0N5P6	A0A0B0N252
G9BRX8	A0A0B0NLT1	Q6T7C9	A0A0B0PP74	A0A0B0N252	O23950
I1T4R3	A0A0B0MAY3	E2GMU5	A0A0B0NAM6	O23950	A0A0B0N139
A0A0B0NAM6	Q7Y252	A0A0B0NIW0	I1T4T5	A0A0B0N139	A0A0B0PP74
Q6T7C9	B1PBW5	A0A0B0NK30	A0A0B0N4A3	A0A0B0PP74	A0A0B0NAM6
E2GMU5	A0A0B0M6C1	A0A0B0P197	Q6T7C9	A0A0B0NAM6	I1T4T5
A0A0B0NIW0	K9JFD1	A0A0B0NLT1	A0A0B0NIW0	I1T4T5	A0A0B0N4A3
A0A0B0NK30	A0A0B0NEB7	A0A0B0MAY3	A0A0B0NK30	A0A0B0N4A3	Q6T7C9
A0A0B0P197	A0A0B0NLV9	Q7Y252	A0A0B0NLT1	Q6T7C9	A0A0B0NIW0
A0A0B0NLT1	A0A0B0NEY9	B1PBW5	G9B5Y5	A0A0B0NIW0	A0A0B0NK30
A0A0B0MAY3	A0A0B0P9G2	A0A0B0M6C1	I1T4B4	A0A0B0NK30	A0A0B0NLT1
Q7Y252	B1PBW6	K9JFD1	A0A0B0P9V9	A0A0B0NLT1	G9B5Y5
B1PBW5	A0A0B0MPT6	A0A0B0NEB7	A0A0B0MAY3	G9B5Y5	I1T4B4
A0A0B0M6C1	A0A0B0NIX1	A0A0B0NLV9	Q7Y252	I1T4B4	A0A0B0P9V9
K9JFD1	A0A0B0NXV1	A0A0B0NEY9	B1PBW5	A0A0B0P9V9	A0A0B0MAY3
A0A0B0NEB7	A0A0B0M609	A0A0B0P9G2	A0A0B0M6C1	A0A0B0MAY3	Q7Y252
A0A0B0NLV9	A6MUT1	B1PBW6	K9JFD1	Q7Y252	B1PBW5
A0A0B0NEY9	A0A0B0N7M9	A0A0B0MPT6	A0A0B0NEB7	B1PBW5	A0A0B0M6C1
A0A0B0N3H8	F1BWY2	A0A0B0NIX1	A0A0B0NLV9	A0A0B0M6C1	K9JFD1
A0A0B0P9G2	M4MZ02	A0A0B0NXV1	A0A0B0N8M4	K9JFD1	A0A0B0NEB7
B1PBW6	Q3LUL9	A0A0B0MQP3	A0A0B0NEY9	A0A0B0NEB7	A0A0B0NLV9
A0A0B0MPT6	A0A0B0PD51	A0A0B0M609	A0A0B0P9G2	A0A0B0NLV9	A0A0B0N8M4
A0A0B0NIX1	A0A0B0MPQ5	A0A0B0PV78	B1PBW6	A0A0B0N8M4	A0A0B0NC39
A0A0B0NXV1	S4SKS9	A6MUT1	A0A0B0MHH0	A0A0B0NC39	A0A0B0NEY9
A0A0B0M609	A0A0B0MX93	F1BWY2	A0A0B0MPT6	A0A0B0NEY9	A0A0B0P9G2
A0A0B0PV78	A0A0B0PPY0	A0A0B0NIL4	A0A0B0N822	A0A0B0P9G2	B1PBW6
A6MUT1	A0A0B0NSK2	M4MZ02	A0A0B0NXV1	B1PBW6	A0A0B0MPT6
A0A0B0N7M9	Q9ZRC4	Q3LUL9	A0A0B0MQP3	A0A0B0MPT6	A0A0B0N822
F1BWY2	A0A0B0MT19	A0A0B0PD51	A0A0B0NAR2	A0A0B0N822	A0A0B0NXV1
M4MZ02	Q7XZJ2	A0A0B0MPQ5	A6MUT1	A0A0B0NXV1	A0A0B0MQP3
Q3LUL9	A0A0B0MEP6	S4SKS9	F1BWY2	A0A0B0MQP3	A0A0B0NAR2
A0A0B0PD51	A5HJL1	A0A0B0MX93	M4MZ02	A0A0B0NAR2	A6MUT1
A0A0B0MPQ5	A0A0B0ML95	A0A0B0PPY0	Q3LUL9	A6MUT1	F1BWY2
S4SKS9	L7NUG2	A0A0B0NSK2	A0A0B0PD51	F1BWY2	M4MZ02
A0A0B0MX93	A0A0B0NYE7	Q9ZRC4	A0A0B0MPQ5	M4MZ02	Q3LUL9
A0A0B0PPY0	B2KL33	Q7XZJ2	S4SKS9	Q3LUL9	A0A0B0PD51
A0A0B0NSK2	A0A0B0M860	A0A0B0MEP6	A0A0B0MX93	A0A0B0PD51	A0A0B0MPQ5
Q9ZRC4	P17598	A5HJL1	A0A0B0NSK2	A0A0B0MPQ5	S4SKS9
A0A0B0NT83	I6VAY2	A0A0B0ML95	A0A0B0PPY0	S4SKS9	A0A0B0MX93
A0A0B0MT19	Q6DXU0	L7NUG2	Q6UA09	A0A0B0MX93	A0A0B0NSK2
Q7XZJ2	A9XTK7	B2KL33	A0A0B0NTG4	A0A0B0NSK2	A0A0B0PPY0
A0A0B0MEP6	A0A0B0NKW6	A0A0B0M860	A0A0B0NT83	A0A0B0PPY0	Q6UA09
A5HJL1	A0A0B0PJ83	I6VAY2	A0A0B0MT19	Q6UA09	A0A0B0NTG4
A0A0B0ML95	A9PL16	Q6DXU0	Q7XZJ2	A0A0B0NTG4	A0A0B0MT19
L7NUG2	E9L0E1	A9XTK7	A0A0B0MEP6	A0A0B0NT83	Q7XZJ2
A0A0B0NYE7	A0A0B0MVH9	A0A0B0P1Y3	Q4TZT0	A0A0B0MT19	A0A0B0MEP6
B2KL33	M4MX81	A0A0B0NXH1	B5G503	Q7XZJ2	Q4TZT0
A0A0B0M860	A0A0B0N4M6	A0A0B0NKW6	I1T458	A0A0B0MEP6	I1T458
P17598	A0A0B0N6J3	A0A0B0PJ83	A5HJL1	Q4TZT0	A5HJL1
A0A0B0NKR9	A0A0B0P7F0	A9PL16	A0A0B0ML95	I1T458	A0A0B0ML95
I6VAY2	D2D303	E9L0E1	A0A0B0N5R5	A5HJL1	A0A0B0N5R5
Q6DXU0	A0A0B0NF38	A0A0B0MVH9	A0A0B0NGL2	A0A0B0ML95	A0A0B0NGL2
A9XTK7	Q8W1W0	M4MX81	A0A0B0MB16	A0A0B0N5R5	A0A0B0MB16
A0A0B0P1Y3	Q8VWN8	A0A0B0N4M6	A0A0B0NYE7	A0A0B0NGL2	A0A0B0MGX7
A0A0B0NKW6	A0A0B0P0E8	A0A0B0N6J3	Q39783	A0A0B0MB16	A0A0B0NYE7
A0A0B0PJ83	A0A0B0M730	A0A0B0P7F0	B2KL33	A0A0B0MGX7	B2KL33
A9PL16	A0A0B0N295	D2D303	A0A0B0M860	A0A0B0NYE7	A0A0B0M860
E9L0E1	A0A0B0MHJ9	A0A0B0NF38	A0A0B0N6E6	Q39783	A0A0B0N6E6
A0A0B0MVH9	A0A0B0P6T4	Q8W1W0	P17598	B2KL33	P17598
M4MX81	Q6UA08	Q8VWN8	A0A0B0NMG7	A0A0B0M860	I6VAY2
A0A0B0N4M6	A0A0B0PD74	A0A0B0P0E8	I6VAY2	A0A0B0N6E6	A0A0B0MWF2
A0A0B0N6J3	I1T469	A0A0B0M730	A9XTK7	P17598	A9XTK7
A0A0B0P7F0	A0A0B0NEY6	A0A0B0N295	Q6DXU0	A0A0B0NMG7	Q6DXU0
D2D303	A0A0B0MQN8	A0A0B0MNY2	A0A0B0P1Y3	I6VAY2	A0A0B0P1Y3
A0A0B0NF38	Q7XZK1	A0A0B0P6T4	A0A0B0NXH1	A9XTK7	A0A0B0NXH1
Q8W1W0	Q8H6M3	Q6UA08	A0A0B0PMS0	Q6DXU0	A0A0B0PMS0
Q8VWN8	A0A0B0P2N5	A0A0B0NK38	A0A0B0NKW6	A0A0B0P1Y3	A0A0B0NKW6
A0A0B0P0E8	V5MYQ4	A0A0B0PD74	A0A0B0PJ83	A0A0B0NXH1	A0A0B0MXJ6
A0A0B0M730	A0A0B0MK17	I1T469	A0A0B0MXJ6	A0A0B0PMS0	A9PL16
A0A0B0N295	D6N3G8	A0A0B0MQN8	A9PL16	A0A0B0NKW6	A0A0B0MVH9
A0A0B0MHJ9	O48873	Q7XZK1	A0A0B0MVH9	A0A0B0PJ83	A0A0B0PFB6
A0A0B0P6T4	A0A0B0MPJ6	Q8H6M3	A0A0B0PFB6	A9PL16	M4MX81
Q6UA08	G1JRK7	A0A0B0P2N5	M4MX81	A0A0B0MVH9	A0A0B0N6J3
A0A0B0NK38	A0A0B0MJS1	V5MYQ4	A0A0B0N6J3	A0A0B0PFB6	A0A0B0N1H0
A0A0B0PD74	Q8VWP8	A0A0B0MK17	A0A0B0N1H0	M4MX81	A0A0B0P7F0
I1T469	A0A059Q7R9	D6N3G8	A0A0B0P7F0	A0A0B0N6J3	A0A0B0P979
A0A0B0NEY6	G8DRV9	O48873	A0A0B0P979	A0A0B0N1H0	D2D303
A0A0B0MQN8	A0A0B0NUJ5	A0A0B0MPJ6	D2D303	A0A0B0P7F0	M4MX50
Q7XZK1	A0A0B0N6K1	A0A0B0PHW4	M4MX50	A0A0B0P979	A0A0B0Q104
Q8H6M3	Q6VAF5	G1JRK7	A0A0B0Q104	D2D303	A0A0B0P0E8
V5MYQ4	O82090	A0A0B0MJS1	A0A0B0P0E8	M4MX50	Q8VWN8
A0A0B0NNV6	A0A0B0N788	Q8VWP8	Q8VWN8	A0A0B0Q104	A0A0B0M730
A0A0B0MK17	A0A0B0Q2K0	A0A059Q7R9	A0A0B0M730	A0A0B0P0E8	A0A0B0MHJ9
D6N3G8	Q3SAX1	G8DRV9	A0A0B0MHJ9	Q8VWN8	A0A0B0P5Q5
O48873	A0A0B0MJN0	A0A0B0NUJ5	A0A0B0P5Q5	A0A0B0M730	A0A0B0MNY2
A0A0B0MPJ6	D2D2Z2	A0A0B0NIH5	A0A0B0MNY2	A0A0B0MHJ9	A0A0B0P6T4
A0A0B0PHW4	O48874	A0A0B0N6K1	Q6UA08	A0A0B0P5Q5	Q6UA08
G1JRK7	A0A0B0NSP5	Q6VAF5	A0A0B0NK38	A0A0B0MNY2	A0A0B0NK38
A0A0B0MJS1	I1T4T6	O82090	A0A0B0NEY6	A0A0B0P6T4	A0A0B0NEY6
Q8VWP8	A0A0B0PLV8	Q7G0F8	I1T469	Q6UA08	I1T469
A0A059Q7R9	A0A0B0NL97	A0A0B0N788	A0A0B0MQN8	A0A0B0NK38	A0A0B0MQN8
G8DRV9	Q9M6R4	A0A0B0Q2K0	Q7XZK1	A0A0B0NEY6	Q7XZK1
A0A0B0NUJ5	A0A0B0MZ78	Q3SAX1	Q8H6M3	I1T469	Q8H6M3
A0A0B0NIH5	Q7G0G3	A0A0B0MJN0	V5MYQ4	A0A0B0MQN8	V5MYQ4
A0A0B0N6K1	D9Z6D4	D2D2Z2	A0A0B0P2N5	Q7XZK1	A0A0B0P2N5
Q6VAF5	B8YPL4	O48874	A0A0B0NNV6	Q8H6M3	A0A0B0NNV6
O82090	A0A0B0PLD1	A0A0B0NSP5	A0A0B0MK17	V5MYQ4	A0A0B0MK17
Q7G0F8	O22342	I1T4T6	D6N3G8	A0A0B0P2N5	D6N3G8
A0A0B0N788	S5G619	Q9M6B6	O48873	A0A0B0MK17	O48873
A0A0B0Q2K0	A0A0B0MT70	A0A0B0PLV8	D2D314	D6N3G8	D2D314
Q3SAX1	B6RF01	A0A0B0NL97	A0A0B0MPJ6	O48873	A0A0B0MPJ6
A0A0B0MJN0	A0A0B0PSC7	Q9M6R4	A0A0B0MJS1	D2D314	A0A0B0MJS1
D2D2Z2	A8IMB0	A0A0B0MZ78	Q8VWP8	A0A0B0MPJ6	Q8VWP8
O48874	O81221	A0A0B0N717	A0A059Q7R9	A0A0B0MJS1	A0A059Q7R9
A0A0B0NSP5	D2D310	Q7G0G3	A0A0B0PIH8	Q8VWP8	A0A0B0PIH8
I1T4T6	H2D037	D9Z6D4	I1T3T5	A0A059Q7R9	I1T3T5
Q9M6B6	A0A0B0MZ03	B8YPL4	A0A0B0NUJ5	I1T3T5	A0A0B0NUJ5
A0A0B0PLV8	A0A0B0PD21	A0A0B0PLD1	A0A0B0NIH5	A0A0B0NUJ5	A0A0B0NIH5
A0A0B0NL97	F1BX57	O22342	Q6VAF5	A0A0B0NIH5	A0A0B0N6K1
Q9M6R4	A0A075C4Z3	A0A0B0N165	O82090	A0A0B0N6K1	A0A0B0NGT6
A0A0B0MZ78	A0A0B0PCY1	S5G619	Q7G0F8	A0A0B0NGT6	Q6VAF5
A0A0B0NDP4	A0A0B0MYT1	A0A0B0MT70	A0A0B0N788	Q6VAF5	O82090
Q7G0G3	A0A0B0MB70	B6RF01	Q3SAX1	O82090	Q7G0F8
D9Z6D4	A0A0B0MI76	A0A0B0PSC7	A0A0B0MJN0	Q7G0F8	A0A0B0N788
B8YPL4	F1BWW7	A8IMB0	D2D2Z2	A0A0B0N788	Q3SAX1
A0A0B0PLD1	D2D332	O81221	A0A0B0NHC5	Q3SAX1	A0A0B0MJN0
O22342	A0A0B0PQC4	D2D310	I1T4T6	A0A0B0MJN0	D2D2Z2
A0A0B0N165	A9PL18	H2D037	A0A0B0PRK7	D2D2Z2	A0A0B0NHC5
S5G619	A0A0B0NMR5	A0A0B0MZ03	A0A0B0PF49	A0A0B0NHC5	I1T4T6
A0A0B0MT70	Q8H6M7	A0A0B0PD21	Q9M6B6	I1T4T6	A0A0B0PRK7
B6RF01	I1T3U1	F1BX57	A0A0B0PLV8	A0A0B0PRK7	A0A0B0PF49
A0A0B0PSC7	A0A0B0P7Z9	A0A075C4Z3	A0A0B0PL59	Q9M6B6	Q9M6B6
A8IMB0	B6RF00	A0A0B0PCY1	Q9M6R4	A0A0B0PLV8	A0A0B0PLV8
O81221	G1FNY2	A0A0B0MYT1	A0A0B0PPG3	A0A0B0PL59	Q9M6R4
D2D310	Q8H6M0	A0A0B0MB70	A0A0B0NL97	Q9M6R4	A0A0B0PPG3
H2D037	A0A0B0N1V9	A0A0B0MI76	A0A0B0MZ78	A0A0B0PPG3	A0A0B0NL97
A0A0B0MZ03	D2D312	A0A0B0MUI4	A0A0B0PBK1	A0A0B0NL97	A0A0B0PBK1
A0A0B0PD21	D2WK27	F1BWW7	A0A0B0MWS0	A0A0B0MZ78	A0A0B0NDP4
F1BX57	A0A0B0PJC6	D2D332	A0A0B0N717	A0A0B0PBK1	A0A0B0MWS0
A0A075C4Z3	A0A0B0N1E0	A0A0B0PQC4	Q7G0G3	A0A0B0NDP4	Q7G0G3
A0A0B0PCY1	Q7XZJ8	A9PL18	D9Z6D4	A0A0B0MWS0	D9Z6D4
A0A0B0MYT1	A0A0B0P5S3	A0A0B0NMR5	B8YPL4	A0A0B0N717	B8YPL4
A0A0B0MB70	Q7G0E8	Q8H6M7	A0A0B0PLD1	Q7G0G3	A0A0B0PLD1
A0A0B0MI76	A0A0B0NQH0	I1T3U1	O22342	D9Z6D4	O22342
A0A0B0MUI4	A0A0B0MZX2	D2D307	S5G619	B8YPL4	S5G619
F1BWW7	Q6DXS7	A0A0B0N3A2	A0A0B0MT70	A0A0B0PLD1	A0A0B0MT70
D2D332	A0A0B0MKW0	A0A0B0P7Z9	B6RF01	O22342	B6RF01
A0A0B0PQC4	A0A0B0N6W9	A0A0B0PEQ8	A0A0B0PSC7	S5G619	A0A0B0PSC7
A9PL18	G9B5W8	B6RF00	A8IMB0	A0A0B0MT70	A8IMB0
A0A0B0NMR5	A0A0B0MKL6	A0A0B0NUY4	O81221	B6RF01	O81221
Q8H6M7	Q7XZI9	G1FNY2	D2D310	A0A0B0PSC7	D2D310
I1T3U1	A0A0B0PTG4	Q8H6M0	A0A075C4Z3	A8IMB0	A0A075C4Z3
A0A0B0N3A2	A0A0B0P2S9	A0A0B0N1V9	A0A0B0MT80	A0A0B0NM95	A0A0B0MUL1
A0A0B0P7Z9	A0A0B0N1D2	D2D312	A0A0B0PCY1	O81221	A0A0B0PCY1
A0A0B0PEQ8	D2D300	D2WK27	A0A0B0NUY8	D2D310	A0A0B0NUY8
A0A0B0NUY4	A0A0B0NBK3	A0A0B0PJC6	A0A0B0PNV9	A0A075C4Z3	I1T4A6
B6RF00	A0A0B0P351	A0A0B0PKU9	I1T4A6	A0A0B0MUL1	D2D332
G1FNY2	Q8H6L9	A0A0B0N1E0	D2D332	A0A0B0PCY1	A0A0B0PQC4
Q8H6M0	A0A0B0MT71	Q7XZJ8	A0A0B0PQC4	A0A0B0NUY8	A9PL18
A0A0B0N1V9	A9PL14	A0A0B0P5S3	A9PL18	A0A0B0PNV9	A0A0B0NMR5
D2D312	H2D5S7	Q7G0E8	A0A0B0NMR5	I1T4A6	A0A0B0N1P9
D2WK27	A0A0B0PKC3	A0A0B0NQH0	A0A0B0N1P9	D2D332	Q8H6M7
A0A0B0PJC6	B1PBW7	A0A0B0MZX2	Q8H6M7	A0A0B0PQC4	I1T3U1
A0A0B0PKU9	B6VC73	Q6DXS7	I1T3U1	A9PL18	D2D307
A0A0B0N1E0	D2D323	A0A0B0MKW0	D2D307	A0A0B0NMR5	A0A0B0P7Z9
Q7XZJ8	G1JRK6	A0A0B0N6W9	A0A0B0P7Z9	A0A0B0N1P9	A0A0B0NUY4
A0A0B0P5S3	A0A0B0NDB2	G9B5W8	A0A0B0NUY4	Q8H6M7	B6RF00
Q7G0E8	A0A0B0N223	A0A0B0N020	B6RF00	I1T3U1	A0A0B0PEQ8
A0A0B0NQH0	D2D324	A0A0B0MKL6	A0A0B0PEQ8	D2D307	Q8H6M0
A0A0B0MZX2	B1PBW1	Q7XZI9	Q8H6M0	A0A0B0P7Z9	Q93X80
Q6DXS7	A0A0B0PF14	A0A0B0PTG4	Q93X80	A0A0B0NUY4	A0A0B0N1V9
A0A0B0MKW0	A0A0B0N979	A0A0B0P2S9	A0A0B0N1V9	B6RF00	D2D312
A0A0B0N6W9	A0A0B0NLB6	A0A0B0N1D2	D2D312	A0A0B0PEQ8	A0A0B0PHD0
G9B5W8	A0A0B0N974	D2D300	A0A0B0PHD0	Q8H6M0	D2WK27
A0A0B0N020	D8FSJ8	A0A0B0NBK3	D2WK27	Q93X80	A0A0B0PJC6
A0A0B0MKL6	A0A0B0MCZ1	A0A0B0P351	A0A0B0PJC6	A0A0B0N1V9	Q7XZJ8
Q7XZI9	Q9SQ72	Q8H6L9	Q7XZJ8	D2D312	A0A0B0N1E0
A0A0B0PTG4	D2D2Z1	A0A0B0MT71	A0A0B0N1E0	A0A0B0PHD0	A0A0B0MCJ6
A0A0B0P2S9	A1XJ49	A9PL14	Q7G0E8	D2WK27	Q7G0E8
A0A0B0N1D2	A0A0B0NP68	H2D5S7	A0A0B0NQH0	A0A0B0PJC6	A0A0B0NQH0
D2D300	Q8LKK2	A0A0B0PKC3	A0A0B0MZX2	Q7XZJ8	A0A0B0MZX2
A0A0B0NBK3	Q6WB92	B1PBW7	Q6DXS7	A0A0B0N1E0	Q6DXS7
A0A0B0P351	G8XV53	B6VC73	A0A0B0MKW0	A0A0B0MCJ6	A0A0B0MKW0
Q8H6L9	A2IBG2	G1JRK6	A0A0B0N020	Q7G0E8	A0A0B0N020
A0A0B0MT71	A0A0B0N969	A0A0B0NDB2	G9B5W8	A0A0B0NQH0	G9B5W8
A9PL14	A0A0B0P7J8	A0A0B0N223	A0A0B0MWC4	A0A0B0MZX2	A0A0B0MXV4
H2D5S7	Q7XAS4	D2D324	A0A0B0MXV4	Q6DXS7	O23952
A0A0B0PKC3	A0A0B0P9X7	B1PBW1	O23952	A0A0B0MKW0	A0A067XV71
B1PBW7	A0A0B0Q0H5	A0A0B0PF14	A0A067XV71	A0A0B0N020	Q7XZI9
B6VC73	A0A0B0MQG2	A0A0B0N979	Q7XZI9	G9B5W8	B5AMJ6
D2D323	A0A0B0PKK6	A0A0B0NLB6	B5AMJ6	A0A0B0MWC4	A0A0B0PTG4
G1JRK6	C6ZDB0	A0A0B0N8N2	A0A0B0PTG4	D2D304	A0A0B0P2S9
A0A0B0NDB2	A0A0B0MXN0	A0A0B0N974	A0A0B0P2S9	A0A0B0MXV4	A0A0B0MPU1
A0A0B0N223	A0A0B0MCL4	D8FSJ8	A0A0B0MPU1	O23952	D2D300
D2D324	A0A0B0MCS2	A0A0B0MCZ1	D2D300	A0A067XV71	A0A0B0MT71
B1PBW1	A0A0B0P7G3	A0A0B0P717	A0A0B0MT71	Q7XZI9	Q8H6L9
A0A0B0PF14	I1T8B2	Q9SQ72	Q8H6L9	B5AMJ6	C1IC55
A0A0B0N979	L7NUA2	D2D2Z1	C1IC55	A0A0B0PTG4	A9PL14
A0A0B0NLB6	G1ED19	A1XJ49	A9PL14	A0A0B0P2S9	A0A0B0PKC3
A0A0B0N8N2	R9QQU5	A0A0B0M749	A0A0B0PKC3	A0A0B0MPU1	H2D5S7
A0A0B0N974	A0A0B0P8U3	A0A0B0NP68	H2D5S7	D2D300	B1PBW7
D8FSJ8	A9XTK9	Q8LKK2	B1PBW7	A0A0B0MT71	B6VC73
A0A0B0MCZ1	A0A0B0PN36	Q6WB92	B6VC73	Q8H6L9	D2D323
A0A0B0P717	A0A0B0NJD6	G8XV53	D2D323	C1IC55	G1JRK6
Q9SQ72	Q7G0F1	A2IBG2	G1JRK6	A9PL14	A0A0B0NDB2
D2D2Z1	A0A068LDA6	A0A0B0N969	A0A0B0NDB2	A0A0B0PKC3	A0A0B0N223
A1XJ49	Q9SQ73	A0A0B0P7J8	A0A0B0N223	H2D5S7	D2D324
A0A0B0M749	I1T3S9	Q7XAS4	D2D324	B1PBW7	A0A0B0PF14
A0A0B0NP68	A3F7Q4	A0A0B0P9X7	A0A0B0PF14	B6VC73	B1PBW1
Q8LKK2	Q8H6L8	A0A0B0Q0H5	B1PBW1	S4U1Y3	A0A0B0N979
Q6WB92	A0A0B0PHE8	A0A0B0MQG2	A0A0B0N979	D2D323	A0A0B0NLB6
G8XV53	Q8W4Z7	A0A0B0PKK6	A0A0B0NLB6	G1JRK6	A0A0B0N8N2
A2IBG2	A0A0B0NC25	C6ZDB0	A0A0B0N8N2	A0A0B0NDB2	A0A0B0N974
A0A0B0N969	A0A0B0N003	A0A0B0MXN0	A0A0B0N974	A0A0B0N223	A0A0B0P717
A0A0B0P7J8	A0A0B0NJ42	A0A0B0MJ47	A0A0B0P717	D2D324	D2D2Z1
Q7XAS4	A0A0B0P840	A0A0B0MCL4	Q9SQ72	A0A0B0PF14	Q9SQ72
A0A0B0P9X7	A1XJ46	A0A0B0MCS2	D2D2Z1	B1PBW1	A1XJ49
A0A0B0MIG2	A0A0B0N7U2	A0A0B0P7G3	A1XJ49	A0A0B0N979	A0A0B0PAN7
A0A0B0Q0H5	I1T4R1	A0A0B0PFH3	G9B5T5	A0A0B0NLB6	G9B5T5
A0A0B0MQG2	A0A0B0PDR1	I1T8B2	A0A0B0M749	A0A0B0N8N2	A0A0B0M749
A0A0B0PKK6	A0A0B0PF96	L7NUA2	Q8LKK2	A0A0B0N974	Q8LKK2
C6ZDB0	D2D316	G1ED19	G9B5P9	A0A0B0P717	G9B5P9
A0A0B0MXN0	Q4TZT4	R9QQU5	A0A0B0Q1W2	Q9SQ72	A0A0B0Q1W2
A0A0B0MCL4	A0A0B0NS33	A0A0B0P8U3	Q6WB92	D2D2Z1	Q6WB92
A0A0B0MCS2	F1BX00	A0A0B0MV18	Q8GT83	A1XJ49	A2IBG2
A0A0B0P7G3	A0A0B0MDV3	A0A0B0NAC2	A2IBG2	A0A0B0PAN7	A0A0B0MWI3
A0A0B0PFH3	A9PL17	D2D336	A0A0B0MWI3	G9B5T5	I1T4A3
I1T8B2	A0A0B0P1Y2	A0A0B0MH58	I1T4A3	A0A0B0M749	A4L9G8
L7NUA2	B1NHU0	A9XTK9	A4L9G8	Q8LKK2	A0A0B0P7J8
R9QQU5	E0WVS1	A0A0B0PN36	A0A0B0P7J8	G9B5P9	A0A0B0P9X7
G1ED19	Q7XZJ5	A0A0B0NJD6	A0A0B0P9X7	A0A0B0Q1W2	A0A0B0MIG2
A0A0B0P8U3	A0A0B0PRF2	Q7G0F1	A0A0B0MIG2	Q6WB92	A0A0B0Q0H5
A0A0B0MV18	C0M0F9	A0A068LDA6	A0A0B0Q0H5	Q8GT83	A0A0B0PKK6
A0A0B0NAC2	A0A0B0PNR9	Q3SAW9	A0A0B0PKK6	A2IBG2	C6ZDB0
D2D336	A0A0B0MTD1	Q9SQ73	C6ZDB0	A0A0B0MWI3	A0A0B0MCL4
A0A0B0MH58	A0A0B0NCY7	I1T3S9	A0A0B0MCL4	I1T4A3	A0A0B0MXN0
A9XTK9	A0A0B0N2J8	A3F7Q4	A0A0B0MXN0	A4L9G8	A0A0B0PTY3
A0A0B0PN36	A0A0B0NFA8	Q8H6L8	A0A0B0PTY3	A0A0B0P7J8	A0A0B0P7G3
A0A0B0PLY4	B1PBW0	A0A0B0PHE8	A0A0B0P7G3	A0A0B0P9X7	A0A0B0NYE2
A0A0B0NJD6	A0A0B0PH69	Q8W4Z7	A0A0B0PFH3	A0A0B0Q0H5	A0A0B0PFH3
Q7G0F1	A0A088AZU7	A0A0B0NC25	I1T8B2	A0A0B0PKK6	I1T8B2
A0A068LDA6	A0A0B0P7T6	A0A0B0N003	A6YR43	C6ZDB0	A6YR43
Q3SAW9	A0A0B0NXK0	A0A0B0NJ42	A0A0B0NAV8	A0A0B0MCL4	A0A0B0NAV8
Q9SQ73	Q6VAF7	A0A0B0P840	G1ED19	A0A0B0MXN0	G1ED19
I1T3S9	A0A0B0NVW8	A1XJ46	R9QQU5	A0A0B0PTY3	R9QQU5
A3F7Q4	Q39777	I1T4R1	I1T3W1	A0A0B0P7G3	I1T3W1
Q8H6L8	E3T5W6	A0A0B0PDR1	A0A0B0P8U3	A0A0B0NYE2	A0A0B0P8U3
A0A0B0PHE8	A0A0B0PAF9	A0A0B0PF96	D2D336	A0A0B0PFH3	D2D336
Q8W4Z7	A0A0B0NPI7	D2D316	A0A0B0NAC2	I1T8B2	A0A0B0NAC2
A0A0B0NC25	Q84TR7	H2D5S5	A0A0B0MH58	A6YR43	A0A0B0MH58
A0A0B0N003	Q8H6M1	Q4TZT4	A9XTK9	A0A0B0NAV8	A9XTK9
A0A0B0NJ42	D2D320	A0A0B0NS33	A0A0B0PN36	G1ED19	A0A0B0PN36
A0A0B0P840	B1PBV9	F1BX00	A0A0B0NJD6	R9QQU5	A0A0B0NJD6
A0A0B0NUU6	A0A0B0MTN9	A0A0B0MDV3	B5G4Z5	I1T3W1	B5G4Z5
A1XJ46	A0A0B0PLZ8	A9PL17	Q7G0F1	A0A0B0P8U3	Q7G0F1
A0A0B0N7U2	A0A0B0P270	A0A0B0P1Y2	A0A068LDA6	D2D336	A0A068LDA6
I1T4R1	Q9XGB7	B1NHU0	Q9SQ73	A0A0B0NAC2	Q9SQ73
A0A0B0PDR1	A9PL20	E0WVS1	I1T3S9	A0A0B0MH58	I1T3S9
A0A0B0PF96	Q8W4Z3	Q7XZJ5	A3F7Q4	A9XTK9	A3F7Q4
D2D316	I1T470	A0A0B0PQ75	Q8H6L8	A0A0B0PN36	A0A0B0PHE8
H2D5S5	A0A0B0PPP6	A0A0B0PRF2	A0A0B0PHE8	A0A0B0NJD6	Q8H6L8
Q4TZT4	D2WK26	C0M0F9	Q8W4Z7	B5G4Z5	Q8W4Z7
A0A0B0NS33	A0A0B0PN51	A0A0B0MTD1	A0A0B0NC25	Q7G0F1	A0A0B0NC25
F1BX00	A0A0B0P0L2	A0A0B0NCY7	I1T8B8	A0A068LDA6	I1T8B8
A0A0B0MDV3	A0A0B0NAU7	A0A0B0N2J8	A0A0B0MQF8	Q9SQ73	A0A0B0MQF8
A9PL17	D6N3G7	A0A0B0NFV0	A0A0B0NJ42	I1T3S9	A0A0B0NJ42
A0A0B0P1Y2	B8YPL3	Q7G0G5	A0A0B0P840	A3F7Q4	A0A0B0P840
B1NHU0	A0A0B0PDR8	A0A0B0NFA8	A1XJ46	Q8H6L8	A1XJ46
E0WVS1	A0A0B0PX12	B1PBW0	I1T4R1	A0A0B0PHE8	I1T4R1
Q7XZJ5	G8XQW2	A0A0B0PH69	A0A0B0PF96	Q8W4Z7	A0A0B0PF96
A0A0B0PQ75	H6AC56	A0A088AZU7	D2D316	A0A0B0NC25	D2D316
A0A0B0PRF2	A0A0B0NE02	G8XR12	A0A0B0N251	I1T8B8	A0A0B0N251
C0M0F9	A7KIX5	A0A0B0P7T6	Q4TZT4	A0A0B0MQF8	Q4TZT4
A0A0B0PNR9	A0A0B0NXA4	A0A0B0NXK0	A0A0B0NS33	A0A0B0NJ42	A0A0B0NS33
Q6PW04	C4PBL7	Q6VAF7	A9PL17	A0A0B0P840	H2D5S5
A0A0B0MTD1	D2D2Z0	A0A0B0NVW8	A0A0B0MDV3	A1XJ46	A9PL17
A0A0B0NCY7	A0A0B0P6Q0	Q39777	Q42764	I1T4R1	Q7XZJ5
A0A0B0N2J8	A0A0B0MSB2	E3T5W6	Q7XZJ5	A0A0B0PDR1	A0A0B0PRF2
A0A0B0NFV0	A0A0B0MKR7	A0A0B0PAF9	A0A0B0PRF2	A0A0B0PF96	C0M0F9
Q7G0G5	Q6VAF9	A0A0B0NPI7	C0M0F9	D2D316	A0A0B0PNR9
A0A0B0NFA8	A0A0B0N620	Q84TR7	A0A0B0PNR9	A0A0B0N251	A0A0B0NXC1
B1PBW0	Q42762	Q8H6M1	A0A0B0NXC1	Q4TZT4	A0A0B0MML5
A0A0B0PH69	A0A0B0MNZ4	D2D320	A0A0B0MML5	A0A0B0NS33	A0A0B0MTD1
A0A088AZU7	Q8LKK3	B1PBV9	A0A0B0MTD1	H2D5S5	A0A0B0MSI2
G8XR12	Q9ZWM6	A0A0B0MTN9	A0A0B0MSI2	A9PL17	A0A088B738
A0A0B0P7T6	H2D036	Q6JX04	A0A088B738	A0A0B0MDV3	A0A0B0N2J8
A0A0B0NXK0	A0A0B0MC38	A0A0B0PLZ8	D6N3H0	Q42764	A0A0B0NFA8
Q6VAF7	C6ZDA9	A0A0B0P270	A0A0B0N2J8	Q7XZJ5	Q7G0G5
A0A0B0NVW8	S5GFP3	Q9XGB7	A0A0B0NFA8	A0A0B0PRF2	B1PBW0
Q39777	A0A0B0NPL5	A9PL20	Q7G0G5	C0M0F9	A0A088AZU7
E3T5W6	A0A0B0MYG7	Q8W4Z3	B1PBW0	A0A0B0PNR9	A0A0B0P7T6
A0A0B0PAF9	A2IBF9	I1T470	G8XR12	A0A0B0NXC1	A0A0B0NXK0
A0A0B0NPI7	D2D327	A0A0B0PPP6	A0A088AZU7	A0A0B0NPR5	Q6VAF7
Q84TR7	A0A0B0P898	D2WK26	A0A0B0P7T6	A0A0B0MML5	A0A0B0NVW8
Q8H6M1	Q7XZI7	A0A0B0PN51	A0A0B0NXK0	A0A0B0MTD1	D2D328
D2D320	D9Z6D5	A0A0B0P0L2	Q6VAF7	A0A0B0MSI2	Q39777
B1PBV9	C0KDV8	A0A0B0NAU7	A0A0B0NVW8	A0A088B738	E3T5W6
A0A0B0MTN9	D2D2Z7	D6N3G7	A0A0B0PZ46	D6N3H0	A0A0B0PAF9
Q6JX04	A0A0B0NLV6	B8YPL3	D2D328	A0A0B0N2J8	Q84TR7
A0A0B0PLZ8	A0A0B0N059	A0A0B0PDR8	Q39777	A0A0B0NFA8	D2D320
A0A0B0P270	O82791	A0A0B0MNM6	E3T5W6	Q7G0G5	Q8H6M1
Q9XGB7	Q6VAG1	A0A0B0PX12	A0A0B0PAF9	B1PBW0	B1PBV9
A9PL20	Q8VXK7	G8XQW2	Q84TR7	G8XR12	A0A0B0MTN9
Q8W4Z3	A0A0B0PZR0	H6AC56	A0A0B0NPI7	A0A088AZU7	Q6JX04
I1T470	A0A0B0MWF4	A0A0B0NE02	D2D320	A0A0B0P7T6	A0A0B0PLZ8
A0A0B0PPP6	Q3LUM0	A7KIX5	Q8H6M1	A0A0B0NXK0	Q9XGB7
D2WK26	D2D306	A0A0B0NXA4	B1PBV9	Q6VAF7	A9PL20
A0A0B0PN51	A0A0B0MRK8	C4PBL7	A0A0B0MTN9	A0A0B0NVW8	A0A0B0N3K6
A0A0B0P0L2	A0A0B0MPM0	D2D2Z0	Q6JX04	A0A0B0PZ46	A0A0B0MFD4
A0A0B0NAU7	E3UZI8	A0A0B0P6Q0	A0A0B0PLZ8	D2D328	Q8W4Z3
D6N3G7	A0A067XTU2	A0A0B0MSB2	Q9XGB7	Q39777	I1T470
B8YPL3	A0A0B0MUP2	A0A0B0MKR7	A0A0B0PP46	E3T5W6	D2WK26
A0A0B0PDR8	B5LXY3	Q6VAF9	A9PL20	A0A0B0PAF9	A0A0B0PN51
A0A0B0MNM6	A0A0B0NWB8	A0A0B0N620	A0A0B0N3K6	Q84TR7	A0A0B0P0L2
A0A0B0PX12	D2D2Z5	Q42762	A0A0B0MFD4	A0A0B0NPI7	D6N3G7
G8XQW2	A0A0B0PHF0	A0A0B0MNZ4	Q8W4Z3	D2D320	B8YPL3
H6AC56	A0A0B0MPE3	Q8LKK3	I1T470	Q8H6M1	A0A0B0NIY5
A0A0B0NE02	A0A0B0PH35	Q9ZWM6	D2WK26	B1PBV9	A0A0B0NR35
A7KIX5	Q7XZJ0	H2D036	A0A0B0PN51	A0A0B0MTN9	A0A0B0PDR8
A0A0B0NXA4	F1BWX1	A0A0B0MC38	A0A0B0P0L2	Q6JX04	A0A0B0P3K6
C4PBL7	A0A0B0NCH7	C6ZDA9	D6N3G7	A0A0B0PLZ8	G8XQW2
D2D2Z0	Q9SQ75	S5GFP3	B8YPL3	A0A0B0PP46	H6AC56
A0A0B0P6Q0	A0A0B0N572	A0A0B0MYG7	A0A0B0NIY5	Q9XGB7	A0A0B0NE02
A0A0B0MSB2	A0A0B0PJL5	A0A0B0NPL5	A0A0B0NR35	A9PL20	A7KIX5
A0A0B0MKR7	Q7Y254	A2IBF9	A0A0B0PDR8	A0A0B0N3K6	A0A0B0NXA4
Q6VAF9	I1T3S5	D2D327	A0A0B0P3K6	Q8W4Z3	C4PBL7
A0A0B0N620	A0A0B0N884	A0A0B0P898	G8XQW2	I1T470	A0A0B0MBC1
Q42762	A0A0B0P7R9	Q7XZI7	H6AC56	D2WK26	D2D2Z0
A0A0B0MNZ4	A0A0B0MUW2	D9Z6D5	A0A0B0NE02	A0A0B0P0L2	A0A0B0P6Q0
Q8LKK3	A0A0B0PFP5	C0KDV8	A7KIX5	D6N3G7	A0A0B0MSB2
Q9ZWM6	A0A0B0MGZ2	D2D2Z7	A0A0B0NXA4	B8YPL3	A0A0B0MKR7
H2D036	A0A0B0N8E1	A0A0B0NLV6	C4PBL7	A0A0B0NIY5	A0A0B0N620
A0A0B0MC38	F1BX59	A0A0B0N059	A0A0B0MBC1	A0A0B0NR35	A0A0B0MNZ4
C6ZDA9	A0A0B0PX10	A0A0B0NKZ8	D2D2Z0	A0A0B0PDR8	Q6VAF9
S5GFP3	Q2I824	O82791	A0A0B0P6Q0	A0A0B0P3K6	Q42762
A0A0B0MYG7	A0A0B0MR89	A0A0B0MSA0	A0A0B0MSB2	G8XQW2	Q8LKK3
A0A0B0NPL5	G1FNX3	A0A0B0NIU5	A0A0B0MKR7	H6AC56	Q9ZWM6
A2IBF9	A0A0B0NTM9	Q6VAG1	A0A0B0N620	A0A0B0NE02	D2WK31
A0A0B0P898	A0A0B0PIV5	Q8VXK7	A0A0B0MNZ4	A7KIX5	A0A0B0MC38
Q7XZI7	E5DKA0	Q3LUM0	Q6VAF9	A0A0B0NXA4	C6ZDA9
D9Z6D5	A0A0B0PAV8	D2D306	Q42762	C4PBL7	S5GFP3
C0KDV8	S5GI78	A0A0B0MRK8	Q8LKK3	A0A0B0MBC1	A2IBF9
D2D2Z7	A0A0B0PP77	A0A0B0MPM0	Q9ZWM6	D2D2Z0	D2D327
A0A0B0NLV6	A0A0B0MLD1	A0A067XTU2	D2WK31	A0A0B0P6Q0	A0A0B0P898
A0A0B0N059	A3F7Q2	A0A0B0MUP2	A0A0B0MC38	A0A0B0MSB2	Q7XZI7
A0A0B0NKZ8	A0A0B0PF54	B5LXY3	C6ZDA9	A0A0B0MKR7	D9Z6D5
O82791	A0A0B0PDR6	A0A0B0NWB8	S5GFP3	A0A0B0N620	C0KDV8
A0A0B0NIU5	A0A0B0N5W0	D2D2Z5	A2IBF9	A0A0B0MNZ4	D2D2Z7
Q6VAG1	Q7Y250	A0A0B0PHF0	D2D327	Q6VAF9	O82791
A0A0B0MWF4	A0A0B0NHV6	A0A0B0MPE3	A0A0B0P898	Q42762	A0A0B0MK84
Q8VXK7	A0A0B0PSD6	A0A0B0PH35	Q7XZI7	Q8LKK3	A0A0B0MSA0
A0A0B0PZR0	A0A0B0MZ24	Q7XZJ0	D9Z6D5	Q9ZWM6	A0A0B0N3C6
Q3LUM0	O65344	F1BWX1	C0KDV8	D2WK31	A0A0B0NIU5
D2D306	A0A0B0MR66	A0A0B0NCH7	D2D2Z7	A0A0B0MC38	A0A0B0N4U9
A0A0B0MRK8	A0A0B0NXH8	Q9SQ75	B2LYS0	C6ZDA9	A6YR50
A0A0B0MPM0	Q7XZJ7	A0A0B0PJL5	O82791	S5GFP3	Q8H6M9
E3UZI8	A0A0B0N8Q4	Q7Y254	A0A0B0MK84	A2IBF9	A0A0B0PE73
A0A067XTU2	G8XR13	Q7G0F2	A0A0B0MSA0	D2D327	Q6VAG1
A0A0B0MUP2	Q6VAF4	I1T3S5	A0A0B0N3C6	A0A0B0P898	Q8VXK7
A0A0B0MMU4	I1T4Q4	A0A0B0P3K5	A0A0B0NIU5	Q7XZI7	A0A0B0NGJ5
B5LXY3	B6RF02	A0A0B0N884	A0A0B0N4U9	D9Z6D5	Q3LUM0
A0A0B0NWB8	P93158	A0A0B0P7R9	A6YR50	C0KDV8	D2D306
D2D2Z5	C8YQV1	A0A0B0MUW2	Q8H6M9	D2D2Z7	A0A0B0MPM0
A0A0B0PHF0	A0A0B0Q261	A0A0B0MGZ2	Q6VAG1	B2LYS0	A0A0B0MRK8
A0A0B0MPE3	A0A0B0MGC8	A0A0B0N8E1	Q8VXK7	O82791	A0A0B0MUP2
Q7XZJ0	F1BWZ9	F1BX59	A0A0B0NGJ5	A0A0B0MK84	A0A0B0NWB8
F1BWX1	A0A0B0N9C8	A0A0B0PX10	Q3LUM0	A0A0B0MSA0	D2D2Z5
A0A0B0NCH7	A0A0B0P036	Q2I824	D2D306	A0A0B0N3C6	A0A0B0PHF0
A0A0B0NIC8	T2C543	A0A0B0MR89	A0A0B0MPM0	A0A0B0N4U9	Q7XZJ0
Q9SQ75	E2GMU6	G1FNX3	A0A0B0MRK8	A6YR50	A0A0B0PH35
A0A0B0N572	A0A0B0MNY5	A0A0B0NTM9	A0A0B0MUP2	Q8H6M9	F1BWX1
A0A0B0PJL5	A0A0B0NHN3	A0A0B0PIV5	A0A0B0NWB8	A0A0B0PE73	A0A0B0NCH7
I1T3S5	A0A0B0P3Z6	E5DKA0	D2D2Z5	Q6VAG1	A0A0B0NIC8
Q7Y254	A0A0B0PBJ0	Q9XER8	A0A0B0PHF0	Q8VXK7	Q9SQ75
Q7G0F2	A0A0B0NNS3	S5GI78	A0A0B0MRD0	A0A0B0NGJ5	A0A0B0N572
A0A0B0N884	I1T4R7	A0A0B0PP77	Q7XZJ0	Q3LUM0	A0A0B0PJL5
A0A0B0P7R9	Q3LUM4	A3F7Q2	A0A0B0PH35	D2D306	A0A0B0MJI0
A0A0B0MUW2	A0A0B0NYX9	A0A0B0PF54	F1BWX1	A0A0B0MPM0	Q7G0F2
A0A0B0PFP5	B1PBW4	A0A0B0PDR6	A0A0B0NCH7	A0A0B0MRK8	I1T3S5
A0A0B0MGZ2	G9BRX6	A0A0B0N5W0	A0A0B0NIC8	A0A0B0N6F5	Q7Y254
A0A0B0N8E1	B1PBW9	Q7Y250	Q9SQ75	A0A0B0MUP2	W5RYY4
F1BX59	I1T3X3	A0A0B0NHV6	A0A0B0N572	A0A0B0NWB8	A0A0B0P7R9
A0A0B0PX10	A9XTL1	A0A0B0PSD6	A0A0B0PJL5	D2D2Z5	A0A0B0MUW2
A0A0B0MR89	A0A0B0MTW4	A0A0B0MZ24	A0A0B0MJI0	A0A0B0PHF0	A0A0B0PFP5
Q6X680	A0A0B0NYV6	O65344	Q7Y254	A0A0B0MRD0	A0A0B0MGZ2
G1FNX3	A0A0B0P8S1	A0A0B0MR66	Q7G0F2	Q7XZJ0	A0A0B0N8E1
A0A0B0NTM9	D2D305	A0A0B0NXH8	I1T3S5	A0A0B0PH35	A8WCU3
A0A0B0PIV5	A0A0B0NLQ3	Q7XZJ7	W5RYY4	F1BWX1	F1BX59
E5DKA0	D2WK24	A0A0B0NWZ1	A0A0B0P7R9	A0A0B0NCH7	A0A0B0MR89
A0A0B0PAV8	A0A0B0PC87	A0A0B0N8Q4	A0A0B0MUW2	A0A0B0NIC8	A0A0B0NTM9
Q9XER8	A0A0B0P8H5	S4TIK6	Q6Q4B4	Q9SQ75	A0A088B8W5
S5GI78	A0A0B0MYA5	G8XR13	A0A0B0PFP5	A0A0B0N572	A0A0B0PIV5
A0A0B0PP77	P93156	Q6VAF4	A0A0B0MGZ2	A0A0B0PJL5	E5DKA0
A0A0B0MLD1	Q43129	I1T4Q4	A0A0B0N8E1	A0A0B0MJI0	A0A0B0PAV8
A3F7Q2	O49194	Q43432	B2LYR9	Q7Y254	Q9XER8
A0A0B0PF54	B1PBW3	B6RF02	A8WCU3	Q7G0F2	A0A0B0P0X2
A0A0B0PDR6	A0A0B0PTZ4	P93158	F1BX59	I1T3S5	S5GI78
A0A0B0N5W0	I1T3X4	Q7G0C5	A0A0B0MR89	W5RYY4	A8WCU8
F1BWZ3	A0A0B0PPV7	C8YQV1	A0A0B0NTM9	A0A0B0P7R9	A3F7Q2
Q7Y250	B6REZ9	A0A0B0Q261	A0A088B8W5	A0A0B0MUW2	A0A0B0MEV5
A0A0B0NHV6	O49200	A0A0B0MGC8	A0A0B0PIV5	Q6Q4B4	A0A0B0N5W0
A0A0B0PSD6	A0A0B0M9J5	F1BWZ9	E5DKA0	A0A0B0MGZ2	A0A0B0PDR6
A0A0B0MZ24	A0A0B0PK82	A0A0B0N9C8	A0A0B0PAV8	A0A0B0N8E1	E7CQZ7
O65344	A0A0B0MJM2	A0A0B0P036	Q9XER8	B2LYR9	Q7Y250
A0A0B0MR66	D9Z6D3	T2C543	A0A0B0P0X2	A8WCU3	A0A0B0NHV6
A0A0B0NQZ4	Q7XZK0	E2GMU6	S5GI78	F1BX59	A0A0B0PSD6
A0A0B0NXH8	Q208T5	A0A0B0MNY5	A8WCU8	A0A0B0MR89	A0A0B0MZ24
Q7XZJ7	A0A0B0Q0Y0	A0A0B0NHN3	A3F7Q2	A0A0B0MS34	A0A0B0NDJ0
A0A0B0NWZ1	Q6VAF8	A0A0B0P3Z6	A0A0B0MEV5	A0A0B0NTM9	A0A0B0P2Y7
A0A0B0N8Q4	A9XTK6	A0A0B0PBJ0	A0A0B0N5W0	A0A088B8W5	O65344
S4TIK6	B1PBV8	A0A0B0NNS3	A0A0B0PDR6	A0A0B0PIV5	A0A0B0MR66
G8XR13	A0A0B0MV73	I1T4R7	E7CQZ7	E5DKA0	A0A0B0P8C8
Q6VAF4	A0A0B0N515	Q3LUM4	Q7Y250	A0A0B0PAV8	A0A0B0NXH8
I1T4Q4	F8TRV3	A0A0B0NYX9	A0A0B0NHV6	Q9XER8	Q7XZJ7
Q43432	A0A0B0PV31	B1PBW4	A0A0B0PSD6	A0A0B0P0X2	A0A0B0PJY1
B6RF02	A0A0B0PCT7	G9BRX6	A0A0B0MZ24	S5GI78	S4TIK6
P93158	D6N3G6	B1PBW9	A0A0B0NDJ0	A8WCU8	A0A0B0N8Q4
Q7G0C5	A0A0B0NSH0	I1T3X3	A0A0B0P2Y7	A3F7Q2	G8XR13
C8YQV1	A0A0B0PCP8	A0A0B0PNJ6	O65344	A0A0B0MEV5	Q6VAF4
A0A0B0Q261	A0A059Q8K7	A9XTL1	A0A0B0MR66	A0A0B0N5W0	P93158
A0A0B0MGC8	A0A0B0PUW5	A0A0B0NYV6	A0A0B0P8C8	A0A0B0PDR6	B6RF02
F1BWZ9	A0A0B0P2S8	A0A0B0P8S1	A0A0B0NQZ4	E7CQZ7	Q7G0C5
A0A0B0N9C8	A0A0B0MEM5	D2D305	A0A0B0NXH8	Q7Y250	A0A0B0MGU4
A0A0B0P036	A0A0B0MB04	A0A0B0NLQ3	Q7XZJ7	A0A0B0NHV6	C8YQV1
T2C543	A0A0B0MS04	D2WK24	A0A0B0PJY1	A0A0B0PSD6	A0A0B0NT00
E2GMU6	Q9SQ71	A0A0B0PC87	S4TIK6	A0A0B0MZ24	A0A0B0PL55
A0A0B0MNY5	A7TUG4	A0A0B0P8H5	A0A0B0N8Q4	A0A0B0NDJ0	A0A0B0N9C8
A0A0B0NHN3	A0A0B0MBX3	A0A0B0MYA5	G8XR13	A0A0B0P2Y7	A0A0B0P036
A0A0B0P3Z6	A0A0B0MJ51	Q43129	Q6VAF4	O65344	A0A0B0MUR3
A0A0B0PBJ0	A0A0B0NZY7	O49194	P93158	A0A0B0MR66	T2C543
A0A0B0NNS3	E3UZQ7	B1PBW3	B6RF02	A0A0B0P8C8	Q8H6M2
I1T4R7	A0A0B0P4U1	A0A0B0PTZ4	Q7G0C5	A0A0B0NQZ4	E2GMU6
Q3LUM4	A0A0B0P2Z7	I1T3X4	A0A0B0MGU4	A0A0B0NXH8	A0A0B0MNY5
A0A0B0NYX9	A0A0B0NY57	A0A0B0PPV7	C8YQV1	Q7XZJ7	Q9XQG0
B1PBW4	A0A0B0N6N1	B6REZ9	A0A0B0NT00	A0A0B0PJY1	Q9XER0
G9BRX6	A0A0B0NWP9	O49200	A0A0B0PL55	S4TIK6	A0A0B0P3Z6
B1PBW9	I1T4B8	A0A0B0M9J5	A0A0B0N9C8	A0A0B0N8Q4	A0A0B0NNS3
I1T3X3	A9XTL0	A0A0B0PK82	A0A0B0P036	G8XR13	Q3LUM4
A0A0B0PNJ6	E7CQZ9	A0A0B0MJM2	A0A0B0MUR3	Q6VAF4	A0A0B0NYX9
A9XTL1	D2D326	D9Z6D3	T2C543	P93158	B1PBW4
A0A0B0MTW4	A0A0B0MUA1	Q7XZK0	Q8H6M2	B6RF02	B1PBW9
A0A0B0NYV6	A9P7F0	Q208T5	E2GMU6	Q7G0C5	Q2L917
A0A0B0P8S1	A0A0B0NL86	A0A0B0Q0Y0	A0A0B0MNY5	A0A0B0MGU4	I1T3X3
D2D305	B1PBW8	Q6VAF8	Q9XQG0	C8YQV1	A9XTL1
A0A0B0NLQ3	A0A0B0ML66	A9XTK6	Q9XER0	A0A0B0NT00	A0A0B0NYV6
D2WK24	A0A0B0PDP7	B1PBV8	A0A0B0P3Z6	A0A0B0PL55	A0A0B0P8S1
A0A0B0PC87	A0A0B0N236	A0A0B0MV73	A0A0B0NNS3	A0A0B0N9C8	D2D305
A0A0B0P8H5	A0A0B0NLB1	A0A0B0N515	Q3LUM4	A0A0B0P036	D2WK24
P93156	A0A0B0PXG2	A9QED9	A0A0B0NCH5	A0A0B0MUR3	A0A0B0NLQ3
A0A0B0MYA5	A0A0B0MPW9	O81233	A0A0B0NYX9	T2C543	A0A0B0P8H5
O49194	D2D322	F8TRV3	B1PBW4	Q8H6M2	A0A0B0PC87
Q43129	A0A0B0MLF4	A0A0B0PV31	A0A0B0NV68	E2GMU6	A0A0B0MYA5
B1PBW3	D2D329	A0A0B0NK66	B1PBW9	A0A0B0MNY5	Q43129
A0A0B0PTZ4	A0A0B0NG55	A0A0B0MFP7	A0A0B0NKB6	Q9XQG0	O49194
I1T3X4	A0A0B0NFJ8	A0A0B0PCT7	Q2L917	Q9XER0	B1PBW3
A0A0B0PPV7	A0A0B0MG88	D6N3G6	I1T3X3	A0A0B0P3Z6	Q0PGG3
B6REZ9	A0A0B0N150	A0A0B0PCP8	A9XTL1	A0A0B0NNS3	A0A0B0PTZ4
O49200	A0A0B0MQ03	A0A059Q8K7	A0A0B0NYV6	Q3LUM4	I1T3X4
A0A0B0M9J5	A0A0B0PEJ6	A0A0B0PUW5	A0A0B0P8S1	A0A0B0NCH5	A0A0B0PPV7
A0A0B0PK82	A0A0B0P7S1	A0A0B0MEM5	D2D305	A0A0B0NYX9	O49200
A0A0B0MZD9	Q9SP84	A0A0B0MB04	D2WK24	B1PBW4	B6REZ9
A0A0B0MJM2	D4P4T8	Q9SQ71	A0A0B0NLQ3	A0A0B0NV68	A0A0B0PK82
A0A0B0PKQ0	A6MUT5	A7TUG4	A0A0B0P8H5	B1PBW9	J7G3S1
D9Z6D3	A0A0B0MTL5	A0A0B0MBX3	A0A0B0PC87	A0A0B0NKB6	Q7XZK0
Q7XZK0	D2D309	A0A0B0MJ51	A0A0B0MYA5	Q2L917	D9Z6D3
Q208T5	B2Z3V3	A0A0B0NZY7	Q43129	I1T3X3	Q4JHK7
A0A0B0Q0Y0	A0A0B0MMX5	A0A0B0P4U1	O49194	A9XTL1	Q208T5
Q6VAF8	A0A0B0MUK6	A0A0B0P2Z7	B1PBW3	A0A0B0NYV6	A0A0B0Q0Y0
A9XTK6	C1IC54	A0A0B0NT75	A0A0B0PTZ4	A0A0B0P8S1	Q6UK15
B1PBV8	A0A0B0P6J1	A0A0B0NY57	I1T3X4	D2D305	A0A0B0NN23
A0A0B0MV73	A0A0B0NRH5	A0A0B0N6N1	A0A0B0PPV7	D2WK24	A0A0B0MRQ3
A0A0B0N515	F1BX56	A0A0B0NWP9	O49200	A0A0B0NLQ3	A0A0B0MFM9
A9QED9	A0A0B0N1S6	I1T4B8	B6REZ9	A0A0B0PC87	G9B5R7
O81233	A0A0B0PKX3	Q9SP82	A0A0B0M9J5	A0A0B0MYA5	I1T4C3
D2D333	A0A0B0PPM8	A9XTL0	A0A0B0PK82	Q43129	A0A0B0MU01
F8TRV3	A0A0B0P0M0	E7CQZ9	J7G3S1	O49194	A9XTK6
A0A0B0PV31	C0KDV7	D2D326	Q7XZK0	B1PBW3	Q6VAF8
A0A0B0NK66	A0A0B0MLR1	A0A0B0MUA1	D9Z6D3	Q0PGG3	A0A0B0MV73
A0A0B0MFP7	I1T3R4	A9P7F0	Q4JHK7	A0A0B0PTZ4	B1PBV8
A0A0B0PCT7	A0A0B0PKD7	B1PBW8	Q208T5	I1T3X4	G9B5U7
D6N3G6	A0A0B0PUC9	A0A0B0N3U0	A0A0B0Q0Y0	A0A0B0PPV7	F8TRV3
A0A0B0NSH0	A0A0B0MBM8	A0A0B0ML66	Q6UK15	O49200	A0A0B0NK66
A0A0B0PCP8	A0A0B0PAL9	A0A0B0PDP7	A0A0B0NN23	B6REZ9	A0A0B0PZY6
A0A059Q8K7	A0A0B0PB16	A0A0B0N236	A0A0B0MRQ3	A0A0B0M9J5	A0A0B0MFP7
A0A0B0PUW5	A9PL21	A0A0B0PXG2	A0A0B0MFM9	A0A0B0PK82	A0A0B0PCT7
A0A0B0P2S8	A0A0B0P3D3	A0A0B0MPW9	G9B5R7	J7G3S1	D6N3G6
A0A0B0MEM5	G8XV54	D2D322	I1T4C3	Q7XZK0	A0A0B0NSH0
A0A0B0MS04	A0A0B0NF63	A0A0B0MLF4	A0A0B0MU01	D9Z6D3	A0A0B0PCP8
Q9SQ71	A0A0B0NB42	D2D329	A9XTK6	Q4JHK7	A0A059Q8K7
A0A0B0MJ51	A0A0B0PJZ6	A0A0B0NFJ8	Q6VAF8	Q208T5	A0A0B0PUW5
A7TUG4	D2D2Z3	A0A0B0MG88	A0A0B0MV73	A0A0B0Q0Y0	A0A0B0MS04
A0A0B0MBX3	A0A0B0MZ41	A0A0B0MQ03	B1PBV8	Q6UK15	A0A0B0MEM5
A0A0B0NZY7	Q3LUM3	A0A0B0PEJ6	G9B5U7	A0A0B0NN23	A0A0B0MJ51
E3UZQ7	D2D2Z6	P31405	F8TRV3	A0A0B0MRQ3	A7TUG4
I1T3Z8	A0A0B0NVL4	A0A0B0P7S1	A0A0B0NK66	A0A0B0MFM9	A0A0B0MBX3
A0A0B0P4U1	A0A0B0P0C0	A0A0B0N4D6	A0A0B0PZY6	G9B5R7	Q9SQ71
A0A0B0P2Z7	A0A0B0NU81	Q9SP84	A0A0B0MFP7	I1T4C3	A0A0B0NZY7
A0A0B0NT75	G9B5N7	D4P4T8	A0A0B0PCT7	A0A0B0MU01	A0A0B0P4U1
A0A0B0NY57	I1T4Q5	A6MUT5	D6N3G6	A9XTK6	A0A0B0P2Z7
A0A0B0M7A3	A0A0B0PYB6	A0A0B0MTL5	A0A0B0NSH0	Q6VAF8	A0A0B0NT75
A0A0B0N6N1	Q7XZJ4	B5G4Z4	A0A0B0PCP8	A0A0B0MV73	A0A0B0NY57
A0A0B0NWP9	A0A0B0P8G5	D2D309	A0A059Q8K7	B1PBV8	A0A0B0NWP9
I1T4B8	Q7X9R3	B2Z3V3	A0A0B0PUW5	G9B5U7	I1T4B8
Q9SP82	A0A0B0MIF0	A0A0B0MMX5	A0A0B0NVV7	F8TRV3	E7CQZ9
A9XTL0	A0A0B0MXR6	A0A0B0MUK6	A0A0B0MS04	A0A0B0NK66	A9XTL0
D2D326	A0A0B0N4M9	C1IC54	A0A0B0MEM5	A0A0B0PZY6	A0A0B0N109
A0A0B0MUA1	Q3LUM5	A0A0B0PPG5	A0A0B0MJ51	A0A0B0MFP7	D2D326
A9P7F0	D2D2Z8	Q42477	A7TUG4	A0A0B0PCT7	A0A0B0MUA1
A0A0B0NL86	A0A0B0P2X2	A0A0B0P6J1	A0A0B0MBX3	D6N3G6	A9P7F0
B1PBW8	A0A0B0N8Q0	A0A0B0NRH5	Q9SQ71	A0A0B0NSH0	A0A0B0NL86
A0A0B0N3U0	A0A0B0P4Z3	F1BX56	A0A0B0NZY7	A0A0B0PCP8	B1PBW8
A0A0B0ML66	A0A0B0PQ48	A0A0B0N1S6	A0A0B0NDB0	A0A059Q8K7	A0A0B0NR49
A0A0B0PDP7	I1T408	A0A0B0PPM8	A0A0B0P4U1	A0A0B0PUW5	A0A0B0PDP7
A0A0B0N236	B2KL35	A0A0B0P0M0	A0A0B0P2Z7	A0A0B0NVV7	A0A0B0N236
A0A0B0NLB1	A0A0B0PUL6	C0KDV7	A0A0B0NT75	A0A0B0MS04	A0A0B0ML66
A0A0B0PXG2	C8YQV0	A0A0B0MLR1	A0A0B0NY57	A0A0B0MEM5	A0A0B0PXG2
A0A0B0MPW9	Q6VAG0	I1T3R4	A0A0B0NWP9	A0A0B0MJ51	D2D322
D2D322	A0A0B0PBW1	A0A0B0PKD7	I1T4B8	A7TUG4	A0A0B0MLF4
A0A0B0MLF4	A0A0B0NFY6	A0A0B0PUC9	E7CQZ9	A0A0B0MBX3	D2D329
D2D329	S5G971	A0A0B0MBM8	A9XTL0	Q9SQ71	A0A0B0NFJ8
A0A0B0NG55	A0A0B0NTY1	A0A0B0PAL9	A0A0B0N109	A0A0B0NZY7	A0A0B0NAY2
A0A0B0NFJ8	A0A0B0P4C7	A0A0B0PB16	D2D326	A0A0B0NDB0	A0A0B0N150
A0A0B0MG88	A0A0B0P781	A9PL21	A0A0B0MUA1	A0A0B0P4U1	P31405
A0A0B0N150	A6MUS5	A0A0B0P3D3	A9P7F0	A0A0B0P2Z7	A0A0B0MEM9
A0A0B0MQ03	A0A0B0NX31	A0A0B0NF63	A0A0B0NL86	A0A0B0NT75	D4P4T8
A0A0B0PEJ6	A0A0B0NVV8	A0A0B0NB42	B1PBW8	A0A0B0NY57	I1T3U6
P31405	A0A0B0MEY6	A0A0B0PJZ6	A0A0B0NR49	A0A0B0NWP9	A0A0B0P1U6
A0A0B0P7S1	A0A0B0MGV6	Q3LUM3	A0A0B0PDP7	I1T4B8	D2D309
A0A0B0N4D6	B1NHU2	D2D2Z3	A0A0B0N236	A9XTL0	B5G4Z4
Q9SP84	A0A0B0N3E8	A0A0B0MZ41	A0A0B0ML66	E7CQZ9	A0A0B0MTL5
D4P4T8	A3F7Q3	D2D2Z6	A0A0B0MPW9	A0A0B0N109	S4TIK7
A0A0B0MTL5	Q7Y246	A0A0B0NVL4	A0A0B0PXG2	D2D326	B2Z3V3
B5G4Z4	A6MUS8	A0A0B0P0C0	D2D322	A0A0B0MUA1	A0A0B0MJA6
D2D309	M1G679	G9B5N7	A0A0B0MLF4	A9P7F0	A0A0B0MMX5
B2Z3V3	A0A0B0N935	I1T4Q5	D2D329	A0A0B0NL86	A0A0B0MUK6
A0A0B0MMX5	A0A0B0PN86	A0A0B0PYB6	A0A0B0NFJ8	B1PBW8	D2D302
A0A0B0MUK6	A0A0B0MS63	Q7XZJ4	A0A0B0NAY2	A0A0B0NR49	C1IC54
D2D302	A0A0B0PKG4	A0A0B0MPI9	A0A0B0N150	A0A0B0PDP7	A0A0B0P6J1
C1IC54	A0A0B0N8P5	Q7X9R3	P31405	A0A0B0N236	Q42477
Q42477	A0A0B0NE51	A0A0B0MIF0	D4P4T8	A0A0B0ML66	A0A0B0NRH5
A0A0B0P6J1	D2D2Z9	A0A0B0MXR6	I1T3U6	A0A0B0MPW9	A0A0B0N1S6
A0A0B0NRH5	A0A0B0NLH0	A0A0B0N4M9	A0A0B0MPA1	A0A0B0PXG2	A0A0B0Q0G1
F1BX56	C7EW65	Q3LUM5	A0A0B0P1U6	D2D322	A0A0B0PKX3
A0A0B0N1S6	A0A0B0NW28	D2D2Z8	D2D309	A0A0B0MLF4	A0A0B0PPM8
A0A0B0PKX3	A0A0B0N0D3	A0A0B0P2X2	B5G4Z4	D2D329	A0A0B0P0M0
A0A0B0PPM8	A0A0B0PKT8	A0A0B0N8Q0	A0A0B0MTL5	A0A0B0NFJ8	C0KDV7
A0A0B0P0M0	A0A0B0MFV6	A0A0B0P4Z3	B2Z3V3	A0A0B0NAY2	A0A0B0MLR1
C0KDV7	A0A0B0PR02	A0A0B0PQ48	A0A0B0MM52	A0A0B0N150	Q6T7C8
A0A0B0MLR1	A0A0B0PYX7	I1T408	A0A0B0MJA6	P31405	A0A0B0PUC9
A0A0B0PKD7	D2D319	Q7G0C6	A0A0B0MMX5	D4P4T8	A0A0B0MBM8
I1T3R4	Q6RY01	B2KL35	A0A0B0MUK6	I1T3U6	A0A0B0PAL9
A0A0B0PUC9	A9PL15	O23946	D2D302	A0A0B0P1U6	A0A0B0P3X1
A0A0B0MBM8	Q7Y253	C8YQV0	C1IC54	D2D309	A0A0B0PB16
A0A0B0PAL9	I1T421	Q6VAG0	A0A0B0P6J1	B5G4Z4	A0A0B0MQ00
A0A0B0PB16	Q4F885	A0A0B0PBW1	Q42477	A0A0B0MTL5	A9PL21
A9PL21	A0A0B0NLB2	A0A0B0NFY6	A0A0B0NRH5	B2Z3V3	I1T8A3
A0A0B0P3D3	A0A0A0R5L5	S5G971	A0A0B0N1S6	A0A0B0MM52	A0A0B0P3D3
G8XV54	A0A0B0PKZ6	A0A0B0NTY1	A0A0B0Q0G1	A0A0B0MJA6	A0A0B0NF63
A0A0B0NF63	A0A0B0PKW4	A0A0B0P4C7	A0A0B0PKX3	A0A0B0MMX5	A0A0B0NB42
A0A0B0NB42	A0A0B0P6G0	A0A0B0P781	A0A0B0PPM8	A0A0B0MUK6	Q3LUM3
A0A0B0PJZ6	Q3LUL8	A6MUS5	A0A0B0P0M0	D2D302	A0A0B0PJZ6
Q3LUM3	D3Y5L7	A0A0B0NX31	C0KDV7	C1IC54	D2D2Z3
A0A0B0MZ41	Q93WZ2	A0A0B0NVV8	A0A0B0MLR1	A0A0B0P6J1	A8WCU5
D2D2Z3	Q8H6M5	A0A0B0MEY6	Q6T7C8	Q42477	A0A0B0P0C0
A0A0B0NVL4	Q9SQ74	A0A0B0MGV6	A0A0B0PUC9	A0A0B0NRH5	D2D2Z6
D2D2Z6	Q6VAF6	B1NHU2	A0A0B0MBM8	A0A0B0N1S6	A0A0B0NVL4
A0A0B0P0C0	F1BWX3	A0A0B0N3E8	A0A0B0PAL9	A0A0B0Q0G1	A0A0B0NU81
A0A0B0NU81	O23951	A3F7Q3	A0A0B0PB16	A0A0B0PPM8	A0A0B0MJA3
G9B5N7	A0A0B0PAW4	Q7Y246	A0A0B0MQ00	A0A0B0P0M0	G9B5N7
I1T4Q5	A0A0B0PRA2	A6MUS8	A9PL21	C0KDV7	Q7XZJ4
Q7XZJ4	A0A0B0MKQ6	M1G679	I1T8A3	A0A0B0MLR1	A0A0B0MSF4
A0A0B0P8G5	Q1EG93	A0A0B0N935	A0A0B0P3D3	Q6T7C8	A0A0B0NGB8
Q7X9R3	A0A0B0MKV6	A0A0B0PN86	A0A0B0NF63	A0A0B0PUC9	A0A0B0MKM4
A0A0B0MIF0	D6N3G5	A0A0B0MS63	A0A0B0NB42	A0A0B0MBM8	Q7X9R3
A0A0B0MXR6	A0A0B0P4I7	A0A0B0PKG4	Q3LUM3	A0A0B0PAL9	A0A0B0MIF0
Q43433	Q39782	A0A0B0N8P5	A0A0B0PJZ6	A0A0B0PB16	Q3LUM5
A0A0B0N4M9	A0A097P8M3	A0A0B0NE51	D2D2Z3	A0A0B0MQ00	A0A0B0N4M9
Q3LUM5	Q4TZT5	D2D2Z9	A8WCU5	A9PL21	D2D2Z8
D2D2Z8	Q3LUM6	A0A0B0NLH0	A0A0B0P0C0	I1T8A3	A0A0B0MPJ5
A0A0B0P2X2	Q3LUM2	C7EW65	D2D2Z6	A0A0B0P3D3	A0A0B0N8Q0
A0A0B0N8Q0	A7KNZ9	A0A0B0NW28	A0A0B0NVL4	A0A0B0NF63	A0A0B0P2X2
A0A0B0P4Z3	A0A0B0PQP4	A0A0B0N0D3	A0A0B0MJA3	A0A0B0NB42	A0A0B0PEI4
A0A0B0PQ48	I1T4P7	A0A0B0PKT8	G9B5N7	Q3LUM3	A0A0B0P4Z3
I1T408	A0A0B0NMR2	A0A0B0MFV6	Q7XZJ4	A0A0B0PJZ6	B2KL35
Q7G0C6	A0A0B0P8G3	A0A0B0PR02	A0A0B0MPI9	D2D2Z3	Q7G0C6
A0A0B0PUL6	A0A096ZQK8	A0A0B0PYX7	A0A0B0MKM4	A8WCU5	C8YQV0
B2KL35	A0A0B0Q3D3	D2D319	Q7X9R3	A0A0B0P0C0	Q6VAG0
O23946	D2D308	Q6RY01	A0A0B0MIF0	D2D2Z6	A0A0B0PBW1
C8YQV0	A0A0B0MYR0	A9PL15	Q3LUM5	A0A0B0NVL4	A8WCU6
Q6VAG0	Q2QCX3	Q7Y253	A0A0B0N4M9	A0A0B0NU81	G9B617
A0A0B0PBW1	Q6XD33	I1T421	A0A0B0MPJ5	A0A0B0MJA3	A0A0B0NFY6
S5G971	A0A0B0MB88	Q4F885	D2D2Z8	G9B5N7	S5G971
A0A0B0NTY1	A0A0B0M8F2	A0A0B0NLB2	A0A0B0N1H9	Q7XZJ4	A0A0B0NTY1
A0A0B0P4C7	B7P005	A0A0A0R5L5	A0A0B0N8Q0	A0A0B0MSF4	A0A0B0P4C7
A6MUS5	A0A0B0PU28	A0A0B0PKZ6	A0A0B0P2X2	A0A0B0MPI9	A0A0B0P781
A0A0B0NX31	A0A0B0ME04	A0A0B0PKW4	A0A0B0PEI4	A0A0B0NGB8	A0A0B0N5V1
A0A0B0NVV8	A0A0B0PY39	A0A0B0P6G0	A0A0B0P4Z3	A0A0B0MKM4	A6MUS5
A0A0B0MEY6	F1BX30	Q3LUL8	B2KL35	Q7X9R3	A0A0B0NX31
A0A0B0MGV6	K9JDH1	D3Y5L7	A0A0B0PUL6	A0A0B0MIF0	A0A0B0NVV8
B1NHU2	D2D313	Q93WZ2	Q7G0C6	Q3LUM5	A0A0B0MEY6
A0A0B0N3E8	A9PL19	Q8H6M5	C8YQV0	A0A0B0N4M9	B1NHU2
A3F7Q3	A0A0B0PJ38	Q9SQ74	Q6VAG0	A0A0B0MPJ5	A0A0B0N3E8
A0A0B0NQ43	D5FW81	Q6VAF6	A0A0B0PBW1	D2D2Z8	A3F7Q3
Q7Y246	O23953	F1BWX3	A8WCU6	A0A0B0N1H9	Q7Y246
A6MUS8	I1T422	O23951	G9B617	A0A0B0N8Q0	A0A0B0NQ60
M1G679	D2D325	A0A0B0PAW4	A0A0B0NFY6	A0A0B0P2X2	A6MUS8
A0A0B0N935	A0A0B0PT83	A0A0B0PRA2	S5G971	A0A0B0PEI4	A0A0B0N935
A0A0B0PN86	H6AC57	A0A0B0MKQ6	A0A0B0NTY1	A0A0B0P4Z3	A0A0B0PN86
A0A0B0MS63	A0A0B0MS23	Q1EG93	A0A0B0P4C7	B2KL35	A0A0B0MS63
A0A0B0PKG4	Q8H6M4	A0A0B0MKV6	A0A0B0P781	Q7G0C6	M1G679
A0A0B0N8P5	D2D321	A0A0B0P4I7	A0A0B0N5V1	C8YQV0	A0A0B0N8P5
A0A0B0NE51	A0A0B0MV98	Q39782	A6MUS5	Q6VAG0	D2D2Z9
D2D2Z9	A0A0B0MN73	A0A097P8M3	A0A0B0NX31	A0A0B0PBW1	A0A0B0NE51
A0A0B0NLH0	A0A0B0N4X5	Q4TZT5	A0A0B0NBD8	A8WCU6	C7EW65
C7EW65	Q8H6M8	Q3LUM6	A0A0B0NVV8	G9B617	A0A0B0NW28
A0A0B0NW28	Q283Q7	Q3LUM2	A0A0B0MEY6	A0A0B0NFY6	A0A0B0N0D3
A0A0B0N0D3	B1NHU5	A7KNZ9	Q42763	S5G971	A0A0B0MEY3
I1T3X9	G1JRK5	A0A0B0PQP4	B1NHU2	A0A0B0NTY1	I1T3X9
A0A0B0PKT8	A0A0B0P0M1	I1T4P7	A0A0B0N3E8	A0A0B0P4C7	A0A0B0PKT8
A0A0B0MFV6	A0A0B0MRI4	A0A0B0NMR2	A3F7Q3	A0A0B0P781	A0A0B0NAS0
A0A0B0PR02	Q7XZJ1	A0A0B0P8G3	Q7Y246	A0A0B0N5V1	A0A0B0MFV6
A0A0B0PYX7	Q8RU83	A0A096ZQK8	A0A0B0NQ60	A6MUS5	A0A0B0PR02
D2D319	Q7XZJ6	A0A0B0Q3D3	A6MUS8	A0A0B0NX31	D2D319
Q6RY01	D2WK25	D2D308	A0A0B0N935	A0A0B0NBD8	Q6RY01
A9PL15	Q6S9W9	A0A0B0MYR0	A0A0B0PN86	A0A0B0NVV8	A9PL15
Q7Y253	A0A0B0MT15	Q2QCX3	A0A0B0MS63	A0A0B0MEY6	Q7Y253
I1T421	A0A0B0MJ37	Q6XD33	M1G679	Q42763	A0A0B0NNG7
Q4F885	A0A0B0MEU6	A0A0B0N2U7	A0A0B0N8P5	B1NHU2	A0A0B0NLB2
A0A0B0NLB2	A0A0B0N738	A0A0B0NWY7	D2D2Z9	A0A0B0N3E8	Q4F885
A0A0A0R5L5	A0A0B0PUK6	B7P005	A0A0B0NE51	A3F7Q3	A0A0B0PDG4
A0A0B0PKZ6	D2D330	A0A0B0PU28	A0A0B0NLH0	Q7Y246	A0A0A0R5L5
A0A0B0PKW4	A0A0B0MZB9	A0A0B0PAE7	C7EW65	A0A0B0NQ60	A0A0B0MGQ0
A0A0B0P6G0	Q0PW29	A0A0B0P1L4	A0A0B0NW28	A6MUS8	A0A0B0PKZ6
Q3LUL8	A0A0B0NF77	A0A0B0ME04	A0A0B0N0D3	A0A0B0N935	A0A0B0PDJ9
D3Y5L7	Q4TZT3	A0A0B0PY39	A0A0B0MEY3	A0A0B0PN86	A0A0B0PQ06
Q93WZ2	A0A0B0P0R7	F1BX30	I1T3X9	A0A0B0MS63	A0A0B0P6G0
Q8H6M5	A0A0B0MN83	K9JDH1	A0A0B0PKT8	M1G679	Q3LUL8
Q9SQ74	Q69DC2	A9PL19	A0A0B0NAS0	A0A0B0N8P5	D3Y5L7
Q6VAF6	A0A0B0NLD8	A0A0B0PJ38	A0A0B0MFV6	A0A0B0PKG4	Q8H6M5
F1BWX3	A1XJ43	D5FW81	A0A0B0PR02	D2D2Z9	Q9SQ74
O23951	A0A0B0NG88	O23953	D2D319	A0A0B0NE51	Q6VAF6
A0A0B0PAW4	Q7XZJ9	I1T422	Q6RY01	A0A0B0NLH0	F1BWX3
A0A0B0PRA2	C0KDV9	D2D325	A9PL15	C7EW65	O23951
A0A0B0MKQ6	Q3LUM1	H6AC57	Q7Y253	A0A0B0NW28	A0A0B0PAW4
Q1EG93	A0A0B0MLE3	A0A0B0MS23	A0A0B0NNG7	A0A0B0N0D3	A0A0B0PRA2
A0A0B0MKV6	G9BY14	Q8H6M4	A0A0B0NLB2	I1T3X9	A0A0B0MKQ6
D6N3G5	A0A0B0NKY0	D2D321	Q4F885	A0A0B0PKT8	A0A0B0MKV6
A0A0B0P4I7	A0A0B0NIJ9	A0A0B0MV98	A0A0A0R5L5	A0A0B0NAS0	A0A0B0P4I7
Q39782	F1BWY8	A0A0B0MN73	A0A0B0MGQ0	A0A0B0MFV6	Q39782
A0A097P8M3	A0A0B0MU22	A0A0B0N4X5	A0A0B0PKZ6	A0A0B0PR02	A0A097P8M3
Q4TZT5	A0A0B0NQF2	Q8H6M8	A0A0B0PDJ9	D2D319	Q4TZT5
A0A0B0MSH2	I7CUD1	Q283Q7	A0A0B0PQ06	Q6RY01	Q3LUM6
Q3LUM6	A0A0B0NCI2	B1NHU5	A0A0B0P6G0	A9PL15	Q3LUM2
Q3LUM2	A0A0B0PQX9	G1JRK5	Q3LUL8	Q7Y253	A0A0B0NK47
A7KNZ9	A0A0B0MLS5	Q9M6B8	D3Y5L7	A0A0B0NNG7	A7KNZ9
A0A0B0PQP4	A0A0B0N468	A0A0B0P0M1	Q8H6M5	A0A0B0NLB2	A0A0B0PQP4
I1T4P7	A0A0B0PME4	A0A0B0MRI4	Q9SQ74	Q4F885	A0A0B0NMR2
A0A0B0NMR2	A0A0B0PUP1	Q7XZJ1	Q6VAF6	A0A0B0PDG4	A0A0B0P8G3
A0A0B0P8G3	C6GFP3	Q8RU83	F1BWX3	A0A0A0R5L5	A0A0B0NIM9
A0A096ZQK8	A0A0B0MM86	Q7XZJ6	O23951	A0A0B0MGQ0	A0A096ZQK8
A0A0B0Q3D3	H2D5S4	D2WK25	A0A0B0PAW4	A0A0B0PKZ6	A0A0B0Q3D3
D2D308	A0A0B0MTH9	Q6S9W9	A0A0B0PRA2	A0A0B0PDJ9	D2D308
A0A0B0MYR0	A0A0B0PQL7	A0A0B0MT15	A0A0B0MKQ6	A0A0B0PQ06	Q2QCX3
Q2QCX3	B2KL34	A0A0B0MJ37	A0A0B0MKV6	A0A0B0P6G0	A0A0B0NWK4
Q6XD33	D2WK23	A0A0B0PTS2	A0A0B0P4I7	Q3LUL8	A0A0B0N2U7
A0A0B0N2U7	A4L9H3	A0A0B0N738	Q39782	D3Y5L7	A0A0B0NWY7
A0A0B0MB88	Q7XZI8	A0A0B0PUK6	A0A097P8M3	Q8H6M5	B7P005
A0A0B0M8F2	A0A0B0PYK0	D2D330	Q4TZT5	Q9SQ74	A0A0B0PU28
A0A0B0NWY7	A6MUT3	A0A0B0MZB9	Q3LUM6	Q6VAF6	P30567
B7P005	A0A0B0MDZ8	Q0PW29	Q3LUM2	F1BWX3	A0A0B0P1L4
A0A0B0PU28	A0A0B0P9P0	A0A0B0NF77	A0A0B0NK47	O23951	A0A0B0ME04
Q9FUI6	A0A0B0NIW3	Q4TZT3	A7KNZ9	A0A0B0PAW4	A0A0B0P186
A0A0B0PAE7	A0A0B0P155	A0A0B0P0R7	A0A0B0PQP4	A0A0B0PRA2	A0A0B0NC40
A0A0B0P1L4	A0A0B0MK64	A0A0B0MN83	A0A0B0NMR2	A0A0B0MKQ6	A0A0B0PY39
A0A0B0ME04	A0A0B0PNZ4	Q69DC2	A0A0B0P8G3	A0A0B0MKV6	K9JDH1
A0A0B0PY39	A0A0B0P3F4	A0A0B0NLD8	A0A0B0NIM9	A0A0B0P4I7	F1BX30
F1BX30	A0A0B0PTC7	A1XJ43	A0A096ZQK8	Q39782	D2D313
K9JDH1	D3J171	A0A0B0NG88	A0A0B0Q3D3	A0A097P8M3	A9PL19
D2D313	A0A0B0NND7	Q7XZJ9	D2D308	Q4TZT5	A6YR63
A9PL19		C0KDV9	Q2QCX3	Q3LUM6	A0A0B0PT83
D5FW81		Q3LUM1	A0A0B0NWK4	Q3LUM2	D2D325
O23953		A0A0B0MLE3	A0A0B0N2U7	A0A0B0NK47	O23953
I1T422		G9BY14	A0A0B0MB88	A7KNZ9	A0A0B0N577
D2D325		A0A0B0NIJ9	A0A0B0NWY7	A0A0B0PQP4	H6AC57
A0A0B0PT83		F1BWY8	B7P005	A0A0B0NMR2	A0A0B0MS23
H6AC57		A0A0B0MU22	A0A0B0PU28	A0A0B0P8G3	Q8H6M4
A0A0B0MS23		A0A0B0NQF2	P30567	A0A0B0NIM9	D2D321
Q8H6M4		D2WK32	Q9FUI6	A0A096ZQK8	A0A0B0MV98
D2D321		I7CUD1	A0A0B0P1L4	A0A0B0Q3D3	A0A0B0NT58
A0A0B0MV98		A0A0B0PQX9	A0A0B0ME04	D2D308	A0A0B0MN73
A0A0B0MN73		A0A0B0MLS5	A0A0B0P186	Q2QCX3	A0A0B0N4X5
A0A0B0NT58		A0A0B0N468	A0A0B0NC40	A0A0B0NWK4	A0A0B0MKA0
A0A0B0N4X5		A0A0B0PME4	A0A0B0PY39	A0A0B0N2U7	Q8H6M8
Q8H6M8		Q7G0F4	K9JDH1	A0A0B0MB88	A0A0B0MWL7
Q283Q7		A0A0B0PUP1	F1BX30	A0A0B0NWY7	B1NHU5
B1NHU5		C6GFP3	D2D313	A0A0B0MWV4	Q283Q7
G1JRK5		A0A0B0MM86	A9PL19	B7P005	G1JRK5
Q9M6B8		H2D5S4	A6YR63	A0A0B0PU28	Q9M6B8
A0A0B0MRI4		Q1W2I7	A0A0B0PT83	P30567	A0A0B0P0M1
A0A0B0P0M1		A0A0B0MTH9	D2D325	Q9FUI6	Q7XZJ1
Q7XZJ1		A0A0B0PQL7	O23953	A0A0B0P1L4	A6YR66
Q8RU83		B2KL34	A0A0B0N577	A0A0B0ME04	Q8RU83
Q7XZJ6		A4L9H3	H6AC57	A0A0B0P186	Q7XZJ6
A0A0B0MT15		D2WK23	A0A0B0MS23	A0A0B0NC40	D2WK25
D2WK25		Q7XZI8	Q8H6M4	A0A0B0PY39	Q6S9W9
Q6S9W9		A0A0B0P9P0	D2D321	K9JDH1	A0A0B0MT15
A0A0B0MJ37		A6MUT3	A0A0B0MV98	F1BX30	A0A0B0MJ37
A0A0B0PTS2		A0A0B0MDZ8	A0A0B0NT58	D2D313	A0A0B0MNU0
A0A0B0N738		A0A0B0NIW3	A0A0B0MN73	A9PL19	A0A0B0PUK6
A0A0B0PUK6		A0A0B0P155	A0A0B0N4X5	A6YR63	A0A0B0MZB9
D2D330		A0A0B0MK64	A0A0B0MKA0	A0A0B0PT83	Q84XN3
A0A0B0MZB9		A7L2Z6	Q8H6M8	D2D325	Q0PW29
Q0PW29		A0A0B0PNZ4	A0A0B0MWL7	O23953	A0A0B0MM48
A0A0B0NF77		A0A0B0P3F4	B1NHU5	H6AC57	Q4TZT3
Q4TZT3		A0A0B0PTC7	Q283Q7	A0A0B0MS23	A0A0B0P0R7
A0A0B0P0R7		D3J171	G1JRK5	Q8H6M4	O49069
A0A0B0NLD8		A0A0B0MDN2	Q9M6B8	D2D321	A0A0B0NLD8
A0A0B0MN83		A0A0B0NND7	A0A0B0P0M1	A0A0B0MV98	Q69DC2
Q69DC2			Q7XZJ1	A0A0B0NT58	E0XJL2
A1XJ43			A6YR66	A0A0B0MN73	A1XJ43
A0A0B0NG88			Q8RU83	A0A0B0N4X5	A0A0B0NG88
Q7XZJ9			Q7XZJ6	A0A0B0MKA0	A0A0B0Q075
C0KDV9			D2WK25	Q8H6M8	Q7XZJ9
Q3LUM1			Q6S9W9	A0A0B0MWL7	A0A0B0NN21
A0A0B0MLE3			A0A0B0MT15	B1NHU5	C0KDV9
G9BY14			A0A0B0MJ37	Q283Q7	Q3LUM1
A0A0B0NKY0			A0A0B0MPC3	G1JRK5	G9BY14
A0A0B0NIJ9			A0A0B0PUK6	Q9M6B8	F1BWY1
F1BWY8			A0A0B0MZB9	A0A0B0P0M1	A0A0B0NIJ9
A0A0B0MU22			Q84XN3	Q7XZJ1	A6YR48
A0A0B0NQF2			Q0PW29	A6YR66	A0A0B0NYQ1
D2WK32			Q4TZT3	Q8RU83	A0A0B0NV22
A0A0B0NCI2			A0A0B0P0R7	Q7XZJ6	F1BWY8
I7CUD1			O49069	D2WK25	A0A0B0MJE7
A0A0B0PQX9			A0A0B0NLD8	Q6S9W9	A0A0B0NQF2
A0A0B0MLS5			A0A0B0MWA1	A0A0B0MT15	A0A0B0MU22
A0A0B0N468			Q69DC2	A0A0B0MJ37	D2WK32
A0A0B0PME4			E0XJL2	A0A0B0MNU0	I7CUD1
Q7G0F4			A1XJ43	A0A0B0N6C1	A0A0B0PQX9
A0A0B0PUP1			A0A0B0NG88	A0A0B0MPC3	A0A0B0MLS5
C6GFP3			A0A0B0Q075	A0A0B0PUK6	A0A0B0N468
A0A0B0MM86			Q7XZJ9	A0A0B0MZB9	Q7G0F4
H2D5S4			A0A0B0NN21	Q84XN3	A0A0B0MM86
Q1W2I7			C0KDV9	Q0PW29	C6GFP3
A0A0B0MTH9			Q3LUM1	A0A0B0MM48	A0A0B0PUP1
A0A0B0PQL7			G9BY14	Q4TZT3	H2D5S4
B2KL34			F1BWY1	A0A0B0P0R7	A0A0B0NU23
A4L9H3			A0A0B0NIJ9	O49069	A0A0B0PKH6
D2WK23			A0A0B0N9Q8	A0A0B0NLD8	Q1W2I7
Q7XZI8			A6YR48	A0A0B0MWA1	A0A0B0PQL7
A0A0B0PYK0			A0A0B0NYQ1	Q69DC2	A4L9H3
A0A0B0P9P0			A0A0B0NV22	E0XJL2	B2KL34
A6MUT3			F1BWY8	A1XJ43	D2WK23
A0A0B0MDZ8			A0A0B0MJE7	A0A0B0NG88	Q7XZI8
A0A0B0NIW3			A0A0B0NQF2	A0A0B0Q075	A0A0B0MDZ8
A0A0B0P155			A0A0B0MU22	Q7XZJ9	A6MUT3
A0A0B0MK64			D2WK32	A0A0B0NN21	G9B5Y0
A7L2Z6			A0A0B0PJA8	C0KDV9	A0A0B0NIW3
A0A0B0PNZ4			I7CUD1	Q3LUM1	A0A0B0PIQ9
A0A0B0P3F4			A0A0B0PQX9	G9BY14	A0A0B0P3F4
A0A0B0PTC7			A0A0B0MLS5	F1BWY1	A0A0B0PNZ4
D3J171			A0A0B0N468	A0A0B0NIJ9	A0A0B0PTC7
A0A0B0PWC7			A0A0B0PME4	A0A0B0N9Q8	D3J171
A0A0B0NND7			Q7G0F4	A6YR48	A0A0B0N5W8
			A0A0B0MM86	A0A0B0NYQ1	A0A0B0MDN2
			C6GFP3	A0A0B0NV22	A0A0B0PAB0
			A0A0B0PUP1	F1BWY8
			H2D5S4	A0A0B0MJE7
			A0A0B0NU23	A0A0B0NQF2
			A0A0B0PKH6	A0A0B0MU22
			Q1W2I7	D2WK32
			A0A0B0PQL7	A0A0B0PJA8
			A4L9H3	I7CUD1
			B2KL34	A0A0B0PQX9
			D2WK23	A0A0B0MLS5
			Q7XZI8	A0A0B0N468
			A0A0B0MDZ8	A0A0B0PME4
			A6MUT3	Q7G0F4
			G9B5Y0	A0A0B0MM86
			A0A0B0NIW3	C6GFP3
			A0A0B0P155	A0A0B0PUP1
			A7L2Z6	H2D5S4
			A0A0B0PIQ9	A0A0B0NU23
			A0A0B0P3F4	A0A0B0PKH6
			A0A0B0PNZ4	Q1W2I7
			A0A0B0PTC7	A0A0B0PQL7
			D3J171	A4L9H3
			A0A0B0PWC7	B2KL34
			A0A0B0N5W8	D2WK23
			A0A0B0MDN2	Q7XZI8
			A0A0B0PAB0	A0A0B0MDZ8
				A6MUT3
				G9B5Y0
				A0A0B0NIW3
				A0A0B0P155
				A7L2Z6
				A0A0B0MIB0
				A0A0B0PIQ9
				A0A0B0P3F4
				A0A0B0PNZ4
				A0A0B0PTC7
				D3J171
				A0A0B0PWC7
				A0A0B0N5W8
				A0A0B0MDN2
				A0A0B0PAB0

## Sheet:  Table S7
Table S7. Per replicate IDs extracted from composite search results files for 35 dpa fiber samples extracted with IEF + PCT and phenol.
35 dpa_IEF+PCT_1	35 dpa_IEF+PCT_2	35 dpa_IEF+PCT_3	35 dpa_Phenol_1	35 dpa_Phenol_2
A0A0B0MWM7	A0A0B0MWM7	A0A0B0MWM7	A0A0B0MWM7	B2LYS0
I1T3V0	I1T3V0	I1T3V0	I1T3V0	A0A0B0MWM7
A0A0B0PMU8	A0A0B0PMU8	A0A0B0PMU8	D2D318	I1T3V0
D2D318	D2D318	D2D318	Q4TZT6	O82791
G9BY15	G9BY15	G9BY15	A0A0B0MXX6	D2D318
Q4TZT6	Q4TZT6	Q4TZT6	A0A0B0PR35	Q4TZT6
A0A0B0PR35	A0A0B0PR35	A0A0B0PR35	B6REZ8	A0A0B0MSA0
Q2QDG1	Q2QDG1	Q2QDG1	A0A0B0NZR6	A0A0B0MXX6
B6REZ8	B6REZ8	B6REZ8	M4N630	A0A0B0PR35
A0A0B0NZR6	A0A0B0NZR6	A0A0B0NZR6	I1T4B7	B6REZ8
A0A0B0MZT5	A0A0B0MZT5	A0A0B0MZT5	A0A0B0PG37	A0A0B0NZR6
M4N630	M4N630	M4N630	Q7G0B3	Q6VAG1
I1T4B7	A0A0B0PG37	I1T4B7	A0A0B0NC41	M4N630
A0A0B0PG37	Q7G0B3	A0A0B0PG37	B1PBW2	I1T4B7
Q7G0B3	A0A0B0NC41	Q7G0B3	P93157	A0A0B0PG37
A0A0B0NC41	A0A0B0PVV4	A0A0B0NC41	A0A0B0MKV3	Q8VXK7
A0A0B0PVV4	B1PBW2	A0A0B0PVV4	Q9FVA5	Q7G0B3
B1PBW2	Q39779	B1PBW2	A0A0B0MJM0	Q3LUM0
Q39779	P93157	Q39779	I1T3S6	D2D306
P93157	A0A0B0MKV3	P93157	I1T4R2	A0A0B0NC41
A0A0B0MKV3	A0A0B0MVE0	A0A0B0MKV3	A0A0B0PEJ2	A0A0B0MRK8
Q9FVA5	A0A0B0P451	Q9FVA5	A0A0B0PDD5	B1PBW2
A0A0B0MVE0	I1T3S6	I1T3S6	F1BX29	A0A067XTU2
A0A0B0P451	I1T4R2	A0A0B0PQG7	A0A0B0NI15	A0A0B0MPM0
I1T3S6	A0A0B0PEJ2	I1T4R2	A0A0B0ME82	P93157
I1T4R2	A0A0B0MZF4	A0A0B0PEJ2	A0A0B0MSD0	A0A0B0MKV3
A0A0B0PEJ2	A0A0B0NI15	A0A0B0PDD5	Q7XZJ3	A0A0B0MUP2
A0A0B0PDD5	A0A0B0ME82	A0A0B0MZF4	Q6JX03	Q9FVA5
A0A0B0MZF4	Q7XZJ3	F1BX29	A0A0B0MAR8	A0A0B0MJM0
F1BX29	A0A0B0MMF5	A0A0B0NI15	G1FNX7	D2D2Z5
A0A0B0NI15	Q6JX03	A0A0B0ME82	A0A0B0PP45	Q7XZJ0
A0A0B0ME82	A0A0B0NUB5	Q7XZJ3	A0A0B0Q027	I1T3S6
Q7XZJ3	A0A0B0MAR8	A0A0B0MMF5	D4P4U1	I1T4R2
A0A0B0MMF5	G1FNX7	Q6JX03	A0A0B0NE06	F1BWX1
Q6JX03	A0A0B0NA11	A0A0B0NUB5	Q8H6N0	A0A0B0PEJ2
A0A0B0NUB5	G9B5V4	A0A0B0MAR8	H9LIA0	F1BX29
G1FNX7	A0A0B0PP45	G1FNX7	A0A0B0MS15	A0A0B0ME82
A0A0B0NA11	A0A0B0PCF6	A0A0B0NA11	A0A0B0NYV9	A0A0B0MSD0
G9B5V4	A0A0B0Q027	G9B5V4	A0A0B0NJR5	Q7XZJ3
A0A0B0PP45	D4P4U1	A0A0B0PP45	A0A0B0N5P6	Q9SQ75
A0A0B0PCF6	A0A0B0N6I4	A0A0B0PCF6	A0A0B0N139	A0A0B0PJL5
A0A0B0NHR9	A0A0B0NF51	A0A0B0Q027	A0A0B0N4A3	I1T3S5
A0A0B0Q027	A0A0B0NE06	D4P4U1	G9BRX8	Q7G0F2
D4P4U1	B3RFK7	A0A0B0N6I4	I1T4R3	A0A0B0MAR8
A0A0B0N6I4	A0A0B0NQV3	A0A0B0NF51	A0A0B0NAM6	G1FNX7
A0A0B0NF51	A0A0B0NJC3	A0A0B0NE06	Q6T7C9	A0A0B0N884
A0A0B0NE06	Q8H6N0	B3RFK7	A0A0B0P197	A0A0B0MGZ2
B3RFK7	A0A0B0N6J0	A0A0B0NQV3	A0A0B0NLT1	B2LYR9
A0A0B0NQV3	A0A0B0MM82	A0A0B0NJC3	A0A0B0MAY3	A0A0B0Q027
A0A0B0NJC3	A0A0B0P5X0	Q8H6N0	B1PBW5	D4P4U1
Q8H6N0	A0A0B0NJR5	A0A0B0NYV9	A0A0B0M6C1	F1BX59
A0A0B0MS15	A0A0B0N5P6	A0A0B0P5X0	K9JFD1	A0A0B0NE06
A0A0B0MM82	O23950	B5G508	A0A0B0N8M4	A0A0B0NTM9
A0A0B0NYV9	A0A0B0NKY8	A0A0B0NJR5	B1PBW6	Q8H6N0
A0A0B0P5X0	A0A0B0N139	A0A0B0N5P6	A0A0B0MPT6	S5GI78
B5G508	A0A0B0PP74	O23950	A0A0B0MVG4	A0A0B0NJR5
A0A0B0NJR5	I1T4T5	A0A0B0NKY8	A0A0B0NAR2	A0A0B0N5P6
A0A0B0N5P6	A0A0B0N4A3	A0A0B0N139	A6MUT1	A0A0B0N139
O23950	G9BRX8	A0A0B0PP74	F1BWY2	A3F7Q2
A0A0B0NKY8	A0A0B0NAM6	I1T4T5	A0A0B0PD51	A0A0B0PDR6
A0A0B0N139	Q6T7C9	A0A0B0N4A3	S4SKS9	A0A0B0N5W0
A0A0B0PP74	A0A0B0NIW0	G9BRX8	A0A0B0MX93	A0A0B0P260
I1T4T5	A0A0B0NLT1	A0A0B0NAM6	Q9ZRC4	A0A0B0N4A3
A0A0B0N4A3	G9B5Y5	Q6T7C9	A0A0B0MT19	G9BRX8
G9BRX8	A0A0B0MAY3	A0A0B0NIW0	Q7XZJ2	I1T4R3
A0A0B0NAM6	A0A0B0P9V9	A0A0B0NLT1	A0A0B0MEP6	Q6T7C9
Q6T7C9	Q7Y252	G9B5Y5	A0A0B0ML95	A0A0B0NHV6
A0A0B0NIW0	B1PBW5	A0A0B0MAY3	A0A0B0M860	A0A0B0P197
A0A0B0NLT1	A0A0B0M6C1	A0A0B0P9V9	A0A0B0N6E6	A0A0B0NLT1
G9B5Y5	K9JFD1	Q7Y252	P17598	A0A0B0MAY3
A0A0B0MAY3	A0A0B0NEB7	B1PBW5	A0A0B0NKR9	O65344
A0A0B0P9V9	A0A0B0MGJ3	A0A0B0M6C1	I6VAY2	B1PBW5
Q7Y252	A0A0B0P2M7	K9JFD1	A0A0B0NMG7	K9JFD1
B1PBW5	A0A0B0NEY9	A0A0B0NEB7	A0A0B0NKW6	Q7XZJ7
A0A0B0M6C1	A0A0B0P9G2	A0A0B0P2M7	A9PL16	S4TIK6
K9JFD1	A0A0B0MHH0	A0A0B0NEY9	A0A0B0PFB6	G8XR13
A0A0B0NEB7	B1PBW6	A0A0B0P9G2	A0A0B0N6J3	Q6VAF4
A0A0B0NC39	A0A0B0MPT6	B1PBW6	A0A0B0P7F0	P93158
A0A0B0P2M7	A0A0B0N822	A0A0B0MPT6	M4MX50	B1PBW6
A0A0B0NEY9	A0A0B0MQP3	A0A0B0N822	Q8VWN8	Q7G0C5
A0A0B0P9G2	A0A0B0NAR2	A0A0B0MQP3	A0A0B0M730	A0A0B0MGC8
A0A0B0MHH0	A0A0B0PV78	A0A0B0NAR2	A0A0B0NK38	A0A0B0P036
B1PBW6	A6MUT1	A0A0B0PV78	A0A0B0MQN8	A6MUT1
A0A0B0MPT6	F1BWY2	A6MUT1	Q7XZK1	F1BWY2
A0A0B0N822	M4MZ02	F1BWY2	Q8H6M3	Q9ZRC4
A0A0B0MQP3	Q3LUL9	M4MZ02	A0A0B0MTJ2	A0A0B0P3Z6
A0A0B0NAR2	A0A0B0PD51	Q3LUL9	A0A0B0MK17	Q7XZJ2
A0A0B0PV78	A0A0B0MPQ5	A0A0B0PD51	O48873	A0A0B0NNS3
A6MUT1	S4SKS9	A0A0B0MPQ5	A0A0B0MPJ6	A0A0B0MEP6
F1BWY2	A0A0B0MX93	S4SKS9	G1JRK7	B1PBW4
M4MZ02	Q6UA09	A0A0B0MX93	A0A059Q7R9	B1PBW9
Q3LUL9	Q9ZRC4	Q6UA09	A0A0B0NUJ5	A0A0B0M860
A0A0B0PD51	Q7XZJ2	Q9ZRC4	A0A0B0N6K1	A0A0B0N6E6
A0A0B0MPQ5	A0A0B0MEP6	Q7XZJ2	Q6VAF5	P17598
S4SKS9	Q4TZT0	A0A0B0MEP6	O82090	A0A0B0NKR9
A0A0B0MX93	A5HJL1	Q4TZT0	Q7G0F8	I6VAY2
Q6UA09	A0A0B0ML95	A0A0B0ML95	Q3SAX1	A0A0B0NXH1
Q9ZRC4	A0A0B0N5L5	A0A0B0N5R5	A0A0B0MJN0	A0A0B0NKW6
Q7XZJ2	A0A0B0N5R5	A0A0B0NGL2	D2D2Z2	I1T3X3
A0A0B0MEP6	A0A0B0NGL2	A0A0B0MB16	Q9M6B6	A9PL16
Q4TZT0	A0A0B0MB16	B2KL33	A0A0B0NL97	A0A0B0P8S1
A5HJL1	B2KL33	A0A0B0M860	Q9M6R4	A0A0B0PFB6
A0A0B0ML95	A0A0B0M860	P17598	Q7G0G3	Q43129
A0A0B0N5R5	P17598	A0A0B0NKR9	D9Z6D4	B1PBW3
A0A0B0NGL2	A0A0B0NKR9	I6VAY2	B8YPL4	I1T3X4
A0A0B0MB16	I6VAY2	A0A0B0MCN6	A0A0B0PLD1	A0A0B0PPV7
B2KL33	A0A0B0MCN6	A0A0B0P648	O22342	B6REZ9
A0A0B0M860	A0A0B0P648	A0A0B0MWF2	S5G619	A0A0B0M9J5
P17598	A0A0B0MWF2	Q6DXU0	A0A0B0MT70	A0A0B0PK82
A0A0B0NKR9	Q6DXU0	A9XTK7	B6RF01	A0A0B0P7F0
I6VAY2	A9XTK7	A0A0B0NXH1	A8IMB0	Q7XZK0
A0A0B0MCN6	A0A0B0NXH1	A0A0B0NKW6	O81221	Q208T5
A0A0B0P648	A0A0B0NKW6	A0A0B0PJ83	A0A0B0MIG9	A0A0B0Q0Y0
A0A0B0MWF2	A0A0B0PJ83	A9PL16	F1BX57	M4MX50
Q6DXU0	A9PL16	E9L0E1	A0A0B0PD21	A0A0B0NDR5
A9XTK7	E9L0E1	A0A0B0MVH9	A0A075C4Z3	Q8VWN8
A0A0B0NXH1	A0A0B0MVH9	A0A0B0PFB6	A0A0B0NN55	Q6VAF8
A0A0B0NKW6	A0A0B0PFB6	M4MX81	D2D332	B1PBV8
A0A0B0PJ83	M4MX81	A0A0B0N6J3	A0A0B0PQC4	A0A0B0MV73
A9PL16	A0A0B0N6J3	A0A0B0P7F0	A9PL18	Q7XZK1
E9L0E1	A0A0B0P7F0	D2D303	A0A0B0NMR5	Q8H6M3
A0A0B0MVH9	D2D303	A0A0B0Q104	Q8H6M7	A0A0B0MK17
A0A0B0PFB6	A0A0B0Q104	Q8VWN8	I1T3U1	O48873
M4MX81	Q8VWN8	A0A0B0M730	D2D307	A0A0B0MPJ6
A0A0B0N6J3	A0A0B0M730	Q6UA08	A0A0B0P7Z9	G1JRK7
A0A0B0P7F0	Q6UA08	A0A0B0NK38	B6RF00	A0A059Q8K7
D2D303	A0A0B0NK38	A0A0B0NEY6	A0A0B0NUY4	A0A059Q7R9
A0A0B0Q104	A0A0B0NEY6	I1T3V9	A0A0B0PEQ8	A0A0B0PUW5
Q8VWN8	I1T3V9	Q7XZK1	G8XR16	A0A0B0MEM5
A0A0B0M730	Q7XZK1	Q8H6M3	Q8H6M0	A0A0B0MJ51
Q6UA08	Q8H6M3	A0A0B0NNV6	Q93X80	A0A0B0MBX3
A0A0B0NK38	A0A0B0MTJ2	A0A0B0MK17	A0A0B0N1V9	A0A0B0NUJ5
I1T3V9	A0A0B0MK17	O48873	D2D312	A0A0B0NZY7
Q7XZK1	D6N3G8	D2D314	A0A0B0N1E0	Q6VAF5
Q8H6M3	O48873	A0A0B0MPJ6	Q7XZJ8	O82090
A0A0B0NNV6	A0A0B0MPJ6	G1JRK7	A0A0B0P5S3	A0A0B0P4U1
A0A0B0MK17	G1JRK7	A0A0B0MJS1	Q7G0E8	A0A0B0P2Z7
D6N3G8	A0A0B0MJS1	A0A059Q7R9	A0A0B0NQH0	A0A0B0NY57
O48873	A0A059Q7R9	A0A0B0PTE0	A0A0B0MZX2	Q7G0F8
D2D314	A0A0B0PTE0	A0A0B0NUJ5	G9B5W8	A0A0B0N788
A0A0B0MPJ6	A0A0B0NUJ5	A0A0B0N6K1	A0A0B0MKL6	Q3SAX1
G1JRK7	A0A0B0N6K1	Q6VAF5	A0A067XV71	A0A0B0MJN0
A0A0B0MJS1	Q6VAF5	O82090	Q7XZI9	D2D326
A0A059Q7R9	O82090	Q7G0F8	B5AMJ6	A0A0B0MUA1
A0A0B0PTE0	Q7G0F8	A0A0B0N788	A0A0B0PTG4	A9P7F0
A0A0B0NUJ5	A0A0B0N788	A0A0B0Q2K0	A0A0B0P351	Q9M6B6
A0A0B0N6K1	A0A0B0Q2K0	Q3SAX1	Q8H6L9	B1PBW8
Q6VAF5	Q3SAX1	A0A0B0MJN0	A0A0B0MT71	A0A0B0NTH1
O82090	A0A0B0MJN0	I1T4T6	C1IC55	A0A0B0PDP7
Q7G0F8	D2D2Z2	A0A0B0NL97	A9PL14	A0A0B0NL97
A0A0B0N788	I1T4T6	Q9M6R4	A0A0B0MIW5	Q9M6R4
A0A0B0Q2K0	Q9M6B6	Q7G0G3	H2D5S7	D2D322
Q3SAX1	A0A0B0NL97	D9Z6D4	B1PBW7	D2D329
A0A0B0MJN0	Q9M6R4	B8YPL4	B6VC73	Q7G0G3
D2D2Z2	A0A0B0N717	O22342	G1JRK6	B8YPL4
I1T4T6	A0A0B0N490	A0A0B0N165	A0A0B0N223	D4P4T8
Q9M6B6	Q7G0G3	S5G619	B1PBW1	O22342
A0A0B0NL97	D9Z6D4	B6RF01	D2D324	S5G619
Q9M6R4	B8YPL4	A0A0B0PSC7	A0A0B0N979	A8IMB0
A0A0B0N490	O22342	A8IMB0	A0A0B0MCZ1	A0A0B0MTL5
Q7G0G3	A0A0B0N165	O81221	A0A0B0P717	O81221
D9Z6D4	S5G619	D2D310	Q9SQ72	D2D309
B8YPL4	A0A0B0MT70	F1BX57	D2D2Z1	F1BX57
O22342	B6RF01	A0A075C4Z3	A1XJ49	A0A0B0MIG9
A0A0B0N165	A0A0B0PSC7	A0A0B0MB70	A0A0B0M749	A0A075C4Z3
S5G619	A8IMB0	D2D332	A0A0B0Q0H5	C1IC54
A0A0B0MT70	O81221	A0A0B0PQC4	A0A0B0MQG2	D2D332
B6RF01	D2D310	A9PL18	C6ZDB0	A0A0B0PQC4
A0A0B0PSC7	F1BX57	A0A0B0NMR5	A0A0B0P7G3	A9PL18
A8IMB0	A0A075C4Z3	Q8H6M7	I1T8B2	A0A0B0NRH5
O81221	A0A0B0MB70	I1T3U1	G1ED19	A0A0B0NMR5
D2D310	D2D332	D2D307	R9QQU5	F1BX56
F1BX57	A0A0B0PQC4	Q8H6M0	D2D336	I1T3U1
A0A075C4Z3	A9PL18	A0A0B0N1V9	A0A0B0NAC2	D2D307
A0A0B0MT80	A0A0B0NMR5	Q7XZJ8	A9XTK9	A0A0B0P7Z9
A0A0B0MB70	Q8H6M7	A0A0B0P5S3	Q7G0F1	C0KDV7
A0A0B0MI76	I1T3U1	Q7G0E8	A0A068LDA6	G8XR16
D2D332	D2D307	A0A0B0NQH0	Q9SQ73	A0A0B0N1V9
A0A0B0PQC4	Q8H6M0	A0A0B0MZX2	A0A0B0PUQ5	A0A0B0PB16
A9PL18	A0A0B0N1V9	Q6DXS7	A3F7Q4	A9PL21
A0A0B0NMR5	D2WK27	A0A0B0MKW0	Q8H6L8	A0A0B0P3D3
Q8H6M7	Q7XZJ8	A0A0B0N6W9	A0A0B0PHE8	Q7XZJ8
I1T3U1	A0A0B0P5S3	G9B5W8	Q8W4Z7	A0A0B0NF63
D2D307	Q7G0E8	A0A0B0N020	A0A0B0NC25	A0A0B0P5S3
Q8H6M0	A0A0B0NQH0	D2D304	A0A0B0N003	Q7G0E8
A0A0B0N1V9	A0A0B0MZX2	A0A067XV71	I1T8B8	A0A0B0NQH0
D2WK27	Q6DXS7	Q7XZI9	A0A0B0NPB6	A0A0B0MZX2
Q7XZJ8	A0A0B0MKW0	A0A0B0P2S9	A0A0B0MQF8	D2D2Z3
A0A0B0P5S3	A0A0B0N6W9	D2D300	A0A0B0NJ42	Q3LUM3
Q7G0E8	G9B5W8	Q8H6L9	A1XJ46	D2D2Z6
A0A0B0NQH0	A0A067XV71	A0A0B0MT71	I1T4R1	G9B5N7
A0A0B0MZX2	Q7XZI9	A9PL14	D2D316	G9B5W8
Q6DXS7	B5AMJ6	H2D5S7	Q4TZT4	Q7XZJ4
A0A0B0MKW0	A0A0B0P2S9	B1PBW7	A0A0B0NS33	A0A067XV71
A0A0B0N6W9	A0A0B0NBK3	B6VC73	A0A0B0P1E1	Q7XZI9
G9B5W8	D2D300	D2D323	A9PL17	B5AMJ6
A0A0B0N020	Q8H6L9	G1JRK6	A0A0B0P1Y2	A0A0B0MIF0
D2D304	C1IC55	A0A0B0N223	Q7XZJ5	Q3LUM5
A0A067XV71	A9PL14	B1PBW1	C0M0F9	D2D2Z8
Q7XZI9	H2D5S7	A0A0B0PF14	A0A0B0PNR9	A0A0B0P4Z3
B5AMJ6	B1PBW7	D2D324	A0A0B0NXC1	A0A0B0P351
A0A0B0P2S9	B6VC73	A0A0B0N979	A0A0B0MML5	Q7G0C6
A0A0B0NBK3	D2D323	A0A0B0NLB6	A0A0B0N2J8	C1IC55
D2D300	G1JRK6	A0A0B0N974	Q7G0G5	Q6VAG0
Q8H6L9	A0A0B0N223	Q2UZT3	A0A0B0NFA8	C8YQV0
A0A0B0MT71	B1PBW1	A0A0B0MCZ1	B1PBW0	A9PL14
C1IC55	A0A0B0PF14	Q9SQ72	A0A088AZU7	S5G971
A9PL14	D2D324	D2D2Z1	G8XR12	B6VC73
H2D5S7	A0A0B0N979	A1XJ49	A0A0B0NXK0	B1PBW7
B1PBW7	A0A0B0NLB6	G9B5T5	Q6VAF7	A0A0B0NTY1
B6VC73	A0A0B0N974	G9B5P9	A0A0B0NVW8	A0A0B0P4C7
D2D323	Q2UZT3	Q6WB92	A0A0B0P1P3	A0A0B0P781
G1JRK6	A0A0B0MCZ1	A4L9G8	Q39777	A6MUS5
A0A0B0N223	Q9SQ72	A0A0B0P9X7	E3T5W6	G1JRK6
B1PBW1	D2D2Z1	A0A0B0Q0H5	A0A0B0NIC6	A0A0B0NVV8
A0A0B0PF14	A1XJ49	A0A0B0MQG2	A0A0B0PAF9	B1PBW1
D2D324	G9B5T5	A0A0B0PKK6	D2D320	D2D324
A0A0B0N979	G9B5P9	A0A0B0MXN0	Q8H6M1	A0A0B0N223
A0A0B0NLB6	Q6WB92	A0A0B0P7G3	B1PBV9	A0A0B0N979
A0A0B0N974	A8RWF8	I1T8B2	A0A0B0MTN9	A0A0B0MCZ1
Q2UZT3	A4L9G8	R9QQU5	Q6JX04	A0A0B0N3E8
A0A0B0MCZ1	A0A0B0P9X7	A0A0B0P8U3	A0A0B0PLZ8	A3F7Q3
Q9SQ72	A0A0B0Q0H5	A9XTK9	Q9XGB7	D2D2Z1
D2D2Z1	A0A0B0MQG2	A0A0B0PN36	A9PL20	Q9SQ72
A1XJ49	A0A0B0PKK6	A0A0B0NJD6	A0A0B0N3K6	Q7Y246
G9B5T5	A0A0B0MXN0	Q7G0F1	A0A0B0PN51	A1XJ49
G9B5P9	A0A0B0P7G3	Q3SAW9	D6N3G7	A6MUS8
Q6WB92	A1XJ44	Q9SQ73	B8YPL3	A0A0B0N935
A8RWF8	I1T8B2	I1T3S9	A0A0B0NR35	A0A0B0MS63
A4L9G8	G1ED19	A3F7Q4	G8XQW2	A0A0B0NE51
A0A0B0P9X7	R9QQU5	Q8H6L8	A7KIX5	D2D2Z9
A0A0B0Q0H5	A0A0B0P8U3	A0A0B0PHE8	A0A0B0NXA4	C7EW65
A0A0B0MQG2	A0A0B0MV18	Q8W4Z7	C4PBL7	A0A0B0MEY3
A0A0B0PKK6	A9XTK9	A0A0B0NC25	D2D2Z0	A0A0B0N0D3
A0A0B0MXN0	A0A0B0PN36	A0A0B0N003	A0A0B0P6Q0	A0A0B0PKT8
A0A0B0P7G3	A0A0B0NJD6	I1T8B8	Q6VAF9	A9PL15
A1XJ44	Q7G0F1	A0A0B0NJ42	Q42762	A0A0B0MQG2
I1T8B2	A0A068LDA6	A0A0B0P840	Q9ZWM6	Q7Y253
R9QQU5	Q3SAW9	A1XJ46	A0A0B0MC38	Q4F885
A0A0B0P8U3	Q9SQ73	I1T4R1	C6ZDA9	A0A0B0P6G0
A0A0B0MV18	I1T3S9	A0A0B0PDR1	S5GFP3	A0A0B0P7G3
A9XTK9	A3F7Q4	D2D316	A0A0B0NPL5	I1T8B2
A0A0B0PN36	Q8H6L8	Q4TZT4	A0A0B0MYG7	Q93WZ2
A0A0B0NJD6	A0A0B0PHE8	A0A0B0NS33	D2D327	Q8H6M5
Q7G0F1	Q8W4Z7	A9PL17	Q7XZI7	R9QQU5
A0A068LDA6	A0A0B0NC25	Q7XZJ5	D9Z6D5	Q9SQ74
Q3SAW9	A0A0B0N003	A0A0B0PRF2	C0KDV8	Q6VAF6
Q9SQ73	I1T8B8	C0M0F9	D2D2Z7	D2D336
I1T3S9	A0A0B0NJ42	A0A0B0MML5	O82791	Q7G0F1
A3F7Q4	A0A0B0P840	A0A0B0N2J8	Q6VAG1	O23951
Q8H6L8	A1XJ46	Q7G0G5	Q8VXK7	Q9SQ73
A0A0B0PHE8	A0A0B0PNM1	A0A0B0NFA8	A0A0B0NGJ5	A3F7Q4
Q8W4Z7	I1T4R1	B1PBW0	Q3LUM0	A0A0B0PHE8
A0A0B0NC25	D2D316	A0A088AZU7	A0A0B0MPM0	Q8H6L8
A0A0B0N003	A0A0B0N251	A0A0B0P7T6	A0A067XTU2	A0A0B0PRA2
I1T8B8	H2D5S5	A0A0B0NXK0	A0A0B0MRK8	A0A0B0NC25
A0A0B0NJ42	A0A0B0NS33	Q6VAF7	D2D306	Q8W4Z7
A0A0B0P840	A9PL17	A0A0B0NVW8	A0A0B0MUP2	A0A0B0N003
A1XJ46	A0A0B0NWR8	Q39777	B5LXY3	I1T8B8
A0A0B0PNM1	Q7XZJ5	A0A0B0PZ46	A0A0B0NWB8	A0A097P8M3
A0A0B0NHG6	A0A0B0PRF2	E3T5W6	D2D2Z5	Q4TZT5
I1T4R1	C0M0F9	A0A0B0NIC6	Q7XZJ0	Q3LUM6
A0A0B0PDR1	A0A0B0PNR9	A0A0B0PAF9	F1BWX1	A0A0B0NJ42
D2D316	A0A0B0MML5	A0A0B0NPI7	A0A0B0N572	Q3LUM2
A0A0B0N251	A0A0B0N2J8	Q8H6M1	Q9SQ75	A1XJ46
H2D5S5	Q7G0G5	D2D320	A0A0B0PJL5	I1T4P7
Q4TZT4	A0A0B0NFA8	B1PBV9	Q84XN2	A0A0B0NMR2
A0A0B0NS33	B1PBW0	A0A0B0MTN9	Q7G0F2	I1T4R1
A9PL17	A0A088AZU7	Q6JX04	I1T3S5	D2D308
A0A0B0NWR8	A0A0B0P7T6	A0A0B0PLZ8	A0A0B0N884	A0A0B0NWY7
Q7XZJ5	A0A0B0NXK0	Q9XGB7	A0A0B0MSG8	Q4TZT4
A0A0B0PRF2	Q6VAF7	A9PL20	A0A0B0MGZ2	A0A0B0NS33
C0M0F9	A0A0B0NVW8	Q8W4Z3	F1BX59	P30567
A0A0B0PNR9	Q39777	A0A0B0P0L2	A0A0B0NTM9	A0A0B0P1E1
A0A0B0MML5	A0A0B0PZ46	D6N3G7	A0A0B0PIV5	A9PL17
A0A0B0N2J8	E3T5W6	B8YPL3	A0A0B0MKH7	A0A0B0P1L4
Q7G0G5	A0A0B0NIC6	A0A0B0NIY5	E5DKA0	A0A0B0PJS1
A0A0B0NFA8	A0A0B0PAF9	A0A0B0NR35	S5GI78	A0A0B0N8R8
B1PBW0	A0A0B0NPI7	A0A0B0PDR8	A3F7Q2	K9JDH1
A0A088AZU7	Q84TR7	G8XQW2	A0A0B0MEV5	D2D313
A0A0B0P7T6	Q8H6M1	H6AC56	A0A0B0N5W0	Q7XZJ5
A0A0B0NXK0	D2D320	A0A0B0NE02	A0A0B0PDR6	A9PL19
Q6VAF7	B1PBV9	A7KIX5	A0A0B0NHV6	C0M0F9
A0A0B0NVW8	A0A0B0MTN9	C4PBL7	O65344	D5FW81
Q39777	Q6JX04	D2D2Z0	A0A0B0NXH8	A0A0B0MML5
A0A0B0PZ46	B5G507	A0A0B0P6Q0	Q7XZJ7	D2D325
E3T5W6	A0A0B0PLZ8	A0A0B0MSB2	S4TIK6	Q8H6M4
A0A0B0NIC6	Q9XGB7	Q6VAF9	Q6VAF4	Q7G0G5
A0A0B0PAF9	A9PL20	Q42762	G8XR13	B1PBW0
A0A0B0NPI7	Q8W4Z3	A0A0B0MNZ4	P93158	D2D321
Q84TR7	D2WK26	Q9ZWM6	B6RF02	A0A088AZU7
Q8H6M1	D6N3G7	C6ZDA9	Q7G0C5	G8XR12
D2D320	B8YPL3	S5GFP3	A0A0B0MGU4	A0A0B0NXK0
B1PBV9	A0A0B0NIY5	A0A0B0NPL5	A0A0B0NT00	Q6VAF7
A0A0B0MTN9	A0A0B0NR35	A0A0B0MYG7	A0A0B0MGC8	A0A0B0MV98
Q6JX04	A0A0B0PDR8	D2D327	A0A0B0N9C8	A0A0B0PLT0
B5G507	A0A0B0P6H8	Q7XZI7	A0A0B0P036	A0A0B0NVW8
A0A0B0PLZ8	G8XQW2	C0KDV8	Q9XQG0	A0A0B0MN73
Q9XGB7	H6AC56	D2D2Z7	A0A0B0P3Z6	A0A0B0P1P3
A9PL20	A7KIX5	A0A0B0NLV6	A0A0B0NNS3	Q8H6M8
Q8W4Z3	A0A0B0NXA4	B2LYS0	A0A0B0M9I0	Q39777
D2WK26	C4PBL7	O82791	B1PBW4	E3T5W6
A0A0B0PN51	D2D2Z0	A0A0B0MSA0	A0A0B0NYX9	G1JRK5
A0A0B0P0L2	A0A0B0P6Q0	Q6VAG1	G9BRX6	Q9M6B8
D6N3G7	A0A0B0MSB2	Q8VXK7	B1PBW9	A0A0B0P0M1
B8YPL3	Q6VAF9	Q3LUM0	A0A0B0NKB6	A0A0B0PAF9
A0A0B0NIY5	A0A0B0MNZ4	A0A0B0MPM0	I1T3X3	Q7XZJ1
A0A0B0NR35	Q9ZWM6	E3UZI8	Q2L917	Q8RU83
A0A0B0PDR8	C6ZDA9	A0A0B0MRK8	A0A0B0NYV6	D2D320
A0A0B0P6H8	S5GFP3	D2D306	A0A0B0P8S1	Q8H6M1
G8XQW2	A0A0B0NPL5	A0A0B0MUP2	D2WK24	Q7XZJ6
H6AC56	A0A0B0MYG7	B5LXY3	D2D305	Q6S9W9
A0A0B0NE02	D2D327	A0A0B0NWB8	A0A0B0P8H5	B1PBV9
A7KIX5	Q7XZI7	D2D2Z5	A0A0B0PC87	A0A0B0MTN9
A0A0B0NXA4	D9Z6D5	A0A0B0PHF0	Q43129	Q6JX04
C4PBL7	C0KDV8	Q7XZJ0	B1PBW3	A0A0B0PLZ8
D2D2Z0	D2D2Z7	F1BWX1	I1T3X4	A0A0B0MNU0
A0A0B0P6Q0	A0A0B0NLV6	A0A0B0NCH7	B6REZ9	Q9XGB7
A0A0B0MSB2	B2LYS0	Q9SQ75	A0A0B0PPV7	A9PL20
Q6VAF9	A0A0B0N1V8	A0A0B0PJL5	A0A0B0PK82	D2D330
Q42762	O82791	A0A0B0MJI0	A0A0B0M9J5	Q0PW29
A0A0B0MNZ4	A0A0B0MSA0	Q7G0F2	D9Z6D3	Q4TZT3
Q9ZWM6	Q6VAG1	I1T3S5	Q7XZK0	A0A0B0P0R7
C6ZDA9	Q8VXK7	A0A0B0P3K5	A0A0B0Q0Y0	Q69DC2
S5GFP3	Q3LUM0	A0A0B0N884	Q208T5	A1XJ43
A0A0B0NPL5	A0A0B0MPM0	A0A0B0MSG8	A0A0B0MRQ3	B8YPL3
A0A0B0MYG7	A0A067XTU2	A0A0B0PFP5	Q6VAF8	A0A0B0NR35
Q7XZI7	A0A0B0MRK8	A0A0B0MGZ2	B1PBV8	Q7XZJ9
D9Z6D5	D2D306	A0A0B0N8E1	O81233	C0KDV9
C0KDV8	A0A0B0MUP2	F1BX59	F8TRV3	Q3LUM1
D2D2Z7	B5LXY3	A0A0B0MR89	A0A0B0PV31	A0A0B0MLE3
A0A0B0NLV6	D2D2Z5	G1FNX3	A0A0B0PCT7	G8XQW2
B2LYS0	A0A0B0PHF0	A0A0B0NTM9	A0A0B0NSH0	A7KIX5
O82791	Q7XZJ0	A0A0B0PIV5	A0A059Q8K7	A0A0B0NIJ9
A0A0B0MSA0	F1BWX1	E5DKA0	A0A0B0PUW5	A0A0B0NXA4
Q6VAG1	A0A0B0NCH7	A0A0B0PAV8	A0A0B0NWQ2	F1BWY8
Q8VXK7	Q9SQ75	S5GI78	A0A0B0MS04	C4PBL7
Q3LUM0	A0A0B0PJL5	A3F7Q2	A0A0B0MEM5	D2WK32
D2D306	A0A0B0MJI0	A0A0B0PDR6	A0A0B0MBX3	A0A0B0MLS5
A0A0B0MPM0	Q7G0F2	A0A0B0N5W0	A0A0B0MJ51	A0A0B0N468
E3UZI8	I1T3S5	Q7Y250	A0A0B0NZY7	A0A0B0P6Q0
A0A067XTU2	A0A0B0P3K5	A0A0B0NHV6	A0A0B0P4U1	Q6VAF9
A0A0B0MRK8	A0A0B0N884	A0A0B0PSD6	A0A0B0P2Z7	Q42762
A0A0B0MUP2	A0A0B0MSG8	A0A0B0MZ24	A0A0B0NY57	Q7G0F4
B5LXY3	A0A0B0MGZ2	O65344	A0A0B0NWP9	Q9ZWM6
A0A0B0NWB8	A0A0B0N8E1	A0A0B0MR66	D2D326	C6GFP3
D2D2Z5	F1BX59	Q7XZJ7	A0A0B0MUA1	A0A0B0MM86
A0A0B0PHF0	A0A0B0MR89	A0A0B0NWZ1	A9P7F0	H2D5S4
Q7XZJ0	G1FNX3	G8XR13	B1PBW8	Q1W2I7
F1BWX1	A0A0B0NTM9	Q6VAF4	A0A0B0PDM9	A0A0B0MC38
A0A0B0NCH7	A0A0B0PIV5	B6RF02	A0A0B0PDP7	C6ZDA9
Q9SQ75	E5DKA0	P93158	A0A0B0PXG2	A4L9H3
A0A0B0PJL5	A0A0B0PAV8	Q7G0C5	D2D322	D2WK23
Q7G0F2	S5GI78	A0A0B0MGC8	D2D329	Q7XZI8
I1T3S5	A3F7Q2	A0A0B0N9C8	A0A0B0NFJ8	A0A0B0NPL5
A0A0B0P3K5	A0A0B0PDR6	A0A0B0P036	A0A0B0N150	A0A0B0MYG7
A0A0B0N884	A0A0B0N5W0	T2C543	A0A0B0MQ03	S5GFP3
A0A0B0MSG8	E7CQZ7	Q9XER0	P31405	A6MUT3
A0A0B0PFP5	Q7Y250	A0A0B0NHN3	D4P4T8	A0A0B0N8K3
A0A0B0MGZ2	A0A0B0NHV6	A0A0B0P3Z6	D2D309	A0A0B0MDZ8
F1BX59	A0A0B0MZ24	A0A0B0PBJ0	A0A0B0MTL5	A0A0B0NIW3
A0A0B0MR89	O65344	A0A0B0NNS3	A0A0B0MM52	D2D327
G1FNX3	A0A0B0MR66	I1T4R7	C1IC54	Q7XZI7
A0A0B0NTM9	A0A0B0NXH8	Q3LUM4	D2D302	Q6WMU5
A0A0B0PIV5	Q7XZJ7	A0A0B0NYX9	Q42477	A0A0B0PNZ4
E5DKA0	A0A0B0NWZ1	B1PBW4	A0A0B0P6J1	C0KDV8
A0A0B0PAV8	G8XR13	G9BRX6	A0A0B0NRH5	D2D2Z7
S5GI78	Q6VAF4	B1PBW9	F1BX56	A0A0B0PAB0
A3F7Q2	B6RF02	A0A0B0NKB6	A0A0B0N1S6
A0A0B0PDR6	P93158	I1T3X3	C0KDV7
A0A0B0N5W0	Q7G0C5	A0A0B0NYV6	A0A0B0P0M0
E7CQZ7	A0A0B0NT00	A0A0B0P8S1	A0A0B0MLR1
Q7Y250	A0A0B0N9C8	D2D305	A0A0B0PUC9
A0A0B0NHV6	A0A0B0P036	A0A0B0PC87	A0A0B0PB16
A0A0B0PSD6	T2C543	A0A0B0P8H5	A9PL21
A0A0B0MZ24	Q9XER0	Q43129	A0A0B0P3D3
O65344	A0A0B0NHN3	B1PBW3	A0A0B0NF63
A0A0B0MR66	A0A0B0P3Z6	A0A0B0PTZ4	A0A0B0NB42
A0A0B0N379	A0A0B0PBJ0	I1T3X4	D2D2Z3
A0A0B0NXH8	A0A0B0NNS3	A0A0B0PPV7	Q3LUM3
Q7XZJ7	I1T4R7	B6REZ9	A0A0B0PJZ6
A0A0B0NWZ1	Q3LUM4	O49200	D2D2Z6
G8XR13	A0A0B0NYX9	A0A0B0PK82	A0A0B0PP11
Q6VAF4	B1PBW4	A0A0B0MJM2	A0A0B0NU81
B6RF02	G9BRX6	A0A0B0MZD9	G9B5N7
P93158	B1PBW9	D9Z6D3	Q7XZJ4
Q7G0C5	A0A0B0NKB6	Q7XZK0	A0A0B0MIF0
A0A0B0NT00	I1T3X3	Q208T5	Q3LUM5
A0A0B0MGC8	A9XTL1	Q6UK15	D2D2Z8
A0A0B0P036	A0A0B0NYV6	A0A0B0PEV3	A0A0B0N1H9
T2C543	A0A0B0P8S1	G9B5R7	A0A0B0P4Z3
A0A0B0MNY5	D2D305	Q6VAF8	A0A0B0PUL6
Q9XER0	D2WK24	A9XTK6	Q7G0C6
A0A0B0NHN3	A0A0B0PC87	B1PBV8	C8YQV0
A0A0B0P3Z6	A0A0B0P8H5	A0A0B0MV73	Q6VAG0
A0A0B0PBJ0	A0A0B0MYA5	G9B5U7	S5G971
A0A0B0NNS3	B1PBW3	A0A0B0N515	A0A0B0NFY6
I1T4R7	A0A0B0PTZ4	O81233	A0A0B0NTY1
Q3LUM4	I1T3X4	F8TRV3	A0A0B0P781
A0A0B0NYX9	A0A0B0PPV7	A0A0B0PV31	A6MUS5
B1PBW4	B6REZ9	A0A0B0PZY6	A0A0B0NVV8
G9BRX6	O49200	A0A0B0PCT7	A0A0B0MEY6
B1PBW9	A0A0B0PK82	D6N3G6	A0A0B0N3E8
A0A0B0NKB6	A0A0B0MJM2	A0A0B0NSH0	A0A0B0PG61
A0A0B0PNW5	D9Z6D3	A0A0B0PCP8	A3F7Q3
I1T3X3	Q7XZK0	A0A059Q8K7	Q7Y246
A9XTL1	Q208T5	A0A0B0PUW5	A6MUS8
A0A0B0NYV6	G9B5R7	A0A0B0NWQ2	A0A0B0MS63
A0A0B0P8S1	Q6VAF8	A0A0B0MEM5	A0A0B0N935
D2D305	A9XTK6	Q9SQ71	M1G679
D2WK24	B1PBV8	A7TUG4	D2D2Z9
A0A0B0PC87	A0A0B0MV73	A0A0B0MBX3	A0A0B0NE51
A0A0B0P8H5	G9B5U7	A0A0B0MJ51	A0A0B0NLH0
A0A0B0MYA5	A0A0B0N515	A0A0B0N1M7	C7EW65
Q43129	O81233	A0A0B0NZY7	A0A0B0N0D3
B1PBW3	F8TRV3	E3UZQ7	A0A0B0MEY3
A0A0B0PTZ4	A0A0B0PV31	A0A0B0P4U1	A0A0B0PKT8
I1T3X4	A0A0B0PZY6	A0A0B0NT75	D2D319
A0A0B0PPV7	A0A0B0PCT7	A0A0B0P2Z7	Q6RY01
B6REZ9	D6N3G6	A0A0B0NY57	A9PL15
O49200	A0A0B0PCP8	A0A0B0N6N1	Q7Y253
A0A0B0PK82	A0A059Q8K7	I1T4B8	Q4F885
A0A0B0MJM2	A0A0B0PUW5	Q9SP82	A0A0B0PKW4
A0A0B0MZD9	A0A0B0NWQ2	A9XTL0	A0A0B0P6G0
D9Z6D3	A0A0B0MEM5	D2D326	Q93WZ2
Q7XZK0	Q9SQ71	A0A0B0MUA1	Q8H6M5
Q208T5	A7TUG4	A9P7F0	Q9SQ74
G9B5R7	A0A0B0MBX3	B1PBW8	Q6VAF6
Q6VAF8	A0A0B0MJ51	A0A0B0PDP7	O23951
A9XTK6	A0A0B0N1M7	A0A0B0N236	A0A0B0PAW4
B1PBV8	A0A0B0NZY7	A0A0B0PXG2	A0A0B0PRA2
A0A0B0MV73	A0A0B0P4U1	Q9S7S9	A0A0B0MKV6
G9B5U7	A0A0B0P2Z7	D2D322	A0A097P8M3
A0A0B0N515	A0A0B0NY57	D2D329	Q39782
O81233	A0A0B0N6N1	A0A0B0NFJ8	Q4TZT5
F8TRV3	A0A0B0NWP9	A0A0B0N150	Q3LUM6
A0A0B0PV31	I1T4B8	A0A0B0P7S1	Q3LUM2
A0A0B0PZY6	Q9SP82	Q9SP84	A7KNZ9
A0A0B0PCT7	A9XTL0	D4P4T8	A0A0B0NMR2
D6N3G6	D2D326	I1T3U6	I1T4P7
A0A0B0NSH0	A0A0B0MUA1	A9XTL2	A0A096ZQK8
A0A0B0PCP8	A9P7F0	A0A0B0MTL5	D2D308
A0A059Q8K7	B1PBW8	A0A0B0PP92	A0A0B0NWY7
A0A0B0PUW5	A0A0B0PDP7	D2D309	P30567
A0A0B0MEM5	A0A0B0N236	B5G4Z4	A0A0B0P1L4
Q9SQ71	A0A0B0PXG2	A0A0B0MUK6	A0A0B0ME04
A7TUG4	Q9S7S9	C1IC54	A0A0B0PJS1
A0A0B0MBX3	D2D322	D2D302	A0A0B0PY39
A0A0B0MJ51	D2D329	A0A0B0PFP6	K9JDH1
A0A0B0N1M7	A0A0B0NFJ8	A0A0B0P6J1	A0A0B0N8R8
A0A0B0NZY7	A0A0B0N150	A0A0B0NRH5	D2D313
E3UZQ7	A0A0B0P7S1	F1BX56	A9PL19
A0A0B0P4U1	Q9SP84	A0A0B0N1S6	D5FW81
A0A0B0P2Z7	D4P4T8	A0A0B0PPM8	A0A0B0PT83
A0A0B0NY57	I1T3U6	C0KDV7	D2D325
A0A0B0N6N1	A9XTL2	A0A0B0P0M0	A0A0B0MS23
A0A0B0NWP9	A0A0B0MTL5	A0A0B0MLR1	Q8H6M4
I1T4B8	A0A0B0PP92	A0A0B0PUC9	D2D321
Q9SP82	D2D309	A0A0B0MBM8	A0A0B0MV98
A9XTL0	B5G4Z4	A0A0B0PAL9	A0A0B0MN73
D2D326	A0A0B0MUK6	A0A0B0MQ00	Q8H6M8
A0A0B0MUA1	C1IC54	A0A0B0PB16	B1NHU5
A9P7F0	D2D302	A9PL21	A0A0B0NTC8
B1PBW8	A0A0B0PFP6	A0A0B0P3D3	G1JRK5
A0A0B0PDP7	A0A0B0P6J1	A0A0B0NF63	Q9M6B8
A0A0B0N236	A0A0B0NRH5	D2D2Z3	A0A0B0P0M1
A0A0B0PXG2	F1BX56	Q3LUM3	Q7XZJ1
Q9S7S9	A0A0B0N1S6	A0A0B0PJZ6	Q8RU83
D2D322	A0A0B0PPM8	A0A0B0P0C0	Q7XZJ6
D2D329	C0KDV7	D2D2Z6	D2WK25
A0A0B0NFJ8	A0A0B0P0M0	G9B5N7	Q6S9W9
A0A0B0P7S1	A0A0B0MLR1	Q7XZJ4	A0A0B0MJ37
Q9SP84	A0A0B0MBM8	Q7X9R3	A0A0B0MNU0
D4P4T8	A0A0B0PAL9	A0A0B0MXR6	A0A0B0PUK6
I1T3U6	A0A0B0MQ00	A0A0B0MIF0	D2D330
A9XTL2	A0A0B0PB16	A0A0B0N4M9	Q84XN3
A0A0B0MTL5	A9PL21	Q3LUM5	Q0PW29
A0A0B0PP92	A0A0B0P3D3	D2D2Z8	A0A0B0NF77
D2D309	A0A0B0NF63	A0A0B0P2X2	Q4TZT3
B5G4Z4	A0A0B0NB42	A0A0B0N8Q0	A0A0B0MM48
A0A0B0MUK6	A0A0B0PPW0	A0A0B0P4Z3	A0A0B0P0R7
C1IC54	D2D2Z3	B2KL35	Q69DC2
D2D302	Q3LUM3	Q7G0C6	A1XJ43
A0A0B0PFP6	A0A0B0PJZ6	C8YQV0	A0A0B0NG88
A0A0B0P6J1	A0A0B0P0C0	Q6VAG0	Q7XZJ9
A0A0B0NRH5	D2D2Z6	A0A0B0PBW1	C0KDV9
F1BX56	A0A0B0PP11	G9B617	Q3LUM1
A0A0B0N1S6	G9B5N7	S5G971	A0A0B0MLE3
A0A0B0PPM8	Q7XZJ4	A0A0B0NTY1	A0A0B0NIJ9
C0KDV7	Q7X9R3	A0A0B0P4C7	F1BWY8
A0A0B0P0M0	A0A0B0MXR6	A0A0B0P781	A0A0B0MU22
A0A0B0MLR1	A0A0B0MIF0	A6MUS5	D2WK32
A0A0B0PUC9	A0A0B0N4M9	A0A0B0NX31	I7CUD1
A0A0B0MBM8	Q3LUM5	A0A0B0NVV8	A0A0B0N468
A0A0B0PBS0	D2D2Z8	A0A0B0MEY6	A0A0B0MLS5
A0A0B0PAL9	A0A0B0P2X2	B1NHU2	A0A0B0PQX9
A0A0B0MQ00	A0A0B0N8Q0	A0A0B0N3E8	Q7G0F4
A0A0B0PB16	A0A0B0P4Z3	A3F7Q3	C6GFP3
A9PL21	B2KL35	Q7Y246	A0A0B0MM86
A0A0B0P3D3	Q7G0C6	A6MUS8	H2D5S4
A0A0B0NF63	C8YQV0	M1G679	Q1W2I7
A0A0B0NB42	Q6VAG0	A0A0B0PN86	A0A0B0PQL7
A0A0B0PPW0	A0A0B0PBW1	A0A0B0MS63	A0A0B0MTH9
D2D2Z3	G9B617	A0A0B0N935	D2WK23
Q3LUM3	S5G971	D2D2Z9	A4L9H3
A0A0B0PJZ6	A0A0B0NFY6	A0A0B0NE51	Q7XZI8
D2D2Z6	A0A0B0NTY1	A0A0B0NLH0	A6MUT3
A0A0B0P0C0	A0A0B0P4C7	C7EW65	A0A0B0MDZ8
A0A0B0PP11	A6MUS5	A0A0B0NW28	A0A0B0N8K3
G9B5N7	A0A0B0NX31	A0A0B0N0D3	A0A0B0NIW3
Q7XZJ4	A0A0B0NVV8	A0A0B0PKT8	Q6WMU5
Q7X9R3	A0A0B0MEY6	A0A0B0PR02	A0A0B0PNZ4
A0A0B0MIF0	B1NHU2	D2D319	A0A0B0P3F4
A0A0B0MXR6	A0A0B0N3E8	Q6RY01	A0A0B0PAB0
A0A0B0N4M9	A3F7Q3	A9PL15
Q3LUM5	Q7Y246	Q7Y253
D2D2Z8	A6MUS8	A0A0B0NNG7
A0A0B0P2X2	M1G679	Q4F885
A0A0B0N8Q0	A0A0B0PN86	A0A0B0NLB2
A0A0B0P4Z3	A0A0B0MS63	A0A0B0PKZ6
Q7G0C6	A0A0B0N935	A0A0A0R5L5
B2KL35	D2D2Z9	A0A0B0PDJ9
C8YQV0	A0A0B0NE51	A0A0B0P6G0
Q6VAG0	A0A0B0NLH0	Q3LUL8
A0A0B0PBW1	C7EW65	Q93WZ2
G9B617	A0A0B0NW28	Q8H6M5
S5G971	A0A0B0N0D3	Q9SQ74
A0A0B0NFY6	I1T3X9	Q6VAF6
A0A0B0NTY1	A0A0B0PKT8	F1BWX3
A0A0B0P4C7	A0A0B0MFV6	A0A0B0NW95
A6MUS5	A0A0B0PR02	O23951
A0A0B0NX31	D2D319	A0A0B0PAW4
A0A0B0NVV8	Q6RY01	A0A0B0PRA2
A0A0B0MEY6	A9PL15	A0A0B0MKQ6
B1NHU2	Q7Y253	A0A0B0MKV6
A0A0B0N3E8	A0A0B0NNG7	A0A0B0NEP6
A3F7Q3	Q4F885	Q39782
Q7Y246	A0A0B0NLB2	A0A097P8M3
A6MUS8	A0A0A0R5L5	Q4TZT5
M1G679	A0A0B0PKZ6	Q3LUM6
A0A0B0PN86	A0A0B0PDJ9	Q3LUM2
A0A0B0MS63	A0A0B0P6G0	I1T3X0
A0A0B0N935	Q3LUL8	A0A0B0NK47
D2D2Z9	Q93WZ2	A0A0B0PQP4
A0A0B0NE51	Q8H6M5	A0A0B0NMR2
A0A0B0NLH0	Q9SQ74	I1T4P7
C7EW65	Q6VAF6	A0A0B0P8G3
A0A0B0NW28	F1BWX3	A0A096ZQK8
A0A0B0MEY3	O23951	A0A0B0Q3D3
A0A0B0N0D3	A0A0B0PAW4	D2D308
I1T3X9	A0A0B0PRA2	A0A0B0NWK4
A0A0B0PKT8	A0A0B0MKQ6	A0A0B0MB88
A0A0B0PR02	A0A0B0MKV6	A0A0B0NWY7
D2D319	Q39782	A0A0B0M8F2
Q6RY01	A0A097P8M3	B7P005
A9PL15	Q3LUM6	A0A0B0PU28
A0A0B0NNG7	Q3LUM2	P30567
Q7Y253	I1T3X0	A0A0B0P1L4
Q4F885	A0A0B0NK47	A0A0B0ME04
A0A0B0NLB2	A0A0B0NMR2	A0A0B0PY39
A0A0A0R5L5	I1T4P7	K9JDH1
A0A0B0PKZ6	A0A0B0P8G3	F1BX30
A0A0B0PDJ9	A0A096ZQK8	D2D313
A0A0B0P6G0	A0A0B0Q3D3	A9PL19
Q3LUL8	D2D308	A0A0B0PT83
Q93WZ2	A0A0B0NWK4	D2D325
Q8H6M5	Q6XD33	O23953
Q9SQ74	A0A0B0NWY7	A0A0B0MS23
Q6VAF6	A0A0B0M8F2	H6AC57
F1BWX3	A0A0B0PU28	Q8H6M4
A0A0B0NW95	A0A0B0P1L4	D2D321
O23951	A0A0B0ME04	A0A0B0MV98
A0A0B0PAW4	K9JDH1	A0A0B0MN73
A0A0B0PRA2	F1BX30	A0A0B0N4X5
A0A0B0MKV6	D2D313	A0A0B0MWL7
A0A0B0NEP6	A9PL19	Q8H6M8
Q39782	D5FW81	B1NHU5
A0A097P8M3	D2D325	G1JRK5
Q4TZT5	O23953	A0A0B0P0M1
Q3LUM6	A0A0B0PT83	A0A0B0MRI4
Q3LUM2	A0A0B0MS23	Q7XZJ1
I1T3X0	H6AC57	Q8RU83
A0A0B0NK47	Q8H6M4	Q7XZJ6
A0A0B0NMR2	D2D321	Q6S9W9
I1T4P7	A0A0B0MV98	A0A0B0MJ37
A0A0B0P8G3	A0A0B0MN73	A0A0B0PUK6
A0A096ZQK8	A0A0B0N4X5	D2D330
A0A0B0Q3D3	A0A0B0MKA0	A0A0B0MZB9
D2D308	A0A0B0MWL7	Q0PW29
A0A0B0NWK4	Q8H6M8	Q4TZT3
Q6XD33	B1NHU5	A0A0B0P0R7
A0A0B0MB88	G1JRK5	Q69DC2
A0A0B0NWY7	A0A0B0P0M1	E0XJL2
A0A0B0M8F2	A0A0B0MRI4	A1XJ43
B7P005	Q7XZJ1	A0A0B0NGV8
A0A0B0PU28	Q8RU83	A0A0B0NG88
P30567	Q7XZJ6	Q7XZJ9
A0A0B0P1L4	D2WK25	C0KDV9
A0A0B0ME04	Q6S9W9	Q3LUM1
K9JDH1	A0A0B0MJ37	A0A0B0MLE3
F1BX30	A0A0B0N738	G9BY14
D2D313	A0A0B0PUK6	F1BWY1
A0A0B0N8J8	D2D330	A0A0B0NIJ9
A9PL19	A0A0B0MZB9	F1BWY8
D5FW81	Q0PW29	A0A0B0NQF2
D2D325	A0A0B0NF77	A0A0B0MU22
O23953	A0A0B0P0R7	D2WK32
A0A0B0PT83	Q69DC2	I7CUD1
A0A0B0MS23	E0XJL2	A0A0B0PQX9
H6AC57	A1XJ43	A0A0B0MLS5
Q8H6M4	A0A0B0NGV8	Q7G0F4
D2D321	A0A0B0NG88	C6GFP3
A0A0B0MV98	Q7XZJ9	A0A0B0MM86
A0A0B0MN73	C0KDV9	A0A0B0PUP1
A0A0B0N4X5	Q3LUM1	H2D5S4
A0A0B0MKA0	A0A0B0MLE3	Q1W2I7
A0A0B0MWL7	G9BY14	A0A0B0PQL7
Q8H6M8	F1BWY1	B2KL34
B1NHU5	A0A0B0NIJ9	D2WK23
G1JRK5	F1BWY8	A4L9H3
A0A0B0P0M1	A0A0B0NV22	Q7XZI8
Q7XZJ1	A0A0B0NQF2	A6MUT3
Q8RU83	A0A0B0MU22	A0A0B0MDZ8
Q7XZJ6	I7CUD1	G9B5Y0
D2WK25	A0A0B0PQX9	A0A0B0PNZ4
Q6S9W9	A0A0B0N468	A0A0B0P3F4
A0A0B0MJ37	A0A0B0MLS5	A0A0B0PTC7
A0A0B0N738	Q7G0F4	A0A0B0NND7
A0A0B0PUK6	C6GFP3	A0A0B0PAB0
D2D330	A0A0B0MM86
A0A0B0MZB9	A0A0B0PUP1
Q0PW29	H2D5S4
A0A0B0NF77	Q1W2I7
Q4TZT3	B2KL34
A0A0B0P0R7	D2WK23
Q69DC2	A4L9H3
E0XJL2	Q7XZI8
A1XJ43	A6MUT3
A0A0B0NGV8	A0A0B0MDZ8
A0A0B0NG88	G9B5Y0
Q7XZJ9	A0A0B0PNZ4
C0KDV9	A0A0B0P3F4
Q3LUM1	A0A0B0PTC7
A0A0B0MLE3	A0A0B0NND7
G9BY14	A0A0B0PAB0
F1BWY1
A0A0B0NIJ9
F1BWY8
A0A0B0NV22
A0A0B0MU22
A0A0B0NQF2
D2WK32
I7CUD1
A0A0B0PQX9
A0A0B0N468
A0A0B0MLS5
Q7G0F4
C6GFP3
A0A0B0MM86
A0A0B0PUP1
H2D5S4
Q1W2I7
A0A0B0PQL7
B2KL34
D2WK23
A4L9H3
Q7XZI8
A6MUT3
A0A0B0MDZ8
G9B5Y0
A0A0B0PNZ4
A0A0B0P3F4
A0A0B0PTC7
A0A0B0NND7
A0A0B0PAB0
